# Supplementary material for: KDM5 family of demethylases promotes CD44-mediated chemoresistance in pancreatic adenocarcinomas
Source: Sci Rep. 2023 Oct 25;13:18250. doi: 10.1038/s41598-023-44536-2 (PMC10600175; doi:10.1038/s41598-023-44536-2)
Supplement: Supplementary file 2 — Supplementary Information 2. [file 41598_2023_44536_MOESM2_ESM.csv]

Depmap ID	Expression Public 22Q4	Cell Line Name	Primary Disease	Lineage	Lineage Subtype
ACH-000001	4.069530325162305	NIHOVCAR3	Ovarian Epithelial Tumor	Ovary/Fallopian Tube	Ovarian Epithelial Tumor
ACH-000002	2.877744249949002	HL60	Acute Myeloid Leukemia	Myeloid	Acute Myeloid Leukemia
ACH-000003	3.2524762141352173	CACO2	Colorectal Adenocarcinoma	Bowel	Colorectal Adenocarcinoma
ACH-000004	4.191404728852764	HEL	Acute Myeloid Leukemia	Myeloid	Acute Myeloid Leukemia
ACH-000005	4.487357715311548	HEL9217	Acute Myeloid Leukemia	Myeloid	Acute Myeloid Leukemia
ACH-000006	3.6814492653149578	MONOMAC6	Acute Myeloid Leukemia	Myeloid	Acute Myeloid Leukemia
ACH-000007	3.0806576633452254	LS513	Colorectal Adenocarcinoma	Bowel	Colorectal Adenocarcinoma
ACH-000008	4.125981653854716	A101D	Melanoma	Skin	Melanoma
ACH-000009	4.438292851579147	C2BBE1	Colorectal Adenocarcinoma	Bowel	Colorectal Adenocarcinoma
ACH-000011	2.937344392150232	253J	Bladder Urothelial Carcinoma	Bladder/Urinary Tract	Bladder Urothelial Carcinoma
ACH-000012	4.2471680003747725	HCC827	Non-Small Cell Lung Cancer	Lung	Non-Small Cell Lung Cancer
ACH-000013	3.559491813205038	ONCODG1	Ovarian Epithelial Tumor	Ovary/Fallopian Tube	Ovarian Epithelial Tumor
ACH-000014	4.455491620628468	HS294T	Melanoma	Skin	Melanoma
ACH-000015	2.845991770664573	NCIH1581	Non-Small Cell Lung Cancer	Lung	Non-Small Cell Lung Cancer
ACH-000016	3.158660175346498	SLR21	Renal Cell Carcinoma	Kidney	Renal Cell Carcinoma
ACH-000017	3.073820233291672	SKBR3	Invasive Breast Carcinoma	Breast	Invasive Breast Carcinoma
ACH-000018	3.9541963103868754	T24	Bladder Urothelial Carcinoma	Bladder/Urinary Tract	Bladder Urothelial Carcinoma
ACH-000019	2.9708536543404835	MCF7	Invasive Breast Carcinoma	Breast	Invasive Breast Carcinoma
ACH-000020	4.6656201640663815	MHHCALL2	B-Lymphoblastic Leukemia/Lymphoma	Lymphoid	B-Lymphoblastic Leukemia/Lymphoma
ACH-000021	3.212569338850806	NCIH1693	Non-Small Cell Lung Cancer	Lung	Non-Small Cell Lung Cancer
ACH-000022	2.920293300211007	PATU8988S	Pancreatic Adenocarcinoma	Pancreas	Pancreatic Adenocarcinoma
ACH-000023	3.382667252745041	PATU8988T	Pancreatic Adenocarcinoma	Pancreas	Pancreatic Adenocarcinoma
ACH-000024	4.303780748177103	OPM2	Non-Hodgkin Lymphoma	Lymphoid	Non-Hodgkin Lymphoma
ACH-000025	3.6403895600549454	CH157MN	Meningothelial Tumor	CNS/Brain	Meningothelial Tumor
ACH-000026	3.0	253JBV	Bladder Urothelial Carcinoma	Bladder/Urinary Tract	Bladder Urothelial Carcinoma
ACH-000027	4.57106999816771	GOS3	Diffuse Glioma	CNS/Brain	Diffuse Glioma
ACH-000028	3.2600256559614555	KPL1	Invasive Breast Carcinoma	Breast	Invasive Breast Carcinoma
ACH-000029	4.336283387864432	HCC827GR5	Non-Small Cell Lung Cancer	Lung	Non-Small Cell Lung Cancer
ACH-000030	3.611172380044005	PC14	Non-Small Cell Lung Cancer	Lung	Non-Small Cell Lung Cancer
ACH-000031	3.145677455195635	PANC0213	Pancreatic Adenocarcinoma	Pancreas	Pancreatic Adenocarcinoma
ACH-000032	4.785550551739256	MHHCALL3	B-Lymphoblastic Leukemia/Lymphoma	Lymphoid	B-Lymphoblastic Leukemia/Lymphoma
ACH-000033	4.0916998341368105	NCIH1819	Non-Small Cell Lung Cancer	Lung	Non-Small Cell Lung Cancer
ACH-000034	2.803227036434928	PLB985	Acute Myeloid Leukemia	Myeloid	Acute Myeloid Leukemia
ACH-000035	4.28318097894557	NCIH1650	Non-Small Cell Lung Cancer	Lung	Non-Small Cell Lung Cancer
ACH-000036	3.316145742293356	U343	Diffuse Glioma	CNS/Brain	Diffuse Glioma
ACH-000037	3.6392321632492775	S117	Sarcoma, NOS	Soft Tissue	Sarcoma, NOS
ACH-000038	3.908812907739547	EHEB	B-Lymphoblastic Leukemia/Lymphoma	Lymphoid	B-Lymphoblastic Leukemia/Lymphoma
ACH-000039	4.151371776253954	SKNMC	Ewing Sarcoma	Bone	Ewing Sarcoma
ACH-000040	4.376429311069923	U118MG	Diffuse Glioma	CNS/Brain	Diffuse Glioma
ACH-000041	4.700994494168267	RDES	Ewing Sarcoma	Bone	Ewing Sarcoma
ACH-000042	3.431622959713292	PANC0203	Pancreatic Adenocarcinoma	Pancreas	Pancreatic Adenocarcinoma
ACH-000043	3.430285272977781	HS895T	Non-Cancerous	Fibroblast	Non-Cancerous
ACH-000044	4.198494153639083	MDAMB134VI	Invasive Breast Carcinoma	Breast	Invasive Breast Carcinoma
ACH-000045	3.221877081077034	MV411	Acute Myeloid Leukemia	Myeloid	Acute Myeloid Leukemia
ACH-000046	4.276496665640356	ACHN	Renal Cell Carcinoma	Kidney	Renal Cell Carcinoma
ACH-000048	3.71699089440494	TOV112D	Ovarian Epithelial Tumor	Ovary/Fallopian Tube	Ovarian Epithelial Tumor
ACH-000049	3.382667252745041	HEKTE	Non-Cancerous	Kidney	Non-Cancerous
ACH-000050	3.2479275134435857	NCIH929	Non-Hodgkin Lymphoma	Lymphoid	Non-Hodgkin Lymphoma
ACH-000051	3.991861930556323	TE617T	Rhabdomyosarcoma	Soft Tissue	Rhabdomyosarcoma
ACH-000052	3.861955364144869	A673	Ewing Sarcoma	Bone	Ewing Sarcoma
ACH-000053	3.7644735509926655	KARPAS299	Non-Hodgkin Lymphoma	Lymphoid	Non-Hodgkin Lymphoma
ACH-000054	4.144862142915734	HT1080	Fibrosarcoma	Soft Tissue	Fibrosarcoma
ACH-000055	4.130107178658833	D283MED	Embryonal Tumor	CNS/Brain	Embryonal Tumor
ACH-000056	3.9354597478052895	DOHH2	Non-Hodgkin Lymphoma	Lymphoid	Non-Hodgkin Lymphoma
ACH-000057	4.320484678017694	OPM1	Non-Hodgkin Lymphoma	Lymphoid	Non-Hodgkin Lymphoma
ACH-000058	4.486714373030702	ML1	Well-Differentiated Thyroid Cancer	Thyroid	Well-Differentiated Thyroid Cancer
ACH-000059	4.644433152406245	SUPB15	B-Lymphoblastic Leukemia/Lymphoma	Lymphoid	B-Lymphoblastic Leukemia/Lymphoma
ACH-000060	3.788685710613534	PANC1005	Pancreatic Adenocarcinoma	Pancreas	Pancreatic Adenocarcinoma
ACH-000061	3.8509993947164736	HH	Non-Hodgkin Lymphoma	Lymphoid	Non-Hodgkin Lymphoma
ACH-000062	2.769771739249448	RERFLCMS	Non-Small Cell Lung Cancer	Lung	Non-Small Cell Lung Cancer
ACH-000063	3.885574364371426	HS616T	Non-Cancerous	Fibroblast	Non-Cancerous
ACH-000064	3.5223068928713888	SALE	Non-Cancerous	Lung	Non-Cancerous
ACH-000065	3.867896463992655	OCIAML5	Acute Myeloid Leukemia	Myeloid	Acute Myeloid Leukemia
ACH-000066	4.04176864995163	HCC4006	Non-Small Cell Lung Cancer	Lung	Non-Small Cell Lung Cancer
ACH-000067	4.016139702655253	HS683	Diffuse Glioma	CNS/Brain	Diffuse Glioma
ACH-000068	3.588564737401352	REC1	Non-Hodgkin Lymphoma	Lymphoid	Non-Hodgkin Lymphoma
ACH-000069	4.117695042669754	HS611T	Hodgkin Lymphoma	Lymphoid	Hodgkin Lymphoma
ACH-000070	4.012568673503056	697	B-Lymphoblastic Leukemia/Lymphoma	Lymphoid	B-Lymphoblastic Leukemia/Lymphoma
ACH-000071	3.875780063068488	HS706T	Non-Cancerous	Fibroblast	Non-Cancerous
ACH-000072	3.7037651787934096	MEG01	Myeloproliferative Neoplasms	Myeloid	Myeloproliferative Neoplasms
ACH-000073	4.329841176530628	GRANTA519	Non-Hodgkin Lymphoma	Lymphoid	Non-Hodgkin Lymphoma
ACH-000074	3.747387399652718	KU812	Myeloproliferative Neoplasms	Myeloid	Myeloproliferative Neoplasms
ACH-000075	3.894332742277694	U87MG	Diffuse Glioma	CNS/Brain	Diffuse Glioma
ACH-000076	3.9763636357327616	NCO2	Myeloproliferative Neoplasms	Myeloid	Myeloproliferative Neoplasms
ACH-000077	3.972692654004264	MJ	Non-Hodgkin Lymphoma	Lymphoid	Non-Hodgkin Lymphoma
ACH-000078	4.4495613746132365	MHHNB11	Neuroblastoma	Peripheral Nervous System	Neuroblastoma
ACH-000079	3.405992359675837	TE125T	Non-Cancerous	Fibroblast	Non-Cancerous
ACH-000080	3.787641414483326	BDCM	Acute Myeloid Leukemia	Myeloid	Acute Myeloid Leukemia
ACH-000081	4.144862142915734	GDM1	Acute Myeloid Leukemia	Myeloid	Acute Myeloid Leukemia
ACH-000082	4.516015147003665	G292CLONEA141B1	Osteosarcoma	Bone	Osteosarcoma
ACH-000083	3.927896453728821	HS281T	Non-Cancerous	Fibroblast	Non-Cancerous
ACH-000084	5.229203357886745	MUTZ3	Acute Myeloid Leukemia	Myeloid	Acute Myeloid Leukemia
ACH-000085	3.671293372481576	T3M4	Pancreatic Adenocarcinoma	Pancreas	Pancreatic Adenocarcinoma
ACH-000086	3.089159131911238	ACCMESO1	Pleural Mesothelioma	Pleura	Pleural Mesothelioma
ACH-000087	4.6604951318885135	SKES1	Ewing Sarcoma	Bone	Ewing Sarcoma
ACH-000088	4.157852169141737	HS172T	Non-Cancerous	Fibroblast	Non-Cancerous
ACH-000089	2.941106310946432	NCIH684	Colorectal Adenocarcinoma	Bowel	Colorectal Adenocarcinoma
ACH-000090	2.18269229751619	PC3	Prostate Adenocarcinoma	Prostate	Prostate Adenocarcinoma
ACH-000091	2.881664619320345	OV56	Ovarian Epithelial Tumor	Ovary/Fallopian Tube	Ovarian Epithelial Tumor
ACH-000092	4.133399125417198	NCIH2452	Pleural Mesothelioma	Pleura	Pleural Mesothelioma
ACH-000093	4.125155131322289	PANC0504	Pancreatic Adenocarcinoma	Pancreas	Pancreatic Adenocarcinoma
ACH-000094	2.9818526532897405	HPAFII	Pancreatic Adenocarcinoma	Pancreas	Pancreatic Adenocarcinoma
ACH-000095	3.7224660244710894	D341Med	Embryonal Tumor	CNS/Brain	Embryonal Tumor
ACH-000096	3.805292455600712	G401	Rhabdoid Cancer	Kidney	Rhabdoid Cancer
ACH-000097	4.525442506018121	ZR751	Invasive Breast Carcinoma	Breast	Invasive Breast Carcinoma
ACH-000098	3.854993016757	GAMG	Diffuse Glioma	CNS/Brain	Diffuse Glioma
ACH-000099	3.957914598632985	SIMA	Neuroblastoma	Peripheral Nervous System	Neuroblastoma
ACH-000100	3.674686619927999	RH41	Rhabdomyosarcoma	Soft Tissue	Rhabdomyosarcoma
ACH-000101	4.480265122054463	KE37	Non-Hodgkin Lymphoma	Lymphoid	Non-Hodgkin Lymphoma
ACH-000102	3.740927560318628	GMS10	Diffuse Glioma	CNS/Brain	Diffuse Glioma
ACH-000103	4.501439145158873	CAOV4	Ovarian Epithelial Tumor	Ovary/Fallopian Tube	Ovarian Epithelial Tumor
ACH-000104	5.5456595400254685	LOUCY	Non-Hodgkin Lymphoma	Lymphoid	Non-Hodgkin Lymphoma
ACH-000105	4.33699741660501	ALLSIL	T-Lymphoblastic Leukemia/Lymphoma	Lymphoid	T-Lymphoblastic Leukemia/Lymphoma
ACH-000106	3.967168607532628	JVM2	Non-Hodgkin Lymphoma	Lymphoid	Non-Hodgkin Lymphoma
ACH-000107	4.119356177039675	CAPAN2	Pancreatic Adenocarcinoma	Pancreas	Pancreatic Adenocarcinoma
ACH-000108	4.066089190457772	KP3	Adenosquamous Carcinoma of the Pancreas	Pancreas	Adenosquamous Carcinoma of the Pancreas
ACH-000109	4.198494153639083	NCIH3255	Non-Small Cell Lung Cancer	Lung	Non-Small Cell Lung Cancer
ACH-000110	4.718087583960517	NCCSTCK140	Esophagogastric Adenocarcinoma	Esophagus/Stomach	Esophagogastric Adenocarcinoma
ACH-000111	4.907371413823563	HCC1187	Invasive Breast Carcinoma	Breast	Invasive Breast Carcinoma
ACH-000112	4.118525848935668	SIGM5	Acute Myeloid Leukemia	Myeloid	Acute Myeloid Leukemia
ACH-000113	4.20163386116965	OCIAML2	Acute Myeloid Leukemia	Myeloid	Acute Myeloid Leukemia
ACH-000114	4.4087118610294285	SU8686	Pancreatic Adenocarcinoma	Pancreas	Pancreatic Adenocarcinoma
ACH-000115	3.6380738371807184	VCAP	Prostate Adenocarcinoma	Prostate	Prostate Adenocarcinoma
ACH-000116	4.609400390006429	OAW28	Ovarian Epithelial Tumor	Ovary/Fallopian Tube	Ovarian Epithelial Tumor
ACH-000117	2.472487771462744	EFM192A	Invasive Breast Carcinoma	Breast	Invasive Breast Carcinoma
ACH-000118	3.4462562298895643	HUPT3	Pancreatic Adenocarcinoma	Pancreas	Pancreatic Adenocarcinoma
ACH-000119	3.9049657186840254	HS863T	Non-Cancerous	Fibroblast	Non-Cancerous
ACH-000120	4.41886457739032	CHP212	Neuroblastoma	Peripheral Nervous System	Neuroblastoma
ACH-000121	4.246408087246385	NCIH2405	Non-Small Cell Lung Cancer	Lung	Non-Small Cell Lung Cancer
ACH-000122	4.118525848935668	SUPT11	Non-Hodgkin Lymphoma	Lymphoid	Non-Hodgkin Lymphoma
ACH-000123	3.633431210355632	COV434	Ovarian Epithelial Tumor	Ovary/Fallopian Tube	Ovarian Epithelial Tumor
ACH-000124	4.632268215499513	OCILY19	Non-Hodgkin Lymphoma	Lymphoid	Non-Hodgkin Lymphoma
ACH-000125	3.963474123974886	TO175T	Non-Cancerous	Fibroblast	Non-Cancerous
ACH-000126	4.276496665640356	KG1C	Diffuse Glioma	CNS/Brain	Diffuse Glioma
ACH-000127	3.758089934201813	SLR20	Bladder Urothelial Carcinoma	Bladder/Urinary Tract	Bladder Urothelial Carcinoma
ACH-000128	4.0798047546352585	LN319	Diffuse Glioma	CNS/Brain	Diffuse Glioma
ACH-000129	4.01435529297707	NCIH1341	Lung Neuroendocrine Tumor	Lung	Lung Neuroendocrine Tumor
ACH-000130	4.695437110405369	NALM19	B-Lymphoblastic Leukemia/Lymphoma	Lymphoid	B-Lymphoblastic Leukemia/Lymphoma
ACH-000131	3.642701571833233	HS229T	Non-Cancerous	Fibroblast	Non-Cancerous
ACH-000132	4.581953750848818	JHOS2	Ovarian Epithelial Tumor	Ovary/Fallopian Tube	Ovarian Epithelial Tumor
ACH-000133	3.5360529002402097	HS729	Rhabdomyosarcoma	Soft Tissue	Rhabdomyosarcoma
ACH-000134	3.819668183496456	HS274T	Non-Cancerous	Fibroblast	Non-Cancerous
ACH-000135	3.853995647176393	HS940T	Non-Cancerous	Fibroblast	Non-Cancerous
ACH-000136	4.1626934322112366	CHP126	Neuroblastoma	Peripheral Nervous System	Neuroblastoma
ACH-000137	3.908812907739547	8MGBA	Diffuse Glioma	CNS/Brain	Diffuse Glioma
ACH-000138	3.001802242633985	CFPAC1	Pancreatic Adenocarcinoma	Pancreas	Pancreatic Adenocarcinoma
ACH-000139	3.790772037862	PANC0327	Pancreatic Adenocarcinoma	Pancreas	Pancreatic Adenocarcinoma
ACH-000140	4.107687869314374	PFEIFFER	Non-Hodgkin Lymphoma	Lymphoid	Non-Hodgkin Lymphoma
ACH-000141	3.6881803585869264	SNU308	Intracholecystic Papillary Neoplasm	Biliary Tract	Intracholecystic Papillary Neoplasm
ACH-000142	4.280956313831056	CAL29	Bladder Urothelial Carcinoma	Bladder/Urinary Tract	Bladder Urothelial Carcinoma
ACH-000143	4.011674533380918	HCC2429	Non-Small Cell Lung Cancer	Lung	Non-Small Cell Lung Cancer
ACH-000144	4.656496370553495	RERFGC1B	Esophagogastric Adenocarcinoma	Esophagus/Stomach	Esophagogastric Adenocarcinoma
ACH-000145	3.4581194811745064	SKLMS1	Leiomyosarcoma	Soft Tissue	Leiomyosarcoma
ACH-000146	3.3015876466031866	THP1	Acute Myeloid Leukemia	Myeloid	Acute Myeloid Leukemia
ACH-000147	3.1210154009613658	T47D	Invasive Breast Carcinoma	Breast	Invasive Breast Carcinoma
ACH-000148	3.5447326559326235	HS578T	Invasive Breast Carcinoma	Breast	Invasive Breast Carcinoma
ACH-000149	4.359661722333877	SKNSH	Neuroblastoma	Peripheral Nervous System	Neuroblastoma
ACH-000150	3.9467308601403097	HCC2935	Non-Small Cell Lung Cancer	Lung	Non-Small Cell Lung Cancer
ACH-000151	4.666188489872781	JM1	B-Lymphoblastic Leukemia/Lymphoma	Lymphoid	B-Lymphoblastic Leukemia/Lymphoma
ACH-000152	3.588564737401352	M059K	Diffuse Glioma	CNS/Brain	Diffuse Glioma
ACH-000153	4.221103725367875	NCIH2052	Pleural Mesothelioma	Pleura	Pleural Mesothelioma
ACH-000154	3.654206377944292	HS888T	Non-Cancerous	Fibroblast	Non-Cancerous
ACH-000155	3.40735275114004	SW1990	Pancreatic Adenocarcinoma	Pancreas	Pancreatic Adenocarcinoma
ACH-000156	3.969933274697856	MHHCALL4	B-Lymphoblastic Leukemia/Lymphoma	Lymphoid	B-Lymphoblastic Leukemia/Lymphoma
ACH-000157	4.40735275114004	A4FUK	Non-Hodgkin Lymphoma	Lymphoid	Non-Hodgkin Lymphoma
ACH-000158	4.023255352300303	OCILY3	Non-Hodgkin Lymphoma	Lymphoid	Non-Hodgkin Lymphoma
ACH-000159	4.07638806851284	OSRC2	Renal Cell Carcinoma	Kidney	Renal Cell Carcinoma
ACH-000160	2.720278465233327	BT12	Embryonal Tumor	CNS/Brain	Embryonal Tumor
ACH-000161	4.297191416565856	CORL105	Non-Small Cell Lung Cancer	Lung	Non-Small Cell Lung Cancer
ACH-000162	4.224194663970433	GA10	Non-Hodgkin Lymphoma	Lymphoid	Non-Hodgkin Lymphoma
ACH-000163	4.23342794374847	SW579	Head and Neck Squamous Cell Carcinoma	Head and Neck	Head and Neck Squamous Cell Carcinoma
ACH-000164	3.547203024756932	PANC1	Pancreatic Adenocarcinoma	Pancreas	Pancreatic Adenocarcinoma
ACH-000165	3.950468414150123	HS751T	Non-Cancerous	Fibroblast	Non-Cancerous
ACH-000166	2.9763636357327616	KASUMI6	Acute Myeloid Leukemia	Myeloid	Acute Myeloid Leukemia
ACH-000167	3.5147534984397533	KE97	Non-Hodgkin Lymphoma	Lymphoid	Non-Hodgkin Lymphoma
ACH-000168	3.759155833800272	NOMO1	Acute Myeloid Leukemia	Myeloid	Acute Myeloid Leukemia
ACH-000169	4.345538310070007	RD	Rhabdomyosarcoma	Soft Tissue	Rhabdomyosarcoma
ACH-000170	3.7092906357233577	PRECLH	Non-Cancerous	Prostate	Non-Cancerous
ACH-000171	3.5909612413426	VMRCRCZ	Renal Cell Carcinoma	Kidney	Renal Cell Carcinoma
ACH-000172	3.6322682154995127	TM87	Embryonal Tumor	CNS/Brain	Embryonal Tumor
ACH-000173	3.500802053057157	JHUEM3	Endometrial Carcinoma	Uterus	Endometrial Carcinoma
ACH-000174	3.548436624696042	CAL62	Anaplastic Thyroid Cancer	Thyroid	Anaplastic Thyroid Cancer
ACH-000175	3.61706334388818	TE159T	Non-Cancerous	Fibroblast	Non-Cancerous
ACH-000176	3.867896463992655	LOUNH91	Non-Small Cell Lung Cancer	Lung	Non-Small Cell Lung Cancer
ACH-000177	3.720278465233327	NCIH660	Prostate Small Cell Carcinoma	Prostate	Prostate Small Cell Carcinoma
ACH-000178	3.343407822297814	HS766T	Pancreatic Adenocarcinoma	Pancreas	Pancreatic Adenocarcinoma
ACH-000179	4.878234879112339	NCIH1618	Lung Neuroendocrine Tumor	Lung	Lung Neuroendocrine Tumor
ACH-000180	3.740927560318628	HS839T	Non-Cancerous	Fibroblast	Non-Cancerous
ACH-000181	3.0513721017210256	SCC9	Head and Neck Squamous Cell Carcinoma	Head and Neck	Head and Neck Squamous Cell Carcinoma
ACH-000182	4.195347598322219	SNU869	Ampullary Carcinoma	Ampulla of Vater	Ampullary Carcinoma
ACH-000183	4.358958825832329	L363	Non-Hodgkin Lymphoma	Lymphoid	Non-Hodgkin Lymphoma
ACH-000184	3.881664619320345	HS343T	Non-Cancerous	Fibroblast	Non-Cancerous
ACH-000185	3.867896463992655	HS737T	Non-Cancerous	Fibroblast	Non-Cancerous
ACH-000186	3.834913429701039	NCIH2444	Non-Small Cell Lung Cancer	Lung	Non-Small Cell Lung Cancer
ACH-000187	3.606442228131608	CORL311	Lung Neuroendocrine Tumor	Lung	Lung Neuroendocrine Tumor
ACH-000188	2.82781902461732	SCC25	Head and Neck Squamous Cell Carcinoma	Head and Neck	Head and Neck Squamous Cell Carcinoma
ACH-000189	4.114367024952	RCC10RGB	Renal Cell Carcinoma	Kidney	Renal Cell Carcinoma
ACH-000190	3.33199177823206	HDMYZ	Acute Myeloid Leukemia	Myeloid	Acute Myeloid Leukemia
ACH-000191	3.78345665436024	BHT101	Anaplastic Thyroid Cancer	Thyroid	Anaplastic Thyroid Cancer
ACH-000192	3.8186460828225393	MFE280	Endometrial Carcinoma	Uterus	Endometrial Carcinoma
ACH-000193	4.0522419811811385	KARPAS620	Non-Hodgkin Lymphoma	Lymphoid	Non-Hodgkin Lymphoma
ACH-000194	3.5298209465286954	HS934T	Non-Cancerous	Fibroblast	Non-Cancerous
ACH-000195	3.973611275519472	SET2	Acute Myeloid Leukemia	Myeloid	Acute Myeloid Leukemia
ACH-000196	3.258518924711301	HCC1599	Invasive Breast Carcinoma	Breast	Invasive Breast Carcinoma
ACH-000197	4.090853430451113	TALL1	Non-Hodgkin Lymphoma	Lymphoid	Non-Hodgkin Lymphoma
ACH-000198	4.017031080527841	EOL1	Myeloproliferative Neoplasms	Myeloid	Myeloproliferative Neoplasms
ACH-000199	3.647314509547136	HS255T	Non-Cancerous	Fibroblast	Non-Cancerous
ACH-000200	3.353323291162897	NMCG1	Diffuse Glioma	CNS/Brain	Diffuse Glioma
ACH-000201	3.19534759832222	A204	Rhabdomyosarcoma	Soft Tissue	Rhabdomyosarcoma
ACH-000202	3.889473542531109	COLO320	Colorectal Adenocarcinoma	Bowel	Colorectal Adenocarcinoma
ACH-000203	4.488000770834068	NH6	Neuroblastoma	Peripheral Nervous System	Neuroblastoma
ACH-000204	3.521050736900963	LP1	Non-Hodgkin Lymphoma	Lymphoid	Non-Hodgkin Lymphoma
ACH-000205	2.9981955031532523	PK59	Pancreatic Adenocarcinoma	Pancreas	Pancreatic Adenocarcinoma
ACH-000206	3.7355221772965375	C8166	T-Lymphoblastic Leukemia/Lymphoma	Lymphoid	T-Lymphoblastic Leukemia/Lymphoma
ACH-000207	3.311793717753649	DETROIT562	Head and Neck Squamous Cell Carcinoma	Head and Neck	Head and Neck Squamous Cell Carcinoma
ACH-000208	3.834913429701039	U178	Diffuse Glioma	CNS/Brain	Diffuse Glioma
ACH-000209	3.6205864104518777	SNU1079	Intraductal Papillary Neoplasm of the Bile Duct	Biliary Tract	Intraductal Papillary Neoplasm of the Bile Duct
ACH-000210	3.2720231890610485	CADOES1	Ewing Sarcoma	Bone	Ewing Sarcoma
ACH-000211	4.471187460386985	DAOY	Embryonal Tumor	CNS/Brain	Embryonal Tumor
ACH-000212	4.110196177754199	CAL120	Invasive Breast Carcinoma	Breast	Invasive Breast Carcinoma
ACH-000213	3.097610796626422	HUPT4	Pancreatic Adenocarcinoma	Pancreas	Pancreatic Adenocarcinoma
ACH-000214	3.670160514126634	HS675T	Non-Cancerous	Fibroblast	Non-Cancerous
ACH-000215	3.811471030529836	LN382	Diffuse Glioma	CNS/Brain	Diffuse Glioma
ACH-000216	4.149747119504682	JHESOAD1	Esophagogastric Adenocarcinoma	Esophagus/Stomach	Esophagogastric Adenocarcinoma
ACH-000217	3.960697039304312	JHH6	Hepatocellular Carcinoma	Liver	Hepatocellular Carcinoma
ACH-000218	4.448900951145128	PL21	Acute Myeloid Leukemia	Myeloid	Acute Myeloid Leukemia
ACH-000219	4.365972427593384	A375	Melanoma	Skin	Melanoma
ACH-000220	4.351204277257994	MINO	Non-Hodgkin Lymphoma	Lymphoid	Non-Hodgkin Lymphoma
ACH-000221	4.362469888750209	SNU398	Hepatocellular Carcinoma	Liver	Hepatocellular Carcinoma
ACH-000222	3.374343989038501	ASPC1	Pancreatic Adenocarcinoma	Pancreas	Pancreatic Adenocarcinoma
ACH-000223	4.526068811667588	HCC1937	Invasive Breast Carcinoma	Breast	Invasive Breast Carcinoma
ACH-000224	4.0916998341368105	HS819T	Non-Cancerous	Fibroblast	Non-Cancerous
ACH-000225	4.2645364309990255	ECC12	Esophagogastric Adenocarcinoma	Esophagus/Stomach	Esophagogastric Adenocarcinoma
ACH-000226	3.7092906357233577	SUPM2	Non-Hodgkin Lymphoma	Lymphoid	Non-Hodgkin Lymphoma
ACH-000227	3.55581615506164	KPNYN	Neuroblastoma	Peripheral Nervous System	Neuroblastoma
ACH-000228	3.942983598187102	BICR31	Head and Neck Squamous Cell Carcinoma	Head and Neck	Head and Neck Squamous Cell Carcinoma
ACH-000229	3.7037651787934096	HS822T	Non-Cancerous	Fibroblast	Non-Cancerous
ACH-000230	3.2720231890610485	HS742T	Non-Cancerous	Fibroblast	Non-Cancerous
ACH-000231	4.482202926295956	KALS1	Diffuse Glioma	CNS/Brain	Diffuse Glioma
ACH-000232	3.4329594072761065	U251MG	Diffuse Glioma	CNS/Brain	Diffuse Glioma
ACH-000233	3.7092906357233577	DEL	Non-Hodgkin Lymphoma	Lymphoid	Non-Hodgkin Lymphoma
ACH-000234	3.984589350362457	CAKI2	Renal Cell Carcinoma	Kidney	Renal Cell Carcinoma
ACH-000235	3.412781525338476	PANC0403	Pancreatic Adenocarcinoma	Pancreas	Pancreatic Adenocarcinoma
ACH-000236	3.4329594072761065	SW1417	Colorectal Adenocarcinoma	Bowel	Colorectal Adenocarcinoma
ACH-000237	5.029011086659068	JHOM1	Ovarian Epithelial Tumor	Ovary/Fallopian Tube	Ovarian Epithelial Tumor
ACH-000238	3.403267722339301	SCC4	Head and Neck Squamous Cell Carcinoma	Head and Neck	Head and Neck Squamous Cell Carcinoma
ACH-000239	3.915520900751959	HUG1N	Esophagogastric Adenocarcinoma	Esophagus/Stomach	Esophagogastric Adenocarcinoma
ACH-000240	4.004501392234941	HS600T	Non-Cancerous	Fibroblast	Non-Cancerous
ACH-000241	3.859969548221026	JK1	Myeloproliferative Neoplasms	Myeloid	Myeloproliferative Neoplasms
ACH-000242	3.980025300238734	RT4	Bladder Urothelial Carcinoma	Bladder/Urinary Tract	Bladder Urothelial Carcinoma
ACH-000243	3.680324356844016	DANG	Pancreatic Adenocarcinoma	Pancreas	Pancreatic Adenocarcinoma
ACH-000244	4.214124805352848	DKMG	Diffuse Glioma	CNS/Brain	Diffuse Glioma
ACH-000245	4.010779838753242	BL41	Non-Hodgkin Lymphoma	Lymphoid	Non-Hodgkin Lymphoma
ACH-000246	2.9708536543404835	SLR23	Renal Cell Carcinoma	Kidney	Renal Cell Carcinoma
ACH-000247	3.203201156316611	OCUM1	Esophagogastric Adenocarcinoma	Esophagus/Stomach	Esophagogastric Adenocarcinoma
ACH-000248	3.899175630480513	AU565	Invasive Breast Carcinoma	Breast	Invasive Breast Carcinoma
ACH-000249	2.807354922057604	CL11	Colorectal Adenocarcinoma	Bowel	Colorectal Adenocarcinoma
ACH-000250	3.7037651787934096	KMRC20	Renal Cell Carcinoma	Kidney	Renal Cell Carcinoma
ACH-000251	2.389566811762726	NCIH2887	Non-Small Cell Lung Cancer	Lung	Non-Small Cell Lung Cancer
ACH-000252	4.657068301201576	LS1034	Colorectal Adenocarcinoma	Bowel	Colorectal Adenocarcinoma
ACH-000253	3.682573297347578	COLO201	Colorectal Adenocarcinoma	Bowel	Colorectal Adenocarcinoma
ACH-000254	3.5096958419333872	SCC15	Head and Neck Squamous Cell Carcinoma	Head and Neck	Head and Neck Squamous Cell Carcinoma
ACH-000255	2.823749360308273	LMSU	Esophagogastric Adenocarcinoma	Esophagus/Stomach	Esophagogastric Adenocarcinoma
ACH-000256	3.249445341085839	COV318	Ovarian Epithelial Tumor	Ovary/Fallopian Tube	Ovarian Epithelial Tumor
ACH-000257	4.053980168187652	CORL279	Lung Neuroendocrine Tumor	Lung	Lung Neuroendocrine Tumor
ACH-000258	3.4982508675278257	DU4475	Invasive Breast Carcinoma	Breast	Invasive Breast Carcinoma
ACH-000259	4.262282806420656	KELLY	Neuroblastoma	Peripheral Nervous System	Neuroblastoma
ACH-000260	4.40667271575583	SKNAS	Neuroblastoma	Peripheral Nervous System	Neuroblastoma
ACH-000261	3.465974464504069	RERFLCAI	Non-Small Cell Lung Cancer	Lung	Non-Small Cell Lung Cancer
ACH-000262	3.5298209465286954	UOK101	Renal Cell Carcinoma	Kidney	Renal Cell Carcinoma
ACH-000263	4.049630767724601	KASUMI1	Acute Myeloid Leukemia	Myeloid	Acute Myeloid Leukemia
ACH-000264	3.9001422603598166	CALU6	Non-Small Cell Lung Cancer	Lung	Non-Small Cell Lung Cancer
ACH-000265	4.947198584262056	KP4	Pancreatic Adenocarcinoma	Pancreas	Pancreatic Adenocarcinoma
ACH-000266	3.192194165283345	SNU213	Pancreatic Adenocarcinoma	Pancreas	Pancreatic Adenocarcinoma
ACH-000267	5.203201156316611	HDLM2	Hodgkin Lymphoma	Lymphoid	Hodgkin Lymphoma
ACH-000268	3.365972427593384	SNU245	Intraductal Papillary Neoplasm of the Bile Duct	Biliary Tract	Intraductal Papillary Neoplasm of the Bile Duct
ACH-000269	3.825785627464792	AM38	Diffuse Glioma	CNS/Brain	Diffuse Glioma
ACH-000270	3.71259578044703	HPAC	Pancreatic Adenocarcinoma	Pancreas	Pancreatic Adenocarcinoma
ACH-000271	3.768713657030485	SUDHL10	Non-Hodgkin Lymphoma	Lymphoid	Non-Hodgkin Lymphoma
ACH-000272	2.8914191868460786	SLR24	Renal Cell Carcinoma	Kidney	Renal Cell Carcinoma
ACH-000273	3.925999418556223	SF539	Diffuse Glioma	CNS/Brain	Diffuse Glioma
ACH-000274	3.439623137557117	HS852T	Melanoma	Skin	Melanoma
ACH-000275	3.554588851677637	HS834T	Non-Cancerous	Fibroblast	Non-Cancerous
ACH-000276	4.130930869826448	HCC38	Invasive Breast Carcinoma	Breast	Invasive Breast Carcinoma
ACH-000277	3.859969548221026	HCC1419	Invasive Breast Carcinoma	Breast	Invasive Breast Carcinoma
ACH-000278	3.885574364371426	COV362	Ovarian Epithelial Tumor	Ovary/Fallopian Tube	Ovarian Epithelial Tumor
ACH-000279	4.034743949324734	EWS502	Ewing Sarcoma	Bone	Ewing Sarcoma
ACH-000280	3.8669079781431663	SNU840	Ovarian Epithelial Tumor	Ovary/Fallopian Tube	Ovarian Epithelial Tumor
ACH-000281	3.500802053057157	KP2	Pancreatic Adenocarcinoma	Pancreas	Pancreatic Adenocarcinoma
ACH-000282	3.665620164066381	NCIH1755	Non-Small Cell Lung Cancer	Lung	Non-Small Cell Lung Cancer
ACH-000283	3.669026765509631	A1207	Diffuse Glioma	CNS/Brain	Diffuse Glioma
ACH-000284	3.607626220845488	HS840T	Non-Cancerous	Fibroblast	Non-Cancerous
ACH-000285	5.624685810525398	TOLEDO	Non-Hodgkin Lymphoma	Lymphoid	Non-Hodgkin Lymphoma
ACH-000286	3.356143810225275	SNU1033	Colorectal Adenocarcinoma	Bowel	Colorectal Adenocarcinoma
ACH-000287	4.354028938054387	NUDUL1	Non-Hodgkin Lymphoma	Lymphoid	Non-Hodgkin Lymphoma
ACH-000288	3.4168397419128294	BT549	Invasive Breast Carcinoma	Breast	Invasive Breast Carcinoma
ACH-000289	3.8298495598446896	SNU466	Diffuse Glioma	CNS/Brain	Diffuse Glioma
ACH-000290	4.625270489374693	NCIH209	Lung Neuroendocrine Tumor	Lung	Lung Neuroendocrine Tumor
ACH-000291	3.232660756790275	OV90	Ovarian Epithelial Tumor	Ovary/Fallopian Tube	Ovarian Epithelial Tumor
ACH-000292	3.499527024215096	NCIH841	Lung Neuroendocrine Tumor	Lung	Lung Neuroendocrine Tumor
ACH-000293	3.119356177039676	KLE	Endometrial Carcinoma	Uterus	Endometrial Carcinoma
ACH-000294	3.4356285940520905	NB4	Acute Myeloid Leukemia	Myeloid	Acute Myeloid Leukemia
ACH-000295	4.018812185742817	EM2	Myeloproliferative Neoplasms	Myeloid	Myeloproliferative Neoplasms
ACH-000296	4.1026581313637385	OUMS23	Colorectal Adenocarcinoma	Bowel	Colorectal Adenocarcinoma
ACH-000297	4.539779191698494	NCIH889	Lung Neuroendocrine Tumor	Lung	Lung Neuroendocrine Tumor
ACH-000298	4.265286857565172	NCIH2029	Lung Neuroendocrine Tumor	Lung	Lung Neuroendocrine Tumor
ACH-000299	3.6205864104518777	HNT34	Acute Myeloid Leukemia	Myeloid	Acute Myeloid Leukemia
ACH-000300	3.102658131363739	SLR25	Renal Cell Carcinoma	Kidney	Renal Cell Carcinoma
ACH-000301	3.932628157022127	LAMA84	Myeloproliferative Neoplasms	Myeloid	Myeloproliferative Neoplasms
ACH-000302	3.4276061727818994	SNU1077	Endometrial Carcinoma	Uterus	Endometrial Carcinoma
ACH-000303	3.463360885816658	SNU5	Esophagogastric Adenocarcinoma	Esophagus/Stomach	Esophagogastric Adenocarcinoma
ACH-000304	4.44028782084042	WM115	Melanoma	Skin	Melanoma
ACH-000305	4.247927513443585	ECGI10	Esophageal Squamous Cell Carcinoma	Esophagus/Stomach	Esophageal Squamous Cell Carcinoma
ACH-000306	3.75702324650746	HS688AT	Non-Cancerous	Fibroblast	Non-Cancerous
ACH-000307	3.324810603420484	PK1	Pancreatic Adenocarcinoma	Pancreas	Pancreatic Adenocarcinoma
ACH-000308	2.3476656563009706	EFO21	Ovarian Epithelial Tumor	Ovary/Fallopian Tube	Ovarian Epithelial Tumor
ACH-000310	4.470536865092583	IMR32	Neuroblastoma	Peripheral Nervous System	Neuroblastoma
ACH-000311	2.718087583960517	NCIH2122	Non-Small Cell Lung Cancer	Lung	Non-Small Cell Lung Cancer
ACH-000312	3.980025300238734	SKNBE2	Neuroblastoma	Peripheral Nervous System	Neuroblastoma
ACH-000313	4.0900065299038175	KMRC3	Renal Cell Carcinoma	Kidney	Renal Cell Carcinoma
ACH-000314	3.78345665436024	HCC2108	Non-Small Cell Lung Cancer	Lung	Non-Small Cell Lung Cancer
ACH-000315	5.020591094773247	KARPAS422	Non-Hodgkin Lymphoma	Lymphoid	Non-Hodgkin Lymphoma
ACH-000316	4.25171909260596	SNU886	Hepatocellular Carcinoma	Liver	Hepatocellular Carcinoma
ACH-000317	4.348374075191163	TUHR14TKB	Renal Cell Carcinoma	Kidney	Renal Cell Carcinoma
ACH-000318	3.1292830169449664	TE10	Esophageal Squamous Cell Carcinoma	Esophagus/Stomach	Esophageal Squamous Cell Carcinoma
ACH-000319	3.8186460828225393	MPP89	Pleural Mesothelioma	Pleura	Pleural Mesothelioma
ACH-000320	3.438292851579147	PSN1	Pancreatic Adenocarcinoma	Pancreas	Pancreatic Adenocarcinoma
ACH-000321	3.396433531250992	MOLM6	Myeloproliferative Neoplasms	Myeloid	Myeloproliferative Neoplasms
ACH-000322	4.197708157955851	HT144	Melanoma	Skin	Melanoma
ACH-000323	4.140778655782796	42MGBA	Diffuse Glioma	CNS/Brain	Diffuse Glioma
ACH-000324	3.5897634869849773	JHOC5	Ovarian Epithelial Tumor	Ovary/Fallopian Tube	Ovarian Epithelial Tumor
ACH-000325	3.37851162325373	SNU620	Esophagogastric Adenocarcinoma	Esophagus/Stomach	Esophagogastric Adenocarcinoma
ACH-000326	3.831877241191673	JURLMK1	Myeloproliferative Neoplasms	Myeloid	Myeloproliferative Neoplasms
ACH-000327	2.6415460290875235	NCIH1395	Non-Small Cell Lung Cancer	Lung	Non-Small Cell Lung Cancer
ACH-000328	4.108524456778169	LN215	Diffuse Glioma	CNS/Brain	Diffuse Glioma
ACH-000329	3.938285791884053	CCFSTTG1	Diffuse Glioma	CNS/Brain	Diffuse Glioma
ACH-000330	3.5801454844233804	EFM19	Invasive Breast Carcinoma	Breast	Invasive Breast Carcinoma
ACH-000331	3.93451650158608	ISTMES2	Pleural Mesothelioma	Pleura	Pleural Mesothelioma
ACH-000332	3.0686708106650986	YAPC	Pancreatic Adenocarcinoma	Pancreas	Pancreatic Adenocarcinoma
ACH-000333	4.674121632632394	JHOM2B	Ovarian Epithelial Tumor	Ovary/Fallopian Tube	Ovarian Epithelial Tumor
ACH-000334	4.475733430966398	DB	Non-Hodgkin Lymphoma	Lymphoid	Non-Hodgkin Lymphoma
ACH-000335	3.761285273361619	MSTO211H	Pleural Mesothelioma	Pleura	Pleural Mesothelioma
ACH-000336	3.800123352826528	OCIAML3	Acute Myeloid Leukemia	Myeloid	Acute Myeloid Leukemia
ACH-000337	3.7092906357233577	NCIH3122	Non-Small Cell Lung Cancer	Lung	Non-Small Cell Lung Cancer
ACH-000338	4.705977901682522	SR786	Non-Hodgkin Lymphoma	Lymphoid	Non-Hodgkin Lymphoma
ACH-000339	3.953265239014844	HCC461	Non-Small Cell Lung Cancer	Lung	Non-Small Cell Lung Cancer
ACH-000340	3.63575439127776	HS870T	Non-Cancerous	Fibroblast	Non-Cancerous
ACH-000341	5.20006486151431	SKNFI	Neuroblastoma	Peripheral Nervous System	Neuroblastoma
ACH-000342	3.6380738371807184	CL14	Colorectal Adenocarcinoma	Bowel	Colorectal Adenocarcinoma
ACH-000343	4.002702520379824	NCIH522	Non-Small Cell Lung Cancer	Lung	Non-Small Cell Lung Cancer
ACH-000344	3.45022149589718	SNU668	Esophagogastric Adenocarcinoma	Esophagus/Stomach	Esophagogastric Adenocarcinoma
ACH-000345	3.852997587613317	KPNRTBM1	Neuroblastoma	Peripheral Nervous System	Neuroblastoma
ACH-000346	4.307428525192248	JVM3	Non-Hodgkin Lymphoma	Lymphoid	Non-Hodgkin Lymphoma
ACH-000347	3.6392321632492775	QGP1	Pancreatic Neuroendocrine Tumor	Pancreas	Pancreatic Neuroendocrine Tumor
ACH-000348	3.956056652412403	RPMI7951	Melanoma	Skin	Melanoma
ACH-000349	3.953265239014844	HCC1500	Breast Ductal Carcinoma In Situ	Breast	Breast Ductal Carcinoma In Situ
ACH-000350	4.43895814789755	COLO678	Colorectal Adenocarcinoma	Bowel	Colorectal Adenocarcinoma
ACH-000351	3.324810603420484	MKN1	Esophagogastric Adenocarcinoma	Esophagus/Stomach	Esophagogastric Adenocarcinoma
ACH-000352	5.149747119504682	HCC1428	Invasive Breast Carcinoma	Breast	Invasive Breast Carcinoma
ACH-000353	3.559491813205038	TE15	Esophageal Squamous Cell Carcinoma	Esophagus/Stomach	Esophageal Squamous Cell Carcinoma
ACH-000354	3.304511041809953	CAPAN1	Pancreatic Adenocarcinoma	Pancreas	Pancreatic Adenocarcinoma
ACH-000355	4.349082146391089	NCIH82	Lung Neuroendocrine Tumor	Lung	Lung Neuroendocrine Tumor
ACH-000356	4.852498298789891	MKN45	Esophagogastric Adenocarcinoma	Esophagus/Stomach	Esophagogastric Adenocarcinoma
ACH-000357	3.8923910259134034	JEKO1	Non-Hodgkin Lymphoma	Lymphoid	Non-Hodgkin Lymphoma
ACH-000358	4.418189947945766	NCIH69	Lung Neuroendocrine Tumor	Lung	Lung Neuroendocrine Tumor
ACH-000359	3.8904466926799057	MG63	Osteosarcoma	Bone	Osteosarcoma
ACH-000360	2.903038270112912	NCIH508	Colorectal Adenocarcinoma	Bowel	Colorectal Adenocarcinoma
ACH-000361	3.493134922305505	SKHEP1	Hepatocellular Carcinoma	Liver	Hepatocellular Carcinoma
ACH-000362	3.4802651220544627	MOLM13	Acute Myeloid Leukemia	Myeloid	Acute Myeloid Leukemia
ACH-000363	3.304511041809953	SKMM2	Non-Hodgkin Lymphoma	Lymphoid	Non-Hodgkin Lymphoma
ACH-000364	4.267535798068735	U2OS	Osteosarcoma	Bone	Osteosarcoma
ACH-000365	4.113533819591914	SUDHL4	Non-Hodgkin Lymphoma	Lymphoid	Non-Hodgkin Lymphoma
ACH-000366	4.4950555283680185	SKNDZ	Neuroblastoma	Peripheral Nervous System	Neuroblastoma
ACH-000367	3.986410935252045	NCIH226	Pleural Mesothelioma	Pleura	Pleural Mesothelioma
ACH-000368	3.9523335663696857	SNU1105	Diffuse Glioma	CNS/Brain	Diffuse Glioma
ACH-000369	4.259272487037594	MOLM16	Acute Myeloid Leukemia	Myeloid	Acute Myeloid Leukemia
ACH-000370	4.274261661257048	SNU626	Diffuse Glioma	CNS/Brain	Diffuse Glioma
ACH-000371	4.360364276543471	RL	Non-Hodgkin Lymphoma	Lymphoid	Non-Hodgkin Lymphoma
ACH-000372	3.782408564927373	P12ICHIKAWA	T-Lymphoblastic Leukemia/Lymphoma	Lymphoid	T-Lymphoblastic Leukemia/Lymphoma
ACH-000373	2.992768430768924	SKM1	Acute Myeloid Leukemia	Myeloid	Acute Myeloid Leukemia
ACH-000374	3.883620816285671	HCC1143	Invasive Breast Carcinoma	Breast	Invasive Breast Carcinoma
ACH-000375	3.1858665453113337	G402	Renal Cell Carcinoma	Kidney	Renal Cell Carcinoma
ACH-000376	3.606442228131608	SF295	Diffuse Glioma	CNS/Brain	Diffuse Glioma
ACH-000377	3.612352498752662	SNU478	Ampullary Carcinoma	Ampulla of Vater	Ampullary Carcinoma
ACH-000378	4.004501392234941	NCIH647	Non-Small Cell Lung Cancer	Lung	Non-Small Cell Lung Cancer
ACH-000379	4.045268215138533	NCIH1781	Non-Small Cell Lung Cancer	Lung	Non-Small Cell Lung Cancer
ACH-000380	4.02768487693716	KMS12BM	Non-Hodgkin Lymphoma	Lymphoid	Non-Hodgkin Lymphoma
ACH-000381	3.975446765640962	T84	Colorectal Adenocarcinoma	Bowel	Colorectal Adenocarcinoma
ACH-000382	4.84197311892718	CORL24	Lung Neuroendocrine Tumor	Lung	Lung Neuroendocrine Tumor
ACH-000383	3.137503523749935	OE33	Esophagogastric Adenocarcinoma	Esophagus/Stomach	Esophagogastric Adenocarcinoma
ACH-000384	4.099295204337775	SW780	Bladder Urothelial Carcinoma	Bladder/Urinary Tract	Bladder Urothelial Carcinoma
ACH-000385	4.1440463696167065	SKRC20	Renal Cell Carcinoma	Kidney	Renal Cell Carcinoma
ACH-000386	4.269033146455237	KG1	Acute Myeloid Leukemia	Myeloid	Acute Myeloid Leukemia
ACH-000387	3.6322682154995127	TF1	Acute Myeloid Leukemia	Myeloid	Acute Myeloid Leukemia
ACH-000388	4.6293566200796095	NUDHL1	Non-Hodgkin Lymphoma	Lymphoid	Non-Hodgkin Lymphoma
ACH-000389	4.471837762422287	H4	Diffuse Glioma	CNS/Brain	Diffuse Glioma
ACH-000390	3.851998837112446	LUDLU1	Non-Small Cell Lung Cancer	Lung	Non-Small Cell Lung Cancer
ACH-000391	4.1034976397033365	MHHES1	Ewing Sarcoma	Bone	Ewing Sarcoma
ACH-000392	2.381283372503784	CALU3	Non-Small Cell Lung Cancer	Lung	Non-Small Cell Lung Cancer
ACH-000393	4.085764553778314	HLF	Hepatocellular Carcinoma	Liver	Hepatocellular Carcinoma
ACH-000394	4.181102550753798	NCIH2081	Lung Neuroendocrine Tumor	Lung	Lung Neuroendocrine Tumor
ACH-000395	4.307428525192248	NCIH520	Non-Small Cell Lung Cancer	Lung	Non-Small Cell Lung Cancer
ACH-000396	3.6205864104518777	J82	Bladder Urothelial Carcinoma	Bladder/Urinary Tract	Bladder Urothelial Carcinoma
ACH-000397	3.738767836800192	TEN	Endometrial Carcinoma	Uterus	Endometrial Carcinoma
ACH-000398	4.026800059343715	RI1	Non-Hodgkin Lymphoma	Lymphoid	Non-Hodgkin Lymphoma
ACH-000399	3.517275693209581	NCIH2196	Lung Neuroendocrine Tumor	Lung	Lung Neuroendocrine Tumor
ACH-000400	3.0268000593437154	SKCO1	Colorectal Adenocarcinoma	Bowel	Colorectal Adenocarcinoma
ACH-000401	3.568032104771279	COLO800	Melanoma	Skin	Melanoma
ACH-000402	3.624100894628114	BL70	Non-Hodgkin Lymphoma	Lymphoid	Non-Hodgkin Lymphoma
ACH-000403	3.854993016757	NCIH747	Colorectal Adenocarcinoma	Bowel	Colorectal Adenocarcinoma
ACH-000404	3.571676809970932	K029AX	Melanoma	Skin	Melanoma
ACH-000405	3.6881803585869264	MEC1	Non-Hodgkin Lymphoma	Lymphoid	Non-Hodgkin Lymphoma
ACH-000406	3.158660175346498	U937	Acute Myeloid Leukemia	Myeloid	Acute Myeloid Leukemia
ACH-000407	4.311067102255596	SNU685	Endometrial Carcinoma	Uterus	Endometrial Carcinoma
ACH-000408	4.224966365000275	TE5	Esophageal Squamous Cell Carcinoma	Esophagus/Stomach	Esophageal Squamous Cell Carcinoma
ACH-000409	2.38404980679516	OVSAHO	Ovarian Epithelial Tumor	Ovary/Fallopian Tube	Ovarian Epithelial Tumor
ACH-000410	2.992768430768924	SAOS2	Osteosarcoma	Bone	Osteosarcoma
ACH-000411	3.521050736900963	769P	Renal Cell Carcinoma	Kidney	Renal Cell Carcinoma
ACH-000412	2.232660756790275	SNU1197	Colorectal Adenocarcinoma	Bowel	Colorectal Adenocarcinoma
ACH-000413	3.96624587322494	HS739T	Non-Cancerous	Fibroblast	Non-Cancerous
ACH-000414	3.918386234446348	NCIH1944	Non-Small Cell Lung Cancer	Lung	Non-Small Cell Lung Cancer
ACH-000415	2.456806149230474	BICR6	Head and Neck Squamous Cell Carcinoma	Head and Neck	Head and Neck Squamous Cell Carcinoma
ACH-000416	3.073820233291672	NCIH838	Non-Small Cell Lung Cancer	Lung	Non-Small Cell Lung Cancer
ACH-000417	4.523561956057013	PANC0813	Pancreatic Adenocarcinoma	Pancreas	Pancreatic Adenocarcinoma
ACH-000418	4.43229133824778	SW1353	Chondrosarcoma	Bone	Chondrosarcoma
ACH-000419	3.0268000593437154	KMS28BM	Non-Hodgkin Lymphoma	Lymphoid	Non-Hodgkin Lymphoma
ACH-000420	3.2720231890610485	SNU449	Hepatocellular Carcinoma	Liver	Hepatocellular Carcinoma
ACH-000421	4.330558400030802	SW837	Colorectal Adenocarcinoma	Bowel	Colorectal Adenocarcinoma
ACH-000422	3.62993940943954	SNU475	Hepatocellular Carcinoma	Liver	Hepatocellular Carcinoma
ACH-000423	3.611172380044005	SKMEL3	Melanoma	Skin	Melanoma
ACH-000424	2.871843648509318	TC71	Ewing Sarcoma	Bone	Ewing Sarcoma
ACH-000425	3.715893370547605	UACC62	Melanoma	Skin	Melanoma
ACH-000427	3.690417095532466	NCIN87	Esophagogastric Adenocarcinoma	Esophagus/Stomach	Esophagogastric Adenocarcinoma
ACH-000428	3.708187236020709	UO31	Renal Cell Carcinoma	Kidney	Renal Cell Carcinoma
ACH-000429	2.526068811667588	A704	Renal Cell Carcinoma	Kidney	Renal Cell Carcinoma
ACH-000430	3.028569152196771	TYKNU	Ovarian Epithelial Tumor	Ovary/Fallopian Tube	Ovarian Epithelial Tumor
ACH-000431	4.97865326490861	NCIH1694	Lung Neuroendocrine Tumor	Lung	Lung Neuroendocrine Tumor
ACH-000432	4.021479727410452	BV173	Myeloproliferative Neoplasms	Myeloid	Myeloproliferative Neoplasms
ACH-000433	3.0303360783709588	CAKI1	Renal Cell Carcinoma	Kidney	Renal Cell Carcinoma
ACH-000434	3.203201156316611	NCIH1915	Non-Small Cell Lung Cancer	Lung	Non-Small Cell Lung Cancer
ACH-000435	2.543495883425772	EFE184	Endometrial Carcinoma	Uterus	Endometrial Carcinoma
ACH-000436	2.266036893995317	OCIMY7	Non-Hodgkin Lymphoma	Lymphoid	Non-Hodgkin Lymphoma
ACH-000437	4.129283016944966	SW1088	Diffuse Glioma	CNS/Brain	Diffuse Glioma
ACH-000438	3.553360503335328	LU65	Non-Small Cell Lung Cancer	Lung	Non-Small Cell Lung Cancer
ACH-000439	3.1811025507537978	ME1	Acute Myeloid Leukemia	Myeloid	Acute Myeloid Leukemia
ACH-000440	4.399854673572431	CA46	Non-Hodgkin Lymphoma	Lymphoid	Non-Hodgkin Lymphoma
ACH-000441	3.2016338611696504	SH4	Melanoma	Skin	Melanoma
ACH-000442	4.15623479785027	RERFLCSQ1	Non-Small Cell Lung Cancer	Lung	Non-Small Cell Lung Cancer
ACH-000443	3.5197934862411	OVKATE	Ovarian Epithelial Tumor	Ovary/Fallopian Tube	Ovarian Epithelial Tumor
ACH-000444	4.339850002884624	LU99	Non-Small Cell Lung Cancer	Lung	Non-Small Cell Lung Cancer
ACH-000445	3.982765462583646	KNS60	Diffuse Glioma	CNS/Brain	Diffuse Glioma
ACH-000446	3.411426245726465	KPNSI9S	Neuroblastoma	Peripheral Nervous System	Neuroblastoma
ACH-000447	4.136683577697236	NCIH2228	Non-Small Cell Lung Cancer	Lung	Non-Small Cell Lung Cancer
ACH-000448	2.9763636357327616	NCIH1666	Non-Small Cell Lung Cancer	Lung	Non-Small Cell Lung Cancer
ACH-000449	3.51096191927738	MESSA	Uterine Sarcoma/Mesenchymal	Uterus	Uterine Sarcoma/Mesenchymal
ACH-000450	3.212569338850806	MELHO	Melanoma	Skin	Melanoma
ACH-000451	3.845991770664573	NCIH2085	Non-Small Cell Lung Cancer	Lung	Non-Small Cell Lung Cancer
ACH-000452	5.002702520379824	TE8	Esophageal Squamous Cell Carcinoma	Esophagus/Stomach	Esophageal Squamous Cell Carcinoma
ACH-000453	4.119356177039675	MOLP2	Non-Hodgkin Lymphoma	Lymphoid	Non-Hodgkin Lymphoma
ACH-000454	4.413458688007979	HCC95	Non-Small Cell Lung Cancer	Lung	Non-Small Cell Lung Cancer
ACH-000455	4.187451054027326	LN428	Diffuse Glioma	CNS/Brain	Diffuse Glioma
ACH-000456	4.046141781644721	BCPAP	Poorly Differentiated Thyroid Cancer	Thyroid	Poorly Differentiated Thyroid Cancer
ACH-000457	3.587364990936461	CAL54	Renal Cell Carcinoma	Kidney	Renal Cell Carcinoma
ACH-000458	3.949534933017012	CJM	Melanoma	Skin	Melanoma
ACH-000459	3.8083850506560935	TUHR10TKB	Renal Cell Carcinoma	Kidney	Renal Cell Carcinoma
ACH-000460	3.62993940943954	SNU8	Ovarian Epithelial Tumor	Ovary/Fallopian Tube	Ovarian Epithelial Tumor
ACH-000461	3.646162657157894	SNU1196	Intraductal Papillary Neoplasm of the Bile Duct	Biliary Tract	Intraductal Papillary Neoplasm of the Bile Duct
ACH-000462	4.480265122054463	NALM1	Myeloproliferative Neoplasms	Myeloid	Myeloproliferative Neoplasms
ACH-000463	3.2555007331483865	NCIH460	Non-Small Cell Lung Cancer	Lung	Non-Small Cell Lung Cancer
ACH-000464	3.558267634055736	CAS1	Diffuse Glioma	CNS/Brain	Diffuse Glioma
ACH-000465	5.745775149485796	SKMEL1	Melanoma	Skin	Melanoma
ACH-000466	3.451540833017832	SNU216	Esophagogastric Adenocarcinoma	Esophagus/Stomach	Esophagogastric Adenocarcinoma
ACH-000467	3.669026765509631	HCC56	Colorectal Adenocarcinoma	Bowel	Colorectal Adenocarcinoma
ACH-000468	4.372255648445787	PK45H	Pancreatic Adenocarcinoma	Pancreas	Pancreatic Adenocarcinoma
ACH-000469	4.627606838129649	YH13	Diffuse Glioma	CNS/Brain	Diffuse Glioma
ACH-000470	2.941106310946432	SW1463	Colorectal Adenocarcinoma	Bowel	Colorectal Adenocarcinoma
ACH-000471	4.0557162635125446	LI7	Hepatocellular Carcinoma	Liver	Hepatocellular Carcinoma
ACH-000472	3.3673710656485296	HSC2	Head and Neck Squamous Cell Carcinoma	Head and Neck	Head and Neck Squamous Cell Carcinoma
ACH-000473	3.645009884391095	RT112	Bladder Urothelial Carcinoma	Bladder/Urinary Tract	Bladder Urothelial Carcinoma
ACH-000475	3.3362833878644325	HUH1	Hepatocellular Carcinoma	Liver	Hepatocellular Carcinoma
ACH-000476	3.403267722339301	JHH4	Hepatocellular Carcinoma	Liver	Hepatocellular Carcinoma
ACH-000477	3.670160514126634	MALME3M	Melanoma	Skin	Melanoma
ACH-000478	3.928844036712568	SNU387	Hepatocellular Carcinoma	Liver	Hepatocellular Carcinoma
ACH-000479	4.213347281733441	KNS81	Diffuse Glioma	CNS/Brain	Diffuse Glioma
ACH-000480	3.857980995127572	HUH7	Hepatocellular Carcinoma	Liver	Hepatocellular Carcinoma
ACH-000481	3.5197934862411	NCIH2170	Non-Small Cell Lung Cancer	Lung	Non-Small Cell Lung Cancer
ACH-000482	4.388878338811989	RERFLCKJ	Non-Small Cell Lung Cancer	Lung	Non-Small Cell Lung Cancer
ACH-000483	3.975446765640962	SNU182	Hepatocellular Carcinoma	Liver	Hepatocellular Carcinoma
ACH-000484	3.3950627995175777	VMRCRCW	Renal Cell Carcinoma	Kidney	Renal Cell Carcinoma
ACH-000485	3.527320607877047	GSU	Esophagogastric Adenocarcinoma	Esophagus/Stomach	Esophagogastric Adenocarcinoma
ACH-000486	3.670160514126634	KU1919	Bladder Urothelial Carcinoma	Bladder/Urinary Tract	Bladder Urothelial Carcinoma
ACH-000487	3.3291235962915664	F36P	Myelodysplastic Syndromes	Myeloid	Myelodysplastic Syndromes
ACH-000488	3.2172307162206693	TE11	Esophageal Squamous Cell Carcinoma	Esophagus/Stomach	Esophageal Squamous Cell Carcinoma
ACH-000489	2.671293372481576	SW1116	Colorectal Adenocarcinoma	Bowel	Colorectal Adenocarcinoma
ACH-000490	3.628773595201645	SF767	Cervical Squamous Cell Carcinoma	Cervix	Cervical Squamous Cell Carcinoma
ACH-000491	3.821710215034674	NCIH716	Colorectal Adenocarcinoma	Bowel	Colorectal Adenocarcinoma
ACH-000492	4.477029653013065	MUTZ5	B-Lymphoblastic Leukemia/Lymphoma	Lymphoid	B-Lymphoblastic Leukemia/Lymphoma
ACH-000493	3.3757345385831563	SNU423	Hepatocellular Carcinoma	Liver	Hepatocellular Carcinoma
ACH-000494	3.426264754702098	OELE	Non-Cancerous	Ovary/Fallopian Tube	Non-Cancerous
ACH-000495	4.4269356196483365	TUHR4TKB	Renal Cell Carcinoma	Kidney	Renal Cell Carcinoma
ACH-000496	3.503348735167504	NCIH1792	Non-Small Cell Lung Cancer	Lung	Non-Small Cell Lung Cancer
ACH-000498	4.017921907997263	KO52	Acute Myeloid Leukemia	Myeloid	Acute Myeloid Leukemia
ACH-000499	3.524815928357506	EW8	Ewing Sarcoma	Bone	Ewing Sarcoma
ACH-000500	4.792334805706692	SNU46	Head and Neck Squamous Cell Carcinoma	Head and Neck	Head and Neck Squamous Cell Carcinoma
ACH-000501	4.107687869314374	LS123	Colorectal Adenocarcinoma	Bowel	Colorectal Adenocarcinoma
ACH-000502	3.298658315564515	TCCPAN2	Pancreatic Adenocarcinoma	Pancreas	Pancreatic Adenocarcinoma
ACH-000503	3.6158870739160567	BICR16	Head and Neck Squamous Cell Carcinoma	Head and Neck	Head and Neck Squamous Cell Carcinoma
ACH-000504	4.016139702655253	SNB75	Diffuse Glioma	CNS/Brain	Diffuse Glioma
ACH-000505	4.307428525192248	RKN	Leiomyosarcoma	Soft Tissue	Leiomyosarcoma
ACH-000506	4.581351247168778	NCIH146	Lung Neuroendocrine Tumor	Lung	Lung Neuroendocrine Tumor
ACH-000507	3.718087583960517	KE39	Esophagogastric Adenocarcinoma	Esophagus/Stomach	Esophagogastric Adenocarcinoma
ACH-000508	5.23112515787905	CORL88	Lung Neuroendocrine Tumor	Lung	Lung Neuroendocrine Tumor
ACH-000509	4.473137487772256	HUT78	Non-Hodgkin Lymphoma	Lymphoid	Non-Hodgkin Lymphoma
ACH-000510	4.022367813028454	NCIH1299	Non-Small Cell Lung Cancer	Lung	Non-Small Cell Lung Cancer
ACH-000511	4.437627248318949	CALU1	Non-Small Cell Lung Cancer	Lung	Non-Small Cell Lung Cancer
ACH-000512	3.00539998774259	INA6	Non-Hodgkin Lymphoma	Lymphoid	Non-Hodgkin Lymphoma
ACH-000513	3.349082146391089	SNU1272	Renal Cell Carcinoma	Kidney	Renal Cell Carcinoma
ACH-000514	4.879705766282288	NCIH1092	Lung Neuroendocrine Tumor	Lung	Lung Neuroendocrine Tumor
ACH-000515	5.804776377955828	HCC33	Lung Neuroendocrine Tumor	Lung	Lung Neuroendocrine Tumor
ACH-000516	4.7311832415722	CAL78	Chondrosarcoma	Bone	Chondrosarcoma
ACH-000517	3.942045259916047	SNU410	Pancreatic Adenocarcinoma	Pancreas	Pancreatic Adenocarcinoma
ACH-000518	3.7070829917717054	CAL33	Head and Neck Squamous Cell Carcinoma	Head and Neck	Head and Neck Squamous Cell Carcinoma
ACH-000519	4.309612772454123	PEER	T-Lymphoblastic Leukemia/Lymphoma	Lymphoid	T-Lymphoblastic Leukemia/Lymphoma
ACH-000520	4.163498732282879	59M	Ovarian Epithelial Tumor	Ovary/Fallopian Tube	Ovarian Epithelial Tumor
ACH-000521	3.065227622775619	NCIH2030	Non-Small Cell Lung Cancer	Lung	Non-Small Cell Lung Cancer
ACH-000522	4.565597175854225	UMUC3	Bladder Urothelial Carcinoma	Bladder/Urinary Tract	Bladder Urothelial Carcinoma
ACH-000523	5.007195501404204	NCIH1184	Lung Neuroendocrine Tumor	Lung	Lung Neuroendocrine Tumor
ACH-000524	3.2387868595871163	KURAMOCHI	Ovarian Epithelial Tumor	Ovary/Fallopian Tube	Ovarian Epithelial Tumor
ACH-000525	5.008092420948722	NCIH2171	Lung Neuroendocrine Tumor	Lung	Lung Neuroendocrine Tumor
ACH-000526	3.845991770664573	HS821T	Non-Cancerous	Fibroblast	Non-Cancerous
ACH-000527	4.03738222200308	OVISE	Ovarian Epithelial Tumor	Ovary/Fallopian Tube	Ovarian Epithelial Tumor
ACH-000528	3.150559676575381	ABC1	Non-Small Cell Lung Cancer	Lung	Non-Small Cell Lung Cancer
ACH-000529	3.805292455600712	T173	Non-Cancerous	Fibroblast	Non-Cancerous
ACH-000530	4.754353071692127	DMS114	Lung Neuroendocrine Tumor	Lung	Lung Neuroendocrine Tumor
ACH-000531	3.586164245930909	RS5	Non-Cancerous	Fibroblast	Non-Cancerous
ACH-000532	2.75702324650746	SNU61	Colorectal Adenocarcinoma	Bowel	Colorectal Adenocarcinoma
ACH-000533	2.908812907739547	NCIH2004RT	Rhabdoid Cancer	Kidney	Rhabdoid Cancer
ACH-000534	3.802193216941825	WSUDLCL2	Non-Hodgkin Lymphoma	Lymphoid	Non-Hodgkin Lymphoma
ACH-000535	3.8135246892978105	BXPC3	Pancreatic Adenocarcinoma	Pancreas	Pancreatic Adenocarcinoma
ACH-000536	4.3045110418099535	BT20	Invasive Breast Carcinoma	Breast	Invasive Breast Carcinoma
ACH-000537	2.967168607532628	SNU761	Hepatocellular Carcinoma	Liver	Hepatocellular Carcinoma
ACH-000538	3.8972404255748	HUTU80	Small Bowel Cancer	Bowel	Small Bowel Cancer
ACH-000539	3.4646682670034443	HS618T	Non-Cancerous	Fibroblast	Non-Cancerous
ACH-000540	4.003602236680195	HS606T	Non-Cancerous	Fibroblast	Non-Cancerous
ACH-000541	4.23035674505615	KMS34	Non-Hodgkin Lymphoma	Lymphoid	Non-Hodgkin Lymphoma
ACH-000542	4.41006969175638	HEYA8	Ovarian Epithelial Tumor	Ovary/Fallopian Tube	Ovarian Epithelial Tumor
ACH-000543	3.571676809970932	SNU489	Diffuse Glioma	CNS/Brain	Diffuse Glioma
ACH-000544	2.908812907739547	OE21	Esophageal Squamous Cell Carcinoma	Esophagus/Stomach	Esophageal Squamous Cell Carcinoma
ACH-000545	3.451540833017832	VMCUB1	Bladder Urothelial Carcinoma	Bladder/Urinary Tract	Bladder Urothelial Carcinoma
ACH-000546	3.738767836800192	HSC4	Head and Neck Squamous Cell Carcinoma	Head and Neck	Head and Neck Squamous Cell Carcinoma
ACH-000547	3.854993016757	HT1197	Bladder Urothelial Carcinoma	Bladder/Urinary Tract	Bladder Urothelial Carcinoma
ACH-000548	3.657640005207824	BHY	Head and Neck Squamous Cell Carcinoma	Head and Neck	Head and Neck Squamous Cell Carcinoma
ACH-000549	4.067810783789621	SNU1076	Head and Neck Squamous Cell Carcinoma	Head and Neck	Head and Neck Squamous Cell Carcinoma
ACH-000550	4.238022517825721	IGR39	Melanoma	Skin	Melanoma
ACH-000551	3.2479275134435857	K562	Myeloproliferative Neoplasms	Myeloid	Myeloproliferative Neoplasms
ACH-000552	3.428946344769483	HT29	Colorectal Adenocarcinoma	Bowel	Colorectal Adenocarcinoma
ACH-000553	3.0531113364595623	SQ1	Non-Small Cell Lung Cancer	Lung	Non-Small Cell Lung Cancer
ACH-000554	3.6915341649192	UACC893	Invasive Breast Carcinoma	Breast	Invasive Breast Carcinoma
ACH-000555	3.542258049766918	A498	Renal Cell Carcinoma	Kidney	Renal Cell Carcinoma
ACH-000556	4.543495883425772	SIHA	Cervical Squamous Cell Carcinoma	Cervix	Cervical Squamous Cell Carcinoma
ACH-000557	3.5197934862411	AML193	Acute Myeloid Leukemia	Myeloid	Acute Myeloid Leukemia
ACH-000558	3.305970520984386	A172	Diffuse Glioma	CNS/Brain	Diffuse Glioma
ACH-000559	4.840966704487421	NCIH1836	Lung Neuroendocrine Tumor	Lung	Lung Neuroendocrine Tumor
ACH-000560	4.017031080527841	ECC10	Esophagogastric Adenocarcinoma	Esophagus/Stomach	Esophagogastric Adenocarcinoma
ACH-000561	4.3348542693316325	TDOTT	Esophageal Squamous Cell Carcinoma	Esophagus/Stomach	Esophageal Squamous Cell Carcinoma
ACH-000562	3.075532631167357	HCC78	Non-Small Cell Lung Cancer	Lung	Non-Small Cell Lung Cancer
ACH-000563	4.590362488463746	EBC1	Non-Small Cell Lung Cancer	Lung	Non-Small Cell Lung Cancer
ACH-000564	3.1009776477248208	KHM1B	Non-Hodgkin Lymphoma	Lymphoid	Non-Hodgkin Lymphoma
ACH-000565	3.641546029087524	RCM1	Colorectal Adenocarcinoma	Bowel	Colorectal Adenocarcinoma
ACH-000566	3.303050084681673	SW1710	Bladder Urothelial Carcinoma	Bladder/Urinary Tract	Bladder Urothelial Carcinoma
ACH-000567	4.813524689297811	ST486	Non-Hodgkin Lymphoma	Lymphoid	Non-Hodgkin Lymphoma
ACH-000568	2.899175630480513	UACC812	Invasive Breast Carcinoma	Breast	Invasive Breast Carcinoma
ACH-000569	3.323370069061269	ISTMES1	Pleural Mesothelioma	Pleura	Pleural Mesothelioma
ACH-000570	4.0522419811811385	YKG1	Diffuse Glioma	CNS/Brain	Diffuse Glioma
ACH-000571	4.008092420948722	T98G	Diffuse Glioma	CNS/Brain	Diffuse Glioma
ACH-000572	4.090853430451113	G361	Melanoma	Skin	Melanoma
ACH-000573	4.228049047884462	MDAMB436	Invasive Breast Carcinoma	Breast	Invasive Breast Carcinoma
ACH-000574	4.974529312483882	FUOV1	Ovarian Epithelial Tumor	Ovary/Fallopian Tube	Ovarian Epithelial Tumor
ACH-000575	3.609991295212679	HCC364	Non-Small Cell Lung Cancer	Lung	Non-Small Cell Lung Cancer
ACH-000576	3.339137384919585	KMS27	Non-Hodgkin Lymphoma	Lymphoid	Non-Hodgkin Lymphoma
ACH-000577	3.18269229751619	JHH2	Hepatocellular Carcinoma	Liver	Hepatocellular Carcinoma
ACH-000578	4.268284666520996	HCC1171	Non-Small Cell Lung Cancer	Lung	Non-Small Cell Lung Cancer
ACH-000579	3.264536430999025	UACC257	Melanoma	Skin	Melanoma
ACH-000580	3.771885578515366	C32	Melanoma	Skin	Melanoma
ACH-000581	2.448900951145128	SNU16	Esophagogastric Adenocarcinoma	Esophagus/Stomach	Esophagogastric Adenocarcinoma
ACH-000582	3.250961573533219	COLO741	Melanoma	Skin	Melanoma
ACH-000583	3.718087583960517	MC116	Non-Hodgkin Lymphoma	Lymphoid	Non-Hodgkin Lymphoma
ACH-000584	3.940166750482817	JHOS4	Ovarian Epithelial Tumor	Ovary/Fallopian Tube	Ovarian Epithelial Tumor
ACH-000585	3.572889668420581	EPLC272H	Non-Small Cell Lung Cancer	Lung	Non-Small Cell Lung Cancer
ACH-000586	5.640967910449898	NCIH1876	Lung Neuroendocrine Tumor	Lung	Lung Neuroendocrine Tumor
ACH-000587	3.320484678017693	NCIH1975	Non-Small Cell Lung Cancer	Lung	Non-Small Cell Lung Cancer
ACH-000588	3.838951766951943	KMS26	Non-Hodgkin Lymphoma	Lymphoid	Non-Hodgkin Lymphoma
ACH-000589	2.2539892662307865	NCIH1437	Non-Small Cell Lung Cancer	Lung	Non-Small Cell Lung Cancer
ACH-000590	3.077242998932461	NCIH2073	Non-Small Cell Lung Cancer	Lung	Non-Small Cell Lung Cancer
ACH-000591	3.871843648509318	LN235	Diffuse Glioma	CNS/Brain	Diffuse Glioma
ACH-000592	4.689858236319245	TM31	Diffuse Glioma	CNS/Brain	Diffuse Glioma
ACH-000593	3.3936907641874536	BC3C	Bladder Urothelial Carcinoma	Bladder/Urinary Tract	Bladder Urothelial Carcinoma
ACH-000594	4.868884273028773	DMS153	Lung Neuroendocrine Tumor	Lung	Lung Neuroendocrine Tumor
ACH-000595	4.207892851641333	LN229	Diffuse Glioma	CNS/Brain	Diffuse Glioma
ACH-000596	4.095080491901415	LCLC97TM1	Non-Small Cell Lung Cancer	Lung	Non-Small Cell Lung Cancer
ACH-000597	3.655351828612554	TTC709	Embryonal Tumor	CNS/Brain	Embryonal Tumor
ACH-000598	2.8659188145522125	KMS21BM	Non-Hodgkin Lymphoma	Lymphoid	Non-Hodgkin Lymphoma
ACH-000599	5.622930350920177	PATU8902	Pancreatic Adenocarcinoma	Pancreas	Pancreatic Adenocarcinoma
ACH-000600	3.3362833878644325	SLR26	Renal Cell Carcinoma	Kidney	Renal Cell Carcinoma
ACH-000601	3.2448870591235344	MIAPACA2	Pancreatic Adenocarcinoma	Pancreas	Pancreatic Adenocarcinoma
ACH-000602	4.20163386116965	M07E	Acute Myeloid Leukemia	Myeloid	Acute Myeloid Leukemia
ACH-000603	3.5197934862411	BEN	Non-Small Cell Lung Cancer	Lung	Non-Small Cell Lung Cancer
ACH-000604	2.389566811762726	KYO1	Myeloproliferative Neoplasms	Myeloid	Myeloproliferative Neoplasms
ACH-000605	5.273888823668492	TE6	Esophageal Squamous Cell Carcinoma	Esophagus/Stomach	Esophageal Squamous Cell Carcinoma
ACH-000606	2.4329594072761065	PECAPJ34CLONEC12	Head and Neck Squamous Cell Carcinoma	Head and Neck	Head and Neck Squamous Cell Carcinoma
ACH-000607	3.944858445807539	KYM1	Rhabdomyosarcoma	Soft Tissue	Rhabdomyosarcoma
ACH-000608	3.57773093149008	COV644	Ovarian Epithelial Tumor	Ovary/Fallopian Tube	Ovarian Epithelial Tumor
ACH-000609	4.01435529297707	SF126	Diffuse Glioma	CNS/Brain	Diffuse Glioma
ACH-000610	3.33771109212829	NCIH2227	Lung Neuroendocrine Tumor	Lung	Lung Neuroendocrine Tumor
ACH-000611	4.292781749227846	SUDHL6	Non-Hodgkin Lymphoma	Lymphoid	Non-Hodgkin Lymphoma
ACH-000612	4.460087240116833	HUT102	Non-Hodgkin Lymphoma	Lymphoid	Non-Hodgkin Lymphoma
ACH-000613	3.779259720372376	HOS	Osteosarcoma	Bone	Osteosarcoma
ACH-000614	4.042644337408494	RVH421	Melanoma	Skin	Melanoma
ACH-000615	3.4462562298895643	SKMEL28	Melanoma	Skin	Melanoma
ACH-000616	4.649040565634448	HS746T	Esophagogastric Adenocarcinoma	Esophagus/Stomach	Esophagogastric Adenocarcinoma
ACH-000617	2.950468414150123	OVCAR4	Ovarian Epithelial Tumor	Ovary/Fallopian Tube	Ovarian Epithelial Tumor
ACH-000618	3.654206377944292	SNU1041	Head and Neck Squamous Cell Carcinoma	Head and Neck	Head and Neck Squamous Cell Carcinoma
ACH-000619	3.333423733725192	PECAPJ15	Head and Neck Squamous Cell Carcinoma	Head and Neck	Head and Neck Squamous Cell Carcinoma
ACH-000620	3.997292407636508	JHH1	Hepatocellular Carcinoma	Liver	Hepatocellular Carcinoma
ACH-000621	2.776103988073164	MDAMB157	Invasive Breast Carcinoma	Breast	Invasive Breast Carcinoma
ACH-000622	4.217230716220669	KNS42	Diffuse Glioma	CNS/Brain	Diffuse Glioma
ACH-000623	4.068670810665099	SNU201	Diffuse Glioma	CNS/Brain	Diffuse Glioma
ACH-000624	3.13586316536868	HCC1806	Breast Ductal Carcinoma In Situ	Breast	Breast Ductal Carcinoma In Situ
ACH-000625	4.529196267999391	HEP3B217	Hepatocellular Carcinoma	Liver	Hepatocellular Carcinoma
ACH-000626	3.1538053360790355	U266B1	Non-Hodgkin Lymphoma	Lymphoid	Non-Hodgkin Lymphoma
ACH-000627	3.7092906357233577	LCLC103H	Non-Small Cell Lung Cancer	Lung	Non-Small Cell Lung Cancer
ACH-000628	3.305970520984386	NCIH596	Non-Small Cell Lung Cancer	Lung	Non-Small Cell Lung Cancer
ACH-000629	3.5096958419333872	IOMMLEE	Meningothelial Tumor	CNS/Brain	Meningothelial Tumor
ACH-000630	4.806324057390029	YD8	Head and Neck Squamous Cell Carcinoma	Head and Neck	Head and Neck Squamous Cell Carcinoma
ACH-000631	3.788685710613534	KS1	Diffuse Glioma	CNS/Brain	Diffuse Glioma
ACH-000632	3.323370069061269	HS944T	Melanoma	Skin	Melanoma
ACH-000633	4.361768359419154	FU97	Esophagogastric Adenocarcinoma	Esophagus/Stomach	Esophagogastric Adenocarcinoma
ACH-000634	3.8094144442358986	LN340	Diffuse Glioma	CNS/Brain	Diffuse Glioma
ACH-000635	4.479618608469416	SNU119	Ovarian Epithelial Tumor	Ovary/Fallopian Tube	Ovarian Epithelial Tumor
ACH-000636	4.303780748177103	RPMI8402	T-Lymphoblastic Leukemia/Lymphoma	Lymphoid	T-Lymphoblastic Leukemia/Lymphoma
ACH-000637	3.740927560318628	KYSE520	Esophageal Squamous Cell Carcinoma	Esophagus/Stomach	Esophageal Squamous Cell Carcinoma
ACH-000638	3.8972404255748	NCIH441	Non-Small Cell Lung Cancer	Lung	Non-Small Cell Lung Cancer
ACH-000639	4.444269502413482	NCIH211	Lung Neuroendocrine Tumor	Lung	Lung Neuroendocrine Tumor
ACH-000640	5.20124177119825	SKMEL31	Melanoma	Skin	Melanoma
ACH-000641	3.55581615506164	CMK	Acute Myeloid Leukemia	Myeloid	Acute Myeloid Leukemia
ACH-000642	3.734438666137167	HMEL	Non-Cancerous	Breast	Non-Cancerous
ACH-000643	3.729008870337863	HDQP1	Invasive Breast Carcinoma	Breast	Invasive Breast Carcinoma
ACH-000644	4.37364821133469	COLO829	Melanoma	Skin	Melanoma
ACH-000645	3.852997587613317	JL1	Pleural Mesothelioma	Pleura	Pleural Mesothelioma
ACH-000646	1.713695814843359	OVMANA	Ovarian Epithelial Tumor	Ovary/Fallopian Tube	Ovarian Epithelial Tumor
ACH-000647	4.022367813028454	TE1	Esophageal Squamous Cell Carcinoma	Esophagus/Stomach	Esophageal Squamous Cell Carcinoma
ACH-000648	3.261530815243406	NCIH28	Pleural Mesothelioma	Pleura	Pleural Mesothelioma
ACH-000649	3.473786911614367	786O	Renal Cell Carcinoma	Kidney	Renal Cell Carcinoma
ACH-000650	4.068670810665099	IGR37	Melanoma	Skin	Melanoma
ACH-000651	3.805292455600712	SW620	Colorectal Adenocarcinoma	Bowel	Colorectal Adenocarcinoma
ACH-000652	3.71259578044703	SUIT2	Pancreatic Adenocarcinoma	Pancreas	Pancreatic Adenocarcinoma
ACH-000653	3.423578170981797	JJN3	Non-Hodgkin Lymphoma	Lymphoid	Non-Hodgkin Lymphoma
ACH-000654	3.990954860396993	RAJI	Non-Hodgkin Lymphoma	Lymphoid	Non-Hodgkin Lymphoma
ACH-000655	3.4462562298895643	SF268	Diffuse Glioma	CNS/Brain	Diffuse Glioma
ACH-000656	4.519793486241101	SUDHL8	Non-Hodgkin Lymphoma	Lymphoid	Non-Hodgkin Lymphoma
ACH-000657	3.19377174339668	A2780	Ovarian Epithelial Tumor	Ovary/Fallopian Tube	Ovarian Epithelial Tumor
ACH-000659	2.503348735167504	SCLC21H	Lung Neuroendocrine Tumor	Lung	Lung Neuroendocrine Tumor
ACH-000660	5.3125199674749455	SUDHL5	Non-Hodgkin Lymphoma	Lymphoid	Non-Hodgkin Lymphoma
ACH-000661	4.37016428054021	WM1799	Melanoma	Skin	Melanoma
ACH-000662	3.1618876823768938	CORL23	Non-Small Cell Lung Cancer	Lung	Non-Small Cell Lung Cancer
ACH-000663	2.6205864104518777	OVTOKO	Ovarian Epithelial Tumor	Ovary/Fallopian Tube	Ovarian Epithelial Tumor
ACH-000664	4.287620044112067	SUDHL1	Non-Hodgkin Lymphoma	Lymphoid	Non-Hodgkin Lymphoma
ACH-000665	3.619413010597937	SKMES1	Non-Small Cell Lung Cancer	Lung	Non-Small Cell Lung Cancer
ACH-000666	3.241840183564671	NCIH1355	Non-Small Cell Lung Cancer	Lung	Non-Small Cell Lung Cancer
ACH-000667	3.4841381312016693	HCC44	Non-Small Cell Lung Cancer	Lung	Non-Small Cell Lung Cancer
ACH-000668	3.917431755390104	HCC70	Invasive Breast Carcinoma	Breast	Invasive Breast Carcinoma
ACH-000669	3.977279923499916	SW900	Non-Small Cell Lung Cancer	Lung	Non-Small Cell Lung Cancer
ACH-000670	3.414135532984451	SBC5	Lung Neuroendocrine Tumor	Lung	Lung Neuroendocrine Tumor
ACH-000671	3.364572432295856	HUH6	Hepatoblastoma	Liver	Hepatoblastoma
ACH-000672	5.661350569233997	IALM	Non-Small Cell Lung Cancer	Lung	Non-Small Cell Lung Cancer
ACH-000673	3.559491813205038	LN443	Diffuse Glioma	CNS/Brain	Diffuse Glioma
ACH-000674	3.234194722953812	NUGC4	Esophagogastric Adenocarcinoma	Esophagus/Stomach	Esophagogastric Adenocarcinoma
ACH-000675	4.126807703142035	NCIH1734	Non-Small Cell Lung Cancer	Lung	Non-Small Cell Lung Cancer
ACH-000676	3.249445341085839	LN464	Diffuse Glioma	CNS/Brain	Diffuse Glioma
ACH-000677	4.265286857565172	SW1573	Non-Small Cell Lung Cancer	Lung	Non-Small Cell Lung Cancer
ACH-000678	2.307428525192248	MKN7	Esophagogastric Adenocarcinoma	Esophagus/Stomach	Esophagogastric Adenocarcinoma
ACH-000679	3.403267722339301	OE19	Esophageal Squamous Cell Carcinoma	Esophagus/Stomach	Esophageal Squamous Cell Carcinoma
ACH-000680	3.211012193485512	SW948	Colorectal Adenocarcinoma	Bowel	Colorectal Adenocarcinoma
ACH-000681	4.322649262131017	A549	Non-Small Cell Lung Cancer	Lung	Non-Small Cell Lung Cancer
ACH-000682	4.5867647433551415	SNU1066	Head and Neck Squamous Cell Carcinoma	Head and Neck	Head and Neck Squamous Cell Carcinoma
ACH-000683	4.509062386361898	SNU503	Colorectal Adenocarcinoma	Bowel	Colorectal Adenocarcinoma
ACH-000684	2.726831217032493	KMRC1	Renal Cell Carcinoma	Kidney	Renal Cell Carcinoma
ACH-000685	3.3088850574117634	L33	Adenosquamous Carcinoma of the Pancreas	Pancreas	Adenosquamous Carcinoma of the Pancreas
ACH-000686	3.997292407636508	SNU878	Hepatocellular Carcinoma	Liver	Hepatocellular Carcinoma
ACH-000687	3.9049657186840254	CI1	Non-Hodgkin Lymphoma	Lymphoid	Non-Hodgkin Lymphoma
ACH-000688	2.381283372503784	OV7	Ovarian Epithelial Tumor	Ovary/Fallopian Tube	Ovarian Epithelial Tumor
ACH-000689	3.989139007368233	RH18	Rhabdomyosarcoma	Soft Tissue	Rhabdomyosarcoma
ACH-000690	3.972692654004264	HCC2814	Non-Small Cell Lung Cancer	Lung	Non-Small Cell Lung Cancer
ACH-000691	2.1342209397606338	HCC2157	Invasive Breast Carcinoma	Breast	Invasive Breast Carcinoma
ACH-000692	3.63575439127776	SNU899	Head and Neck Squamous Cell Carcinoma	Head and Neck	Head and Neck Squamous Cell Carcinoma
ACH-000693	3.873813198359087	KYSE180	Esophageal Squamous Cell Carcinoma	Esophagus/Stomach	Esophageal Squamous Cell Carcinoma
ACH-000694	4.284662185483165	TE9	Esophageal Squamous Cell Carcinoma	Esophagus/Stomach	Esophageal Squamous Cell Carcinoma
ACH-000695	3.633431210355632	CORL47	Lung Neuroendocrine Tumor	Lung	Lung Neuroendocrine Tumor
ACH-000696	3.812498225333564	OVCAR8	Ovarian Epithelial Tumor	Ovary/Fallopian Tube	Ovarian Epithelial Tumor
ACH-000697	3.939226577728209	A3KAW	Non-Hodgkin Lymphoma	Lymphoid	Non-Hodgkin Lymphoma
ACH-000698	5.615298579092115	DMS53	Lung Neuroendocrine Tumor	Lung	Lung Neuroendocrine Tumor
ACH-000699	4.125155131322289	HCC1395	Invasive Breast Carcinoma	Breast	Invasive Breast Carcinoma
ACH-000700	3.777156666004501	NCIH2882	Non-Small Cell Lung Cancer	Lung	Non-Small Cell Lung Cancer
ACH-000701	3.324810603420484	RMUGS	Ovarian Epithelial Tumor	Ovary/Fallopian Tube	Ovarian Epithelial Tumor
ACH-000702	4.604071323668861	L1236	Hodgkin Lymphoma	Lymphoid	Hodgkin Lymphoma
ACH-000703	4.982765462583646	DMS79	Lung Neuroendocrine Tumor	Lung	Lung Neuroendocrine Tumor
ACH-000704	2.867896463992655	OAW42	Ovarian Epithelial Tumor	Ovary/Fallopian Tube	Ovarian Epithelial Tumor
ACH-000705	3.8609627978581167	LC1F	Non-Small Cell Lung Cancer	Lung	Non-Small Cell Lung Cancer
ACH-000706	3.211012193485512	EKVX	Non-Small Cell Lung Cancer	Lung	Non-Small Cell Lung Cancer
ACH-000707	4.237257770900372	P3HR1	Non-Hodgkin Lymphoma	Lymphoid	Non-Hodgkin Lymphoma
ACH-000708	3.683696454306516	SNU283	Colorectal Adenocarcinoma	Bowel	Colorectal Adenocarcinoma
ACH-000709	2.8659188145522125	KMRC2	Renal Cell Carcinoma	Kidney	Renal Cell Carcinoma
ACH-000710	3.739848102699328	NCIH854	Colorectal Adenocarcinoma	Bowel	Colorectal Adenocarcinoma
ACH-000711	4.191404728852764	JIMT1	Invasive Breast Carcinoma	Breast	Invasive Breast Carcinoma
ACH-000712	4.561937059622433	HCC1833	Non-Small Cell Lung Cancer	Lung	Non-Small Cell Lung Cancer
ACH-000713	4.391630261517429	CAOV3	Ovarian Epithelial Tumor	Ovary/Fallopian Tube	Ovarian Epithelial Tumor
ACH-000714	4.989139007368233	KMS11	Non-Hodgkin Lymphoma	Lymphoid	Non-Hodgkin Lymphoma
ACH-000715	3.5447326559326235	SNU1214	Head and Neck Squamous Cell Carcinoma	Head and Neck	Head and Neck Squamous Cell Carcinoma
ACH-000716	3.625270489374693	TT2609C02	Well-Differentiated Thyroid Cancer	Thyroid	Well-Differentiated Thyroid Cancer
ACH-000717	4.136683577697236	COLO680N	Esophageal Squamous Cell Carcinoma	Esophagus/Stomach	Esophageal Squamous Cell Carcinoma
ACH-000718	3.9307373375628862	NCIH2291	Non-Small Cell Lung Cancer	Lung	Non-Small Cell Lung Cancer
ACH-000719	2.693765712217783	RMGI	Ovarian Epithelial Tumor	Ovary/Fallopian Tube	Ovarian Epithelial Tumor
ACH-000720	3.817623257511431	TCCSUP	Bladder Urothelial Carcinoma	Bladder/Urinary Tract	Bladder Urothelial Carcinoma
ACH-000721	3.448900951145128	HMC18	Invasive Breast Carcinoma	Breast	Invasive Breast Carcinoma
ACH-000722	3.203201156316611	SNUC1	Colorectal Adenocarcinoma	Bowel	Colorectal Adenocarcinoma
ACH-000723	3.875780063068488	YD10B	Head and Neck Squamous Cell Carcinoma	Head and Neck	Head and Neck Squamous Cell Carcinoma
ACH-000724	3.316145742293356	HT1376	Bladder Urothelial Carcinoma	Bladder/Urinary Tract	Bladder Urothelial Carcinoma
ACH-000725	3.304511041809953	HCC202	Breast Ductal Carcinoma In Situ	Breast	Breast Ductal Carcinoma In Situ
ACH-000726	3.918386234446348	TE14	Esophageal Squamous Cell Carcinoma	Esophagus/Stomach	Esophageal Squamous Cell Carcinoma
ACH-000728	4.192194165283345	KASUMI2	B-Lymphoblastic Leukemia/Lymphoma	Lymphoid	B-Lymphoblastic Leukemia/Lymphoma
ACH-000729	4.498250867527825	NCIH1963	Lung Neuroendocrine Tumor	Lung	Lung Neuroendocrine Tumor
ACH-000730	3.346247774082776	SKMEL5	Melanoma	Skin	Melanoma
ACH-000731	4.368768349090335	HCC2279	Non-Small Cell Lung Cancer	Lung	Non-Small Cell Lung Cancer
ACH-000732	2.594548549550354	PECAPJ41CLONED2	Head and Neck Squamous Cell Carcinoma	Head and Neck	Head and Neck Squamous Cell Carcinoma
ACH-000733	2.903038270112912	NCIH1838	Non-Small Cell Lung Cancer	Lung	Non-Small Cell Lung Cancer
ACH-000734	3.6322682154995127	JHH5	Hepatocellular Carcinoma	Liver	Hepatocellular Carcinoma
ACH-000735	3.150559676575381	PECAPJ49	Head and Neck Squamous Cell Carcinoma	Head and Neck	Head and Neck Squamous Cell Carcinoma
ACH-000736	3.57773093149008	SNU601	Esophagogastric Adenocarcinoma	Esophagus/Stomach	Esophagogastric Adenocarcinoma
ACH-000737	5.425929205208577	NCIH1385	Non-Small Cell Lung Cancer	Lung	Non-Small Cell Lung Cancer
ACH-000738	4.276496665640356	GB1	Diffuse Glioma	CNS/Brain	Diffuse Glioma
ACH-000739	2.925999418556223	HEPG2	Hepatoblastoma	Liver	Hepatoblastoma
ACH-000740	3.130930869826449	A253	Head and Neck Squamous Cell Carcinoma	Head and Neck	Head and Neck Squamous Cell Carcinoma
ACH-000741	3.092545741543565	UBLC1	Bladder Urothelial Carcinoma	Bladder/Urinary Tract	Bladder Urothelial Carcinoma
ACH-000742	4.148120631123964	DM3	Non-Cancerous	Fibroblast	Non-Cancerous
ACH-000743	4.011674533380918	CORL95	Lung Neuroendocrine Tumor	Lung	Lung Neuroendocrine Tumor
ACH-000744	4.712045448553693	NCIH1623	Non-Small Cell Lung Cancer	Lung	Non-Small Cell Lung Cancer
ACH-000745	3.594548549550354	MOLP8	Non-Hodgkin Lymphoma	Lymphoid	Non-Hodgkin Lymphoma
ACH-000746	3.4646682670034443	GSS	Esophagogastric Adenocarcinoma	Esophagus/Stomach	Esophagogastric Adenocarcinoma
ACH-000747	4.490570130446201	NCIH1703	Non-Small Cell Lung Cancer	Lung	Non-Small Cell Lung Cancer
ACH-000748	4.429615964201735	SJSA1	Osteosarcoma	Bone	Osteosarcoma
ACH-000749	3.1391420191456887	DMS273	Lung Neuroendocrine Tumor	Lung	Lung Neuroendocrine Tumor
ACH-000750	3.991861930556323	LOXIMVI	Melanoma	Skin	Melanoma
ACH-000751	3.469885976274464	OCIM1	Acute Myeloid Leukemia	Myeloid	Acute Myeloid Leukemia
ACH-000752	5.064365540263628	NCIH196	Lung Neuroendocrine Tumor	Lung	Lung Neuroendocrine Tumor
ACH-000753	4.265286857565172	JMSU1	Bladder Urothelial Carcinoma	Bladder/Urinary Tract	Bladder Urothelial Carcinoma
ACH-000754	4.3729520979118295	L428	Hodgkin Lymphoma	Lymphoid	Hodgkin Lymphoma
ACH-000755	3.05484847699562	HCC2218	Breast Ductal Carcinoma In Situ	Breast	Breast Ductal Carcinoma In Situ
ACH-000756	3.975446765640962	GI1	Diffuse Glioma	CNS/Brain	Diffuse Glioma
ACH-000757	4.214124805352848	A427	Non-Small Cell Lung Cancer	Lung	Non-Small Cell Lung Cancer
ACH-000758	4.0916998341368105	MKN74	Esophagogastric Adenocarcinoma	Esophagus/Stomach	Esophagogastric Adenocarcinoma
ACH-000759	3.594548549550354	MDAMB175VII	Invasive Breast Carcinoma	Breast	Invasive Breast Carcinoma
ACH-000760	3.4646682670034443	LNZ308	Diffuse Glioma	CNS/Brain	Diffuse Glioma
ACH-000761	4.911212201558612	NUGC2	Esophagogastric Adenocarcinoma	Esophagus/Stomach	Esophagogastric Adenocarcinoma
ACH-000762	3.602884408718418	YD38	Head and Neck Squamous Cell Carcinoma	Head and Neck	Head and Neck Squamous Cell Carcinoma
ACH-000763	3.768713657030485	MM1S	Non-Hodgkin Lymphoma	Lymphoid	Non-Hodgkin Lymphoma
ACH-000764	4.5668151540108965	SH10TC	Esophagogastric Adenocarcinoma	Esophagus/Stomach	Esophagogastric Adenocarcinoma
ACH-000765	4.680886920719692	WM983B	Melanoma	Skin	Melanoma
ACH-000766	3.791814071161826	NCIH1648	Non-Small Cell Lung Cancer	Lung	Non-Small Cell Lung Cancer
ACH-000767	3.788685710613534	NCIH526	Lung Neuroendocrine Tumor	Lung	Lung Neuroendocrine Tumor
ACH-000768	3.2234225499349374	MDAMB231	Invasive Breast Carcinoma	Breast	Invasive Breast Carcinoma
ACH-000769	3.602884408718418	LK2	Non-Small Cell Lung Cancer	Lung	Non-Small Cell Lung Cancer
ACH-000770	4.20945336562895	P31FUJ	Acute Myeloid Leukemia	Myeloid	Acute Myeloid Leukemia
ACH-000771	3.33771109212829	BICR56	Head and Neck Squamous Cell Carcinoma	Head and Neck	Head and Neck Squamous Cell Carcinoma
ACH-000772	4.221103725367875	TE441T	Rhabdomyosarcoma	Soft Tissue	Rhabdomyosarcoma
ACH-000773	3.596935142387232	KIJK	Non-Hodgkin Lymphoma	Lymphoid	Non-Hodgkin Lymphoma
ACH-000774	3.468583317006828	RERFLCAD2	Non-Small Cell Lung Cancer	Lung	Non-Small Cell Lung Cancer
ACH-000775	4.636334602442182	NCIH727	Lung Neuroendocrine Tumor	Lung	Lung Neuroendocrine Tumor
ACH-000776	3.2063306478710496	ONS76	Embryonal Tumor	CNS/Brain	Embryonal Tumor
ACH-000777	4.41886457739032	KYSE30	Esophageal Squamous Cell Carcinoma	Esophagus/Stomach	Esophageal Squamous Cell Carcinoma
ACH-000778	3.9541963103868754	HSC3	Head and Neck Squamous Cell Carcinoma	Head and Neck	Head and Neck Squamous Cell Carcinoma
ACH-000779	3.2448870591235344	PC9	Non-Small Cell Lung Cancer	Lung	Non-Small Cell Lung Cancer
ACH-000780	5.187846909439575	NCIH1105	Lung Neuroendocrine Tumor	Lung	Lung Neuroendocrine Tumor
ACH-000781	3.8186460828225393	NCIH2023	Non-Small Cell Lung Cancer	Lung	Non-Small Cell Lung Cancer
ACH-000782	4.241077458175037	SEM	B-Lymphoblastic Leukemia/Lymphoma	Lymphoid	B-Lymphoblastic Leukemia/Lymphoma
ACH-000783	2.925999418556223	CAMA1	Invasive Breast Carcinoma	Breast	Invasive Breast Carcinoma
ACH-000784	3.442280035252584	KYSE70	Esophageal Squamous Cell Carcinoma	Esophagus/Stomach	Esophageal Squamous Cell Carcinoma
ACH-000785	3.099295204337776	NCIH2126	Non-Small Cell Lung Cancer	Lung	Non-Small Cell Lung Cancer
ACH-000786	4.064365540263628	DAUDI	Non-Hodgkin Lymphoma	Lymphoid	Non-Hodgkin Lymphoma
ACH-000787	4.212569338850806	LXF289	Non-Small Cell Lung Cancer	Lung	Non-Small Cell Lung Cancer
ACH-000788	3.816599706534912	A2058	Melanoma	Skin	Melanoma
ACH-000789	4.55704241526372	NCIH810	Non-Small Cell Lung Cancer	Lung	Non-Small Cell Lung Cancer
ACH-000790	3.0268000593437154	SHP77	Lung Neuroendocrine Tumor	Lung	Lung Neuroendocrine Tumor
ACH-000791	4.516645557780962	RERFLCAD1	Non-Small Cell Lung Cancer	Lung	Non-Small Cell Lung Cancer
ACH-000792	3.656496370553495	BFTC909	Renal Cell Carcinoma	Kidney	Renal Cell Carcinoma
ACH-000793	3.6507645591169022	KATOIII	Esophagogastric Adenocarcinoma	Esophagus/Stomach	Esophagogastric Adenocarcinoma
ACH-000794	3.356143810225275	BICR22	Head and Neck Squamous Cell Carcinoma	Head and Neck	Head and Neck Squamous Cell Carcinoma
ACH-000796	2.596935142387232	MCAS	Ovarian Epithelial Tumor	Ovary/Fallopian Tube	Ovarian Epithelial Tumor
ACH-000797	3.4828482830684653	HLFA	Non-Cancerous	Fibroblast	Non-Cancerous
ACH-000798	3.8268026842858265	CL40	Colorectal Adenocarcinoma	Bowel	Colorectal Adenocarcinoma
ACH-000799	3.642701571833233	HS695T	Melanoma	Skin	Melanoma
ACH-000800	3.769771739249448	NCIH446	Lung Neuroendocrine Tumor	Lung	Lung Neuroendocrine Tumor
ACH-000801	3.8972404255748	HS936T	Melanoma	Skin	Melanoma
ACH-000802	3.942045259916047	BFTC905	Bladder Urothelial Carcinoma	Bladder/Urinary Tract	Bladder Urothelial Carcinoma
ACH-000803	4.647314509547136	COLO668	Lung Neuroendocrine Tumor	Lung	Lung Neuroendocrine Tumor
ACH-000804	3.803227036434928	NB1	Neuroblastoma	Peripheral Nervous System	Neuroblastoma
ACH-000805	4.14649230697719	COLO679	Melanoma	Skin	Melanoma
ACH-000806	4.058316495590823	L540	Hodgkin Lymphoma	Lymphoid	Hodgkin Lymphoma
ACH-000807	3.8298495598446896	SNU738	Diffuse Glioma	CNS/Brain	Diffuse Glioma
ACH-000808	3.5570424152637194	HUH28	Intraductal Papillary Neoplasm of the Bile Duct	Biliary Tract	Intraductal Papillary Neoplasm of the Bile Duct
ACH-000809	3.814550423461808	KYSE410	Esophageal Squamous Cell Carcinoma	Esophagus/Stomach	Esophageal Squamous Cell Carcinoma
ACH-000810	3.465974464504069	SKMEL30	Melanoma	Skin	Melanoma
ACH-000811	3.211012193485512	SKOV3	Ovarian Epithelial Tumor	Ovary/Fallopian Tube	Ovarian Epithelial Tumor
ACH-000812	4.0866139474094965	COLO783	Melanoma	Skin	Melanoma
ACH-000813	3.203201156316611	T3M10	Non-Small Cell Lung Cancer	Lung	Non-Small Cell Lung Cancer
ACH-000814	4.03738222200308	HS939T	Melanoma	Skin	Melanoma
ACH-000815	3.7224660244710894	KMH2	Hodgkin Lymphoma	Lymphoid	Hodgkin Lymphoma
ACH-000816	3.687060688339893	NCIH524	Lung Neuroendocrine Tumor	Lung	Lung Neuroendocrine Tumor
ACH-000817	3.269033146455237	RPMI8226	Non-Hodgkin Lymphoma	Lymphoid	Non-Hodgkin Lymphoma
ACH-000818	4.176322772640463	BT483	Invasive Breast Carcinoma	Breast	Invasive Breast Carcinoma
ACH-000819	3.977279923499916	LN18	Diffuse Glioma	CNS/Brain	Diffuse Glioma
ACH-000820	2.788685710613534	SW403	Colorectal Adenocarcinoma	Bowel	Colorectal Adenocarcinoma
ACH-000821	3.269033146455237	EJM	Non-Hodgkin Lymphoma	Lymphoid	Non-Hodgkin Lymphoma
ACH-000822	4.060912049587873	SKMEL24	Melanoma	Skin	Melanoma
ACH-000823	3.499527024215096	KYSE140	Esophageal Squamous Cell Carcinoma	Esophagus/Stomach	Esophageal Squamous Cell Carcinoma
ACH-000824	3.257010618206024	KYSE510	Esophageal Squamous Cell Carcinoma	Esophagus/Stomach	Esophageal Squamous Cell Carcinoma
ACH-000825	2.495695162624069	HOP92	Non-Small Cell Lung Cancer	Lung	Non-Small Cell Lung Cancer
ACH-000826	3.3291235962915664	CAL12T	Non-Small Cell Lung Cancer	Lung	Non-Small Cell Lung Cancer
ACH-000827	3.985500430304885	WM793	Melanoma	Skin	Melanoma
ACH-000828	3.742006210866737	ZR7530	Invasive Breast Carcinoma	Breast	Invasive Breast Carcinoma
ACH-000829	3.727920454563199	HUNS1	Non-Hodgkin Lymphoma	Lymphoid	Non-Hodgkin Lymphoma
ACH-000830	4.658782734012828	NCIH1436	Lung Neuroendocrine Tumor	Lung	Lung Neuroendocrine Tumor
ACH-000831	2.307428525192248	HEC50B	Endometrial Carcinoma	Uterus	Endometrial Carcinoma
ACH-000832	3.889473542531109	CAL27	Head and Neck Squamous Cell Carcinoma	Head and Neck	Head and Neck Squamous Cell Carcinoma
ACH-000833	4.177917792195843	RH30	Rhabdomyosarcoma	Soft Tissue	Rhabdomyosarcoma
ACH-000834	2.8135246892978105	UMUC1	Bladder Urothelial Carcinoma	Bladder/Urinary Tract	Bladder Urothelial Carcinoma
ACH-000835	4.24031432933371	GCT	Undifferentiated Pleomorphic Sarcoma/Malignant Fibrous Histiocytoma/High-Grade Spindle Cell Sarcoma	Soft Tissue	Undifferentiated Pleomorphic Sarcoma/Malignant Fibrous Histiocytoma/High-Grade Spindle Cell Sarcoma
ACH-000836	3.358958825832329	YD15	Head and Neck Squamous Cell Carcinoma	Head and Neck	Head and Neck Squamous Cell Carcinoma
ACH-000837	3.951401291674311	NCIH322	Non-Small Cell Lung Cancer	Lung	Non-Small Cell Lung Cancer
ACH-000838	3.986410935252045	AMO1	Non-Hodgkin Lymphoma	Lymphoid	Non-Hodgkin Lymphoma
ACH-000839	3.628773595201645	SCABER	Bladder Squamous Cell Carcinoma	Bladder/Urinary Tract	Bladder Squamous Cell Carcinoma
ACH-000840	3.888499735514123	HCC366	Non-Small Cell Lung Cancer	Lung	Non-Small Cell Lung Cancer
ACH-000841	3.408711861029429	NCIH2087	Non-Small Cell Lung Cancer	Lung	Non-Small Cell Lung Cancer
ACH-000842	2.8972404255747994	SW480	Colorectal Adenocarcinoma	Bowel	Colorectal Adenocarcinoma
ACH-000843	3.565597175854225	HARA	Non-Small Cell Lung Cancer	Lung	Non-Small Cell Lung Cancer
ACH-000844	4.401903471607959	DMS454	Lung Neuroendocrine Tumor	Lung	Lung Neuroendocrine Tumor
ACH-000845	3.3405622690264134	NCIH1373	Non-Small Cell Lung Cancer	Lung	Non-Small Cell Lung Cancer
ACH-000846	5.048759311919856	FADU	Head and Neck Squamous Cell Carcinoma	Head and Neck	Head and Neck Squamous Cell Carcinoma
ACH-000847	3.27500704749987	HGC27	Esophagogastric Adenocarcinoma	Esophagus/Stomach	Esophagogastric Adenocarcinoma
ACH-000848	3.871843648509318	JHH7	Hepatocellular Carcinoma	Liver	Hepatocellular Carcinoma
ACH-000849	3.382667252745041	MDAMB468	Invasive Breast Carcinoma	Breast	Invasive Breast Carcinoma
ACH-000850	3.750606504835592	HS698T	Non-Cancerous	Fibroblast	Non-Cancerous
ACH-000851	3.4329594072761065	MORCPR	Non-Small Cell Lung Cancer	Lung	Non-Small Cell Lung Cancer
ACH-000852	3.76659516172927	NCIH1435	Non-Small Cell Lung Cancer	Lung	Non-Small Cell Lung Cancer
ACH-000853	3.790772037862	NCIH661	Non-Small Cell Lung Cancer	Lung	Non-Small Cell Lung Cancer
ACH-000854	3.512226886513957	OCIMY5	Non-Hodgkin Lymphoma	Lymphoid	Non-Hodgkin Lymphoma
ACH-000855	3.680324356844016	KYSE150	Esophageal Squamous Cell Carcinoma	Esophagus/Stomach	Esophageal Squamous Cell Carcinoma
ACH-000856	4.007195501404204	CAL51	Invasive Breast Carcinoma	Breast	Invasive Breast Carcinoma
ACH-000857	2.9164766444377164	CAL851	Invasive Breast Carcinoma	Breast	Invasive Breast Carcinoma
ACH-000858	2.702657543390911	KNS62	Non-Small Cell Lung Cancer	Lung	Non-Small Cell Lung Cancer
ACH-000859	4.641546029087524	HCC1954	Breast Ductal Carcinoma In Situ	Breast	Breast Ductal Carcinoma In Situ
ACH-000860	2.7548875021634687	NCIH358	Non-Small Cell Lung Cancer	Lung	Non-Small Cell Lung Cancer
ACH-000861	4.533563348214512	HOP62	Non-Small Cell Lung Cancer	Lung	Non-Small Cell Lung Cancer
ACH-000862	4.3826672527450405	KMBC2	Bladder Urothelial Carcinoma	Bladder/Urinary Tract	Bladder Urothelial Carcinoma
ACH-000863	3.307428525192248	DBTRG05MG	Diffuse Glioma	CNS/Brain	Diffuse Glioma
ACH-000864	3.6881803585869264	COLO684	Endometrial Carcinoma	Uterus	Endometrial Carcinoma
ACH-000865	4.358255586705128	KYSE450	Esophageal Squamous Cell Carcinoma	Esophagus/Stomach	Esophageal Squamous Cell Carcinoma
ACH-000866	4.22881869049588	NCIH1048	Lung Neuroendocrine Tumor	Lung	Lung Neuroendocrine Tumor
ACH-000867	3.6205864104518777	CHAGOK1	Non-Small Cell Lung Cancer	Lung	Non-Small Cell Lung Cancer
ACH-000868	4.346247774082776	HCC1195	Non-Small Cell Lung Cancer	Lung	Non-Small Cell Lung Cancer
ACH-000869	3.643856189774725	NCIH1568	Non-Small Cell Lung Cancer	Lung	Non-Small Cell Lung Cancer
ACH-000870	5.299391206126829	NCIH1930	Lung Neuroendocrine Tumor	Lung	Lung Neuroendocrine Tumor
ACH-000871	4.476381687567235	NCIH510	Lung Neuroendocrine Tumor	Lung	Lung Neuroendocrine Tumor
ACH-000872	3.4905701304462013	HCC515	Non-Small Cell Lung Cancer	Lung	Non-Small Cell Lung Cancer
ACH-000873	3.583759753639499	KYSE270	Esophageal Squamous Cell Carcinoma	Esophagus/Stomach	Esophageal Squamous Cell Carcinoma
ACH-000874	2.017921907997262	RS411	B-Lymphoblastic Leukemia/Lymphoma	Lymphoid	B-Lymphoblastic Leukemia/Lymphoma
ACH-000875	3.3405622690264134	NCIH2347	Non-Small Cell Lung Cancer	Lung	Non-Small Cell Lung Cancer
ACH-000876	2.7311832415722	MDAMB415	Invasive Breast Carcinoma	Breast	Invasive Breast Carcinoma
ACH-000877	3.894332742277694	EB1	Non-Hodgkin Lymphoma	Lymphoid	Non-Hodgkin Lymphoma
ACH-000878	4.482202926295956	HCC15	Non-Small Cell Lung Cancer	Lung	Non-Small Cell Lung Cancer
ACH-000879	3.7224660244710894	MFE296	Endometrial Carcinoma	Uterus	Endometrial Carcinoma
ACH-000880	4.422233000683048	AGS	Esophagogastric Adenocarcinoma	Esophagus/Stomach	Esophagogastric Adenocarcinoma
ACH-000881	3.354734239970604	MELJUSO	Melanoma	Skin	Melanoma
ACH-000882	4.0259146987507926	IGR1	Melanoma	Skin	Melanoma
ACH-000883	3.740927560318628	SW1783	Diffuse Glioma	CNS/Brain	Diffuse Glioma
ACH-000884	3.609991295212679	MDAMB435S	Melanoma	Skin	Melanoma
ACH-000885	2.9011082430145123	TOV21G	Ovarian Epithelial Tumor	Ovary/Fallopian Tube	Ovarian Epithelial Tumor
ACH-000886	3.500802053057157	NCIH2009	Non-Small Cell Lung Cancer	Lung	Non-Small Cell Lung Cancer
ACH-000887	3.606442228131608	SF172	Diffuse Glioma	CNS/Brain	Diffuse Glioma
ACH-000888	3.085764553778314	NCIH1793	Non-Small Cell Lung Cancer	Lung	Non-Small Cell Lung Cancer
ACH-000889	4.066950243924627	KMM1	Non-Hodgkin Lymphoma	Lymphoid	Non-Hodgkin Lymphoma
ACH-000890	4.77082904603249	SW1271	Lung Neuroendocrine Tumor	Lung	Lung Neuroendocrine Tumor
ACH-000891	3.704871964456353	HCC1438	Non-Small Cell Lung Cancer	Lung	Non-Small Cell Lung Cancer
ACH-000892	4.040015678847879	NCIH1563	Non-Small Cell Lung Cancer	Lung	Non-Small Cell Lung Cancer
ACH-000893	5.036063688743695	NCIH1651	Non-Small Cell Lung Cancer	Lung	Non-Small Cell Lung Cancer
ACH-000894	2.6507645591169022	NCIH1869	Non-Small Cell Lung Cancer	Lung	Non-Small Cell Lung Cancer
ACH-000895	3.460742563789644	CL34	Colorectal Adenocarcinoma	Bowel	Colorectal Adenocarcinoma
ACH-000896	3.753818443173543	647V	Bladder Urothelial Carcinoma	Bladder/Urinary Tract	Bladder Urothelial Carcinoma
ACH-000897	3.8063240573900288	FTC238	Well-Differentiated Thyroid Cancer	Thyroid	Well-Differentiated Thyroid Cancer
ACH-000898	4.025028794491522	SNU719	Esophagogastric Adenocarcinoma	Esophagus/Stomach	Esophagogastric Adenocarcinoma
ACH-000899	4.2890967024199895	WM88	Melanoma	Skin	Melanoma
ACH-000900	4.287620044112067	NCIH23	Non-Small Cell Lung Cancer	Lung	Non-Small Cell Lung Cancer
ACH-000901	3.495695162624069	HCC1359	Non-Small Cell Lung Cancer	Lung	Non-Small Cell Lung Cancer
ACH-000902	3.7355221772965375	CAL148	Invasive Breast Carcinoma	Breast	Invasive Breast Carcinoma
ACH-000903	2.7463127664254587	FTC133	Well-Differentiated Thyroid Cancer	Thyroid	Well-Differentiated Thyroid Cancer
ACH-000904	5.502394256111261	NCIH2106	Non-Small Cell Lung Cancer	Lung	Non-Small Cell Lung Cancer
ACH-000905	3.300123724569014	5637	Bladder Urothelial Carcinoma	Bladder/Urinary Tract	Bladder Urothelial Carcinoma
ACH-000906	3.2141248053528475	ES2	Ovarian Epithelial Tumor	Ovary/Fallopian Tube	Ovarian Epithelial Tumor
ACH-000907	3.905928478173135	SNU349	Renal Cell Carcinoma	Kidney	Renal Cell Carcinoma
ACH-000908	3.494415610397496	SNU520	Esophagogastric Adenocarcinoma	Esophagus/Stomach	Esophagogastric Adenocarcinoma
ACH-000909	4.062639828286463	JHUEM2	Endometrial Carcinoma	Uterus	Endometrial Carcinoma
ACH-000910	3.1554254317471973	MDAMB453	Invasive Breast Carcinoma	Breast	Invasive Breast Carcinoma
ACH-000911	2.8155754288625725	NUGC3	Esophagogastric Adenocarcinoma	Esophagus/Stomach	Esophagogastric Adenocarcinoma
ACH-000912	4.321206566969903	NCIH2286	Lung Neuroendocrine Tumor	Lung	Lung Neuroendocrine Tumor
ACH-000913	4.605257262939004	ESS1	Uterine Sarcoma/Mesenchymal	Uterus	Uterine Sarcoma/Mesenchymal
ACH-000914	4.76128527336162	HT	Non-Hodgkin Lymphoma	Lymphoid	Non-Hodgkin Lymphoma
ACH-000915	3.51096191927738	IPC298	Melanoma	Skin	Melanoma
ACH-000916	3.9307373375628862	NCIH1573	Non-Small Cell Lung Cancer	Lung	Non-Small Cell Lung Cancer
ACH-000917	4.320484678017694	TE4	Esophageal Squamous Cell Carcinoma	Esophagus/Stomach	Esophageal Squamous Cell Carcinoma
ACH-000918	4.466627120041501	MOLT16	T-Lymphoblastic Leukemia/Lymphoma	Lymphoid	T-Lymphoblastic Leukemia/Lymphoma
ACH-000919	3.0443941193584534	IM95	Esophagogastric Adenocarcinoma	Esophagus/Stomach	Esophagogastric Adenocarcinoma
ACH-000920	4.4535175792154975	CMLT1	Myeloproliferative Neoplasms	Myeloid	Myeloproliferative Neoplasms
ACH-000921	4.503348735167505	NCIH157DM	Non-Small Cell Lung Cancer	Lung	Non-Small Cell Lung Cancer
ACH-000922	4.06177619758669	RCHACV	B-Lymphoblastic Leukemia/Lymphoma	Lymphoid	B-Lymphoblastic Leukemia/Lymphoma
ACH-000923	5.003602236680195	BCP1	Non-Hodgkin Lymphoma	Lymphoid	Non-Hodgkin Lymphoma
ACH-000924	3.218781167784069	NCIH2172	Non-Small Cell Lung Cancer	Lung	Non-Small Cell Lung Cancer
ACH-000925	2.6915341649192	DV90	Non-Small Cell Lung Cancer	Lung	Non-Small Cell Lung Cancer
ACH-000926	3.263034405833794	HT55	Colorectal Adenocarcinoma	Bowel	Colorectal Adenocarcinoma
ACH-000927	2.778208576398088	BT474	Invasive Breast Carcinoma	Breast	Invasive Breast Carcinoma
ACH-000928	2.903038270112912	JHUEM1	Endometrial Carcinoma	Uterus	Endometrial Carcinoma
ACH-000929	4.506525779043123	NCIH2110	Non-Small Cell Lung Cancer	Lung	Non-Small Cell Lung Cancer
ACH-000930	3.821710215034674	HCC1569	Invasive Breast Carcinoma	Breast	Invasive Breast Carcinoma
ACH-000931	4.2502036564992975	HMCB	Melanoma	Skin	Melanoma
ACH-000932	3.704871964456353	SNU1	Esophagogastric Adenocarcinoma	Esophagus/Stomach	Esophagogastric Adenocarcinoma
ACH-000933	3.980939266085512	SNU324	Pancreatic Adenocarcinoma	Pancreas	Pancreatic Adenocarcinoma
ACH-000934	3.936402377725064	MDAMB361	Invasive Breast Carcinoma	Breast	Invasive Breast Carcinoma
ACH-000935	3.060047383669939	MDST8	Colorectal Adenocarcinoma	Bowel	Colorectal Adenocarcinoma
ACH-000936	3.624100894628114	EFO27	Ovarian Epithelial Tumor	Ovary/Fallopian Tube	Ovarian Epithelial Tumor
ACH-000937	4.5915597458278015	PF382	T-Lymphoblastic Leukemia/Lymphoma	Lymphoid	T-Lymphoblastic Leukemia/Lymphoma
ACH-000938	4.388189537156084	NALM6	B-Lymphoblastic Leukemia/Lymphoma	Lymphoid	B-Lymphoblastic Leukemia/Lymphoma
ACH-000939	4.255500733148386	SKUT1	Uterine Sarcoma/Mesenchymal	Uterus	Uterine Sarcoma/Mesenchymal
ACH-000940	3.975446765640962	AN3CA	Endometrial Carcinoma	Uterus	Endometrial Carcinoma
ACH-000941	3.9476661567960094	HEC1B	Endometrial Carcinoma	Uterus	Endometrial Carcinoma
ACH-000942	4.1715271060388135	HPBALL	T-Lymphoblastic Leukemia/Lymphoma	Lymphoid	T-Lymphoblastic Leukemia/Lymphoma
ACH-000943	3.286881147788161	RKO	Colorectal Adenocarcinoma	Bowel	Colorectal Adenocarcinoma
ACH-000944	3.641546029087524	NAMALWA	Non-Hodgkin Lymphoma	Lymphoid	Non-Hodgkin Lymphoma
ACH-000945	4.986865972329115	NCIH650	Non-Small Cell Lung Cancer	Lung	Non-Small Cell Lung Cancer
ACH-000946	3.292781749227846	HEC265	Endometrial Carcinoma	Uterus	Endometrial Carcinoma
ACH-000947	2.0250287944915226	OVK18	Ovarian Epithelial Tumor	Ovary/Fallopian Tube	Ovarian Epithelial Tumor
ACH-000948	3.602884408718418	2313287	Esophagogastric Adenocarcinoma	Esophagus/Stomach	Esophagogastric Adenocarcinoma
ACH-000949	4.564378168565064	TGBC11TKB	Esophagogastric Adenocarcinoma	Esophagus/Stomach	Esophagogastric Adenocarcinoma
ACH-000950	3.852997587613317	LOVO	Colorectal Adenocarcinoma	Bowel	Colorectal Adenocarcinoma
ACH-000951	3.3854310371935203	NCIH2342	Non-Small Cell Lung Cancer	Lung	Non-Small Cell Lung Cancer
ACH-000952	3.648465443027314	MDAPCA2B	Prostate Adenocarcinoma	Prostate	Prostate Adenocarcinoma
ACH-000953	5.091276694365222	SUPT1	T-Lymphoblastic Leukemia/Lymphoma	Lymphoid	T-Lymphoblastic Leukemia/Lymphoma
ACH-000954	3.969933274697856	HEC1A	Endometrial Carcinoma	Uterus	Endometrial Carcinoma
ACH-000955	3.905928478173135	SNU407	Colorectal Adenocarcinoma	Bowel	Colorectal Adenocarcinoma
ACH-000956	4.360364276543471	22RV1	Prostate Adenocarcinoma	Prostate	Prostate Adenocarcinoma
ACH-000957	3.57773093149008	LS180	Colorectal Adenocarcinoma	Bowel	Colorectal Adenocarcinoma
ACH-000958	4.145677455195635	SW48	Colorectal Adenocarcinoma	Bowel	Colorectal Adenocarcinoma
ACH-000959	3.851998837112446	SNUC4	Colorectal Adenocarcinoma	Bowel	Colorectal Adenocarcinoma
ACH-000960	3.854993016757	REH	B-Lymphoblastic Leukemia/Lymphoma	Lymphoid	B-Lymphoblastic Leukemia/Lymphoma
ACH-000961	4.067810783789621	ISHIKAWAHERAKLIO02ER	Endometrial Carcinoma	Uterus	Endometrial Carcinoma
ACH-000962	3.2464080872463845	OC314	Ovarian Epithelial Tumor	Ovary/Fallopian Tube	Ovarian Epithelial Tumor
ACH-000963	3.033863451866284	CCK81	Colorectal Adenocarcinoma	Bowel	Colorectal Adenocarcinoma
ACH-000964	4.422905742612183	MOLT3	Non-Hodgkin Lymphoma	Lymphoid	Non-Hodgkin Lymphoma
ACH-000965	3.7644735509926655	RL952	Endometrial Carcinoma	Uterus	Endometrial Carcinoma
ACH-000966	3.475084882948783	IGROV1	Ovarian Epithelial Tumor	Ovary/Fallopian Tube	Ovarian Epithelial Tumor
ACH-000967	4.460087240116833	SNUC2A	Colorectal Adenocarcinoma	Bowel	Colorectal Adenocarcinoma
ACH-000968	3.177917792195843	COLO792	Melanoma	Skin	Melanoma
ACH-000969	2.931683057059806	KM12	Colorectal Adenocarcinoma	Bowel	Colorectal Adenocarcinoma
ACH-000970	4.232660756790275	SNUC5	Colorectal Adenocarcinoma	Bowel	Colorectal Adenocarcinoma
ACH-000971	3.307428525192248	HCT116	Colorectal Adenocarcinoma	Bowel	Colorectal Adenocarcinoma
ACH-000972	3.298658315564515	HEC151	Endometrial Carcinoma	Uterus	Endometrial Carcinoma
ACH-000973	4.389566811762726	639V	Urethral Cancer	Bladder/Urinary Tract	Urethral Cancer
ACH-000974	3.2735158897021166	SNGM	Endometrial Carcinoma	Uterus	Endometrial Carcinoma
ACH-000975	3.377123749129487	HCC2450	Non-Small Cell Lung Cancer	Lung	Non-Small Cell Lung Cancer
ACH-000976	1.875780063068488	HUCCT1	Intraductal Papillary Neoplasm of the Bile Duct	Biliary Tract	Intraductal Papillary Neoplasm of the Bile Duct
ACH-000977	3.356143810225275	LNCAPCLONEFGC	Prostate Adenocarcinoma	Prostate	Prostate Adenocarcinoma
ACH-000978	3.886550147324343	EN	Endometrial Carcinoma	Uterus	Endometrial Carcinoma
ACH-000980	3.729008870337863	NCIH1155	Non-Small Cell Lung Cancer	Lung	Non-Small Cell Lung Cancer
ACH-000981	4.880685525261125	DND41	T-Lymphoblastic Leukemia/Lymphoma	Lymphoid	T-Lymphoblastic Leukemia/Lymphoma
ACH-000982	3.84197311892718	GP2D	Colorectal Adenocarcinoma	Bowel	Colorectal Adenocarcinoma
ACH-000983	3.7548875021634687	KCL22	Myeloproliferative Neoplasms	Myeloid	Myeloproliferative Neoplasms
ACH-000984	2.6415460290875235	HEC6	Endometrial Carcinoma	Uterus	Endometrial Carcinoma
ACH-000985	3.612352498752662	LS411N	Colorectal Adenocarcinoma	Bowel	Colorectal Adenocarcinoma
ACH-000986	2.729008870337863	HT115	Colorectal Adenocarcinoma	Bowel	Colorectal Adenocarcinoma
ACH-000987	3.1009776477248208	MEWO	Melanoma	Skin	Melanoma
ACH-000988	3.3291235962915664	MFE319	Endometrial Carcinoma	Uterus	Endometrial Carcinoma
ACH-000989	3.2809563138310565	SNU175	Colorectal Adenocarcinoma	Bowel	Colorectal Adenocarcinoma
ACH-000990	4.1906148602094975	HEC108	Endometrial Carcinoma	Uterus	Endometrial Carcinoma
ACH-000991	4.17951105027151	SNU81	Colorectal Adenocarcinoma	Bowel	Colorectal Adenocarcinoma
ACH-000993	3.364572432295856	JHUEM7	Endometrial Carcinoma	Uterus	Endometrial Carcinoma
ACH-000994	3.78345665436024	HEC59	Endometrial Carcinoma	Uterus	Endometrial Carcinoma
ACH-000995	4.12267271882414	JURKAT	T-Lymphoblastic Leukemia/Lymphoma	Lymphoid	T-Lymphoblastic Leukemia/Lymphoma
ACH-000996	3.8094144442358986	HEC251	Endometrial Carcinoma	Uterus	Endometrial Carcinoma
ACH-000997	4.153805336079036	HCT15	Colorectal Adenocarcinoma	Bowel	Colorectal Adenocarcinoma
ACH-000998	3.572889668420581	CW2	Colorectal Adenocarcinoma	Bowel	Colorectal Adenocarcinoma
ACH-000999	3.926948247949772	SNU1040	Colorectal Adenocarcinoma	Bowel	Colorectal Adenocarcinoma
ACH-001001	3.414135532984451	143B	Osteosarcoma	Bone	Osteosarcoma
ACH-001016	3.988230223060457	BECKER	Diffuse Glioma	CNS/Brain	Diffuse Glioma
ACH-001020	2.990954860396993	BT16	Embryonal Tumor	CNS/Brain	Embryonal Tumor
ACH-001022	3.704871964456353	CBAGPN	Ewing Sarcoma	Bone	Ewing Sarcoma
ACH-001028	1.4059923596758368	CHLA06ATRT	Embryonal Tumor	CNS/Brain	Embryonal Tumor
ACH-001029	4.135042286233651	CHLA10	Ewing Sarcoma	Bone	Ewing Sarcoma
ACH-001030	3.40735275114004	CHLA218	Ewing Sarcoma	Bone	Ewing Sarcoma
ACH-001031	3.321928094887362	CHLA266	Embryonal Tumor	CNS/Brain	Embryonal Tumor
ACH-001032	2.963474123974886	CHLA32	Ewing Sarcoma	Bone	Ewing Sarcoma
ACH-001033	2.350497247084133	CHLA57	Embryonal Tumor	CNS/Brain	Embryonal Tumor
ACH-001034	3.465974464504069	CHLA9	Ewing Sarcoma	Bone	Ewing Sarcoma
ACH-001035	3.327687364176047	CHLA99	Ewing Sarcoma	Bone	Ewing Sarcoma
ACH-001036	2.8639384504239715	CMK115	Acute Myeloid Leukemia	Myeloid	Acute Myeloid Leukemia
ACH-001038	3.304511041809953	COGE352	Embryonal Tumor	CNS/Brain	Embryonal Tumor
ACH-001041	3.636914580355878	CHL1DM	Melanoma	Skin	Melanoma
ACH-001048	3.785550551739256	COV504	Ovarian Epithelial Tumor	Ovary/Fallopian Tube	Ovarian Epithelial Tumor
ACH-001050	3.39231742277876	CW9019	Rhabdomyosarcoma	Soft Tissue	Rhabdomyosarcoma
ACH-001053	3.168321115739723	D425	Embryonal Tumor	CNS/Brain	Embryonal Tumor
ACH-001054	2.9011082430145123	D458	Embryonal Tumor	CNS/Brain	Embryonal Tumor
ACH-001057	3.979110755015786	DERL2	Non-Hodgkin Lymphoma	Lymphoid	Non-Hodgkin Lymphoma
ACH-001059	3.71699089440494	DL	Embryonal Tumor	CNS/Brain	Embryonal Tumor
ACH-001060	3.8747969658986654	DL40	Non-Hodgkin Lymphoma	Lymphoid	Non-Hodgkin Lymphoma
ACH-001061	2.933572638261024	DLD1	Colorectal Adenocarcinoma	Bowel	Colorectal Adenocarcinoma
ACH-001067	3.7070829917717054	F5	Meningothelial Tumor	CNS/Brain	Meningothelial Tumor
ACH-001068	2.533563348214512	FEPD	Non-Hodgkin Lymphoma	Lymphoid	Non-Hodgkin Lymphoma
ACH-001075	3.6678921252302334	NCIH292	Non-Small Cell Lung Cancer	Lung	Non-Small Cell Lung Cancer
ACH-001086	3.604071323668861	HELA	Cervical Adenocarcinoma	Cervix	Cervical Adenocarcinoma
ACH-001096	2.941106310946432	JR	Rhabdomyosarcoma	Soft Tissue	Rhabdomyosarcoma
ACH-001097	2.070389327891398	KARPAS384	Non-Hodgkin Lymphoma	Lymphoid	Non-Hodgkin Lymphoma
ACH-001098	5.173527238122508	KCIMOH1	Pancreatic Adenocarcinoma	Pancreas	Pancreatic Adenocarcinoma
ACH-001099	3.19534759832222	KD	Embryonal Tumor	CNS/Brain	Embryonal Tumor
ACH-001100	1.9634741239748856	KHYG1	T-Lymphoblastic Leukemia/Lymphoma	Lymphoid	T-Lymphoblastic Leukemia/Lymphoma
ACH-001106	3.730096465595469	KOPN8	B-Lymphoblastic Leukemia/Lymphoma	Lymphoid	B-Lymphoblastic Leukemia/Lymphoma
ACH-001109	3.871843648509318	KPMRTRY	Rhabdoid Cancer	Kidney	Rhabdoid Cancer
ACH-001111	1.6825732973475784	L82	Non-Hodgkin Lymphoma	Lymphoid	Non-Hodgkin Lymphoma
ACH-001113	5.070818637533277	LC1SQSF	Non-Small Cell Lung Cancer	Lung	Non-Small Cell Lung Cancer
ACH-001119	2.543495883425772	MAC2A	Non-Hodgkin Lymphoma	Lymphoid	Non-Hodgkin Lymphoma
ACH-001128	4.056583528366367	MON	Embryonal Tumor	CNS/Brain	Embryonal Tumor
ACH-001129	4.0866139474094965	MONOMAC1	Acute Myeloid Leukemia	Myeloid	Acute Myeloid Leukemia
ACH-001132	5.063502942306158	MTA	T-Lymphoblastic Leukemia/Lymphoma	Lymphoid	T-Lymphoblastic Leukemia/Lymphoma
ACH-001134	1.713695814843359	MYLA	T-Lymphoblastic Leukemia/Lymphoma	Lymphoid	T-Lymphoblastic Leukemia/Lymphoma
ACH-001142	4.0916998341368105	NHAHTDD	Non-Cancerous	CNS/Brain	Non-Cancerous
ACH-001145	3.6758159311722696	OC316	Ovarian Epithelial Tumor	Ovary/Fallopian Tube	Ovarian Epithelial Tumor
ACH-001147	2.788685710613534	OCILY12	Non-Hodgkin Lymphoma	Lymphoid	Non-Hodgkin Lymphoma
ACH-001148	4.051372101721025	OCILY132	Non-Hodgkin Lymphoma	Lymphoid	Non-Hodgkin Lymphoma
ACH-001151	3.0373822220030804	OVCAR5	Ovarian Epithelial Tumor	Ovary/Fallopian Tube	Ovarian Epithelial Tumor
ACH-001163	3.323370069061269	CCLFPEDS0001T	Renal Cell Carcinoma	Kidney	Renal Cell Carcinoma
ACH-001164	2.405992359675837	CCLFPEDS0003T	Undifferentiated Pleomorphic Sarcoma/Malignant Fibrous Histiocytoma/High-Grade Spindle Cell Sarcoma	Soft Tissue	Undifferentiated Pleomorphic Sarcoma/Malignant Fibrous Histiocytoma/High-Grade Spindle Cell Sarcoma
ACH-001172	4.438292851579147	U251MGDM	Diffuse Glioma	CNS/Brain	Diffuse Glioma
ACH-001183	3.8629472480209217	RT11284	Bladder Urothelial Carcinoma	Bladder/Urinary Tract	Bladder Urothelial Carcinoma
ACH-001184	3.2433644256936605	SCMCRM2	Rhabdomyosarcoma	Soft Tissue	Rhabdomyosarcoma
ACH-001188	4.03121873061072	SHSY5Y	Neuroblastoma	Peripheral Nervous System	Neuroblastoma
ACH-001190	4.062639828286463	SKMEL2	Melanoma	Skin	Melanoma
ACH-001192	4.525442506018121	SKNEP1	Ewing Sarcoma	Bone	Ewing Sarcoma
ACH-001193	3.942983598187102	SKPNDW	Embryonal Tumor	CNS/Brain	Embryonal Tumor
ACH-001194	3.887525270741588	SKRC31	Renal Cell Carcinoma	Kidney	Renal Cell Carcinoma
ACH-001196	4.565597175854225	SMSCTR	Rhabdomyosarcoma	Soft Tissue	Rhabdomyosarcoma
ACH-001197	4.130107178658833	SMZ1	Non-Hodgkin Lymphoma	Lymphoid	Non-Hodgkin Lymphoma
ACH-001200	3.0303360783709588	STM9101	Rhabdoid Cancer	Kidney	Rhabdoid Cancer
ACH-001201	3.586164245930909	SUMB002	Embryonal Tumor	CNS/Brain	Embryonal Tumor
ACH-001207	3.424922088210688	TIG3TD	Non-Cancerous	Fibroblast	Non-Cancerous
ACH-001210	3.576522137920503	TTC1240	Rhabdoid Cancer	Kidney	Rhabdoid Cancer
ACH-001211	4.02945288578697	TTC549	Embryonal Tumor	CNS/Brain	Embryonal Tumor
ACH-001228	3.3701642805402097	UPCISCC152	Head and Neck Squamous Cell Carcinoma	Head and Neck	Head and Neck Squamous Cell Carcinoma
ACH-001229	2.0531113364595623	UPCISCC154	Head and Neck Squamous Cell Carcinoma	Head and Neck	Head and Neck Squamous Cell Carcinoma
ACH-001232	3.7676547982373454	UW228	Embryonal Tumor	CNS/Brain	Embryonal Tumor
ACH-001239	3.670160514126634	WM2664	Melanoma	Skin	Melanoma
ACH-001270	3.189033824390017	127399	Synovial Sarcoma	Soft Tissue	Synovial Sarcoma
ACH-001274	3.75702324650746	SW982	Synovial Sarcoma	Soft Tissue	Synovial Sarcoma
ACH-001275	3.0531113364595623	SYO1	Synovial Sarcoma	Soft Tissue	Synovial Sarcoma
ACH-001277	3.648465443027314	YAMATO	Synovial Sarcoma	Soft Tissue	Synovial Sarcoma
ACH-001278	3.699329525673156	BIN67	Ovarian Epithelial Tumor	Ovary/Fallopian Tube	Ovarian Epithelial Tumor
ACH-001279	3.925049964727359	SCCOHT1	Ovarian Epithelial Tumor	Ovary/Fallopian Tube	Ovarian Epithelial Tumor
ACH-001280	3.786596361890807	SCS214	Synovial Sarcoma	Soft Tissue	Synovial Sarcoma
ACH-001283	3.73768676140986	TC106	Ewing Sarcoma	Bone	Ewing Sarcoma
ACH-001289	4.197708157955851	COGAR359	Embryonal Tumor	CNS/Brain	Embryonal Tumor
ACH-001295	3.7463127664254574	Y79	Retinoblastoma	Eye	Retinoblastoma
ACH-001300	3.690417095532466	CHLA15	Neuroblastoma	Peripheral Nervous System	Neuroblastoma
ACH-001301	4.23112515787905	COGN278	Neuroblastoma	Peripheral Nervous System	Neuroblastoma
ACH-001302	3.643856189774725	COGN305	Neuroblastoma	Peripheral Nervous System	Neuroblastoma
ACH-001303	2.422233000683048	NB1643	Neuroblastoma	Peripheral Nervous System	Neuroblastoma
ACH-001306	3.1076878693143737	8305C	Anaplastic Thyroid Cancer	Thyroid	Anaplastic Thyroid Cancer
ACH-001307	3.533563348214512	8505C	Anaplastic Thyroid Cancer	Thyroid	Anaplastic Thyroid Cancer
ACH-001310	4.205548911173033	HA1E	Non-Cancerous	Kidney	Non-Cancerous
ACH-001318	3.671293372481576	PLCPRF5	Hepatocellular Carcinoma	Liver	Hepatocellular Carcinoma
ACH-001321	4.12267271882414	TT	Medullary Thyroid Cancer	Thyroid	Medullary Thyroid Cancer
ACH-001322	3.5197934862411	CME1	Synovial Sarcoma	Soft Tissue	Synovial Sarcoma
ACH-001328	3.189033824390017	A431	Cutaneous Squamous Cell Carcinoma	Skin	Cutaneous Squamous Cell Carcinoma
ACH-001329	3.734438666137167	ANGMCSS	Diffuse Glioma	CNS/Brain	Diffuse Glioma
ACH-001332	2.990954860396993	BICR78	Head and Neck Squamous Cell Carcinoma	Head and Neck	Head and Neck Squamous Cell Carcinoma
ACH-001333	3.221877081077034	C33A	Cervical Squamous Cell Carcinoma	Cervix	Cervical Squamous Cell Carcinoma
ACH-001334	3.303050084681673	C4I	Cervical Squamous Cell Carcinoma	Cervix	Cervical Squamous Cell Carcinoma
ACH-001335	3.232660756790275	C4II	Cervical Squamous Cell Carcinoma	Cervix	Cervical Squamous Cell Carcinoma
ACH-001336	2.250961573533219	CASKI	Cervical Squamous Cell Carcinoma	Cervix	Cervical Squamous Cell Carcinoma
ACH-001338	3.548436624696042	CHP134	Neuroblastoma	Peripheral Nervous System	Neuroblastoma
ACH-001339	3.905928478173135	COLO794	Melanoma	Skin	Melanoma
ACH-001340	3.1811025507537978	COV413A	Ovarian Epithelial Tumor	Ovary/Fallopian Tube	Ovarian Epithelial Tumor
ACH-001341	3.320484678017693	DOTC24510	Mixed Cervical Carcinoma	Cervix	Mixed Cervical Carcinoma
ACH-001344	3.929790997718597	GIMEN	Neuroblastoma	Peripheral Nervous System	Neuroblastoma
ACH-001345	2.192194165283345	GP5D	Colorectal Adenocarcinoma	Bowel	Colorectal Adenocarcinoma
ACH-001346	3.41006969175638	H103	Head and Neck Squamous Cell Carcinoma	Head and Neck	Head and Neck Squamous Cell Carcinoma
ACH-001347	3.40735275114004	H157	Head and Neck Squamous Cell Carcinoma	Head and Neck	Head and Neck Squamous Cell Carcinoma
ACH-001350	1.8559896973084808	HTCC3	Anaplastic Thyroid Cancer	Thyroid	Anaplastic Thyroid Cancer
ACH-001353	3.0373822220030804	JOPACA1	Pancreatic Adenocarcinoma	Pancreas	Pancreatic Adenocarcinoma
ACH-001354	3.972692654004264	LAN2	Neuroblastoma	Peripheral Nervous System	Neuroblastoma
ACH-001356	3.967168607532628	MB1	Anaplastic Thyroid Cancer	Thyroid	Anaplastic Thyroid Cancer
ACH-001360	2.9523335663696857	MS751	Cervical Squamous Cell Carcinoma	Cervix	Cervical Squamous Cell Carcinoma
ACH-001366	3.2464080872463845	NGP	Neuroblastoma	Peripheral Nervous System	Neuroblastoma
ACH-001367	3.8298495598446896	NMB	Neuroblastoma	Peripheral Nervous System	Neuroblastoma
ACH-001368	2.9891390073682333	OACM51	Esophagogastric Adenocarcinoma	Esophagus/Stomach	Esophagogastric Adenocarcinoma
ACH-001369	2.19534759832222	OCIC5X	Ovarian Epithelial Tumor	Ovary/Fallopian Tube	Ovarian Epithelial Tumor
ACH-001370	2.327687364176047	OCIP5X	Ovarian Epithelial Tumor	Ovary/Fallopian Tube	Ovarian Epithelial Tumor
ACH-001373	3.0874628412503395	OV17R	Ovarian Epithelial Tumor	Ovary/Fallopian Tube	Ovarian Epithelial Tumor
ACH-001374	3.6959938131099	PA1	Ovarian Germ Cell Tumor	Ovary/Fallopian Tube	Ovarian Germ Cell Tumor
ACH-001375	3.327687364176047	PACADD119	Pancreatic Adenocarcinoma	Pancreas	Pancreatic Adenocarcinoma
ACH-001376	2.192194165283345	PACADD135	Pancreatic Adenocarcinoma	Pancreas	Pancreatic Adenocarcinoma
ACH-001377	3.354734239970604	PACADD137	Pancreatic Adenocarcinoma	Pancreas	Pancreatic Adenocarcinoma
ACH-001378	1.6870606883398924	PACADD159	Pancreatic Adenocarcinoma	Pancreas	Pancreatic Adenocarcinoma
ACH-001379	4.15704371014558	PACADD161	Pancreatic Adenocarcinoma	Pancreas	Pancreatic Adenocarcinoma
ACH-001380	3.572889668420581	PACADD165	Pancreatic Adenocarcinoma	Pancreas	Pancreatic Adenocarcinoma
ACH-001382	3.250961573533219	PACADD188	Pancreatic Adenocarcinoma	Pancreas	Pancreatic Adenocarcinoma
ACH-001384	1.925999418556223	RO82W1	Well-Differentiated Thyroid Cancer	Thyroid	Well-Differentiated Thyroid Cancer
ACH-001385	2.2539892662307865	RPMI2650	Head and Neck Squamous Cell Carcinoma	Head and Neck	Head and Neck Squamous Cell Carcinoma
ACH-001386	2.849999259466098	SCLC22H	Lung Neuroendocrine Tumor	Lung	Lung Neuroendocrine Tumor
ACH-001388	1.3391373849195856	SUM102PT	Invasive Breast Carcinoma	Breast	Invasive Breast Carcinoma
ACH-001389	4.151371776253954	SUM1315MO2	Invasive Breast Carcinoma	Breast	Invasive Breast Carcinoma
ACH-001390	2.5801454844233804	SUM149PT	Invasive Breast Carcinoma	Breast	Invasive Breast Carcinoma
ACH-001391	3.0125686735030555	SUM159PT	Invasive Breast Carcinoma	Breast	Invasive Breast Carcinoma
ACH-001392	1.8718436485093173	SUM185PE	Invasive Breast Carcinoma	Breast	Invasive Breast Carcinoma
ACH-001393	3.2078928516413328	SUM190PT	Invasive Breast Carcinoma	Breast	Invasive Breast Carcinoma
ACH-001394	3.758089934201813	SUM229PE	Invasive Breast Carcinoma	Breast	Invasive Breast Carcinoma
ACH-001395	1.6415460290875237	SUM44PE	Invasive Breast Carcinoma	Breast	Invasive Breast Carcinoma
ACH-001396	2.339137384919585	SUM52PE	Invasive Breast Carcinoma	Breast	Invasive Breast Carcinoma
ACH-001398	2.8619553641448694	SW156	Renal Cell Carcinoma	Kidney	Renal Cell Carcinoma
ACH-001399	3.769771739249448	SW626	Colorectal Adenocarcinoma	Bowel	Colorectal Adenocarcinoma
ACH-001400	1.2570106182060237	SW954	Squamous Cell Carcinoma of the Vulva/Vagina	Vulva/Vagina	Squamous Cell Carcinoma of the Vulva/Vagina
ACH-001401	3.956985924612576	SW13	Adrenocortical Carcinoma	Adrenal Gland	Adrenocortical Carcinoma
ACH-001402	5.239550796613645	SW756	Cervical Squamous Cell Carcinoma	Cervix	Cervical Squamous Cell Carcinoma
ACH-001403	3.552131108253784	TO14	Ovarian Epithelial Tumor	Ovary/Fallopian Tube	Ovarian Epithelial Tumor
ACH-001407	3.9231491804723087	UMUC13	Bladder Urothelial Carcinoma	Bladder/Urinary Tract	Bladder Urothelial Carcinoma
ACH-001408	3.761285273361619	UMUC14	Urethral Cancer	Bladder/Urinary Tract	Urethral Cancer
ACH-001409	3.782408564927373	UMUC16	Bladder Urothelial Carcinoma	Bladder/Urinary Tract	Bladder Urothelial Carcinoma
ACH-001410	3.957914598632985	UMUC4	Bladder Urothelial Carcinoma	Bladder/Urinary Tract	Bladder Urothelial Carcinoma
ACH-001411	3.404630684217612	UMUC5	Bladder Squamous Cell Carcinoma	Bladder/Urinary Tract	Bladder Squamous Cell Carcinoma
ACH-001412	4.424922088210688	UMUC10	Bladder Urothelial Carcinoma	Bladder/Urinary Tract	Bladder Urothelial Carcinoma
ACH-001413	3.936402377725064	UMUC11	Bladder Urothelial Carcinoma	Bladder/Urinary Tract	Bladder Urothelial Carcinoma
ACH-001414	3.723558561472103	UMUC6	Bladder Urothelial Carcinoma	Bladder/Urinary Tract	Bladder Urothelial Carcinoma
ACH-001415	5.295355692891673	UMUC7	Bladder Urothelial Carcinoma	Bladder/Urinary Tract	Bladder Urothelial Carcinoma
ACH-001416	4.039138393906958	UMUC9	Bladder Urothelial Carcinoma	Bladder/Urinary Tract	Bladder Urothelial Carcinoma
ACH-001418	2.475084882948783	UWB1289	Ovarian Epithelial Tumor	Ovary/Fallopian Tube	Ovarian Epithelial Tumor
ACH-001419	3.04788732939655	VP229	Invasive Breast Carcinoma	Breast	Invasive Breast Carcinoma
ACH-001421	3.8698714061777126	WERIRB1	Retinoblastoma	Eye	Retinoblastoma
ACH-001422	3.636914580355878	WPE1NA22	Prostate Adenocarcinoma	Prostate	Prostate Adenocarcinoma
ACH-001430	4.268284666520996	TC138	Ewing Sarcoma	Bone	Ewing Sarcoma
ACH-001431	3.104336659814736	TC205	Ewing Sarcoma	Bone	Ewing Sarcoma
ACH-001433	1.925999418556223	CCLFPEDS0008T	Epithelioid Sarcoma	Soft Tissue	Epithelioid Sarcoma
ACH-001441	3.3701642805402097	921	Ocular Melanoma	Eye	Ocular Melanoma
ACH-001442	3.221877081077034	A388	Cutaneous Squamous Cell Carcinoma	Skin	Cutaneous Squamous Cell Carcinoma
ACH-001443	3.980939266085512	ASH3	Anaplastic Thyroid Cancer	Thyroid	Anaplastic Thyroid Cancer
ACH-001450	3.690417095532466	BLUE1	Non-Hodgkin Lymphoma	Lymphoid	Non-Hodgkin Lymphoma
ACH-001451	2.4462562298895643	BOKU	Cervical Squamous Cell Carcinoma	Cervix	Cervical Squamous Cell Carcinoma
ACH-001453	3.503348735167504	BPH1	Non-Cancerous	Prostate	Non-Cancerous
ACH-001454	3.4789718050329426	C10	Colorectal Adenocarcinoma	Bowel	Colorectal Adenocarcinoma
ACH-001456	2.060047383669939	C125PM	Colorectal Adenocarcinoma	Bowel	Colorectal Adenocarcinoma
ACH-001458	2.2172307162206693	C75	Colorectal Adenocarcinoma	Bowel	Colorectal Adenocarcinoma
ACH-001459	2.077242998932461	C80	Colorectal Adenocarcinoma	Bowel	Colorectal Adenocarcinoma
ACH-001460	2.5285713188707577	C84	Colorectal Adenocarcinoma	Bowel	Colorectal Adenocarcinoma
ACH-001461	1.3045110418099528	C99	Colorectal Adenocarcinoma	Bowel	Colorectal Adenocarcinoma
ACH-001484	3.968090752045256	CI	B-Lymphoblastic Leukemia/Lymphoma	Lymphoid	B-Lymphoblastic Leukemia/Lymphoma
ACH-001485	2.82781902461732	CII	B-Lymphoblastic Leukemia/Lymphoma	Lymphoid	B-Lymphoblastic Leukemia/Lymphoma
ACH-001494	2.307428525192248	EGI1	Intraductal Papillary Neoplasm of the Bile Duct	Biliary Tract	Intraductal Papillary Neoplasm of the Bile Duct
ACH-001495	2.678071905112638	EMTOKA	Endometrial Carcinoma	Uterus	Endometrial Carcinoma
ACH-001496	3.917431755390104	ESO26	Esophagogastric Adenocarcinoma	Esophagus/Stomach	Esophagogastric Adenocarcinoma
ACH-001497	2.8155754288625725	ESO51	Esophagogastric Adenocarcinoma	Esophagus/Stomach	Esophagogastric Adenocarcinoma
ACH-001498	3.8308637567517576	FARAGE	Non-Hodgkin Lymphoma	Lymphoid	Non-Hodgkin Lymphoma
ACH-001500	3.9307373375628862	FLO1	Esophagogastric Adenocarcinoma	Esophagus/Stomach	Esophagogastric Adenocarcinoma
ACH-001509	2.918386234446348	H357	Head and Neck Squamous Cell Carcinoma	Head and Neck	Head and Neck Squamous Cell Carcinoma
ACH-001510	1.6088092426755238	H376	Head and Neck Squamous Cell Carcinoma	Head and Neck	Head and Neck Squamous Cell Carcinoma
ACH-001511	3.495695162624069	H413	Head and Neck Squamous Cell Carcinoma	Head and Neck	Head and Neck Squamous Cell Carcinoma
ACH-001513	2.837943241891028	HCA1	Cervical Adenocarcinoma	Cervix	Cervical Adenocarcinoma
ACH-001515	3.740927560318628	HCS2	Cervical Squamous Cell Carcinoma	Cervix	Cervical Squamous Cell Carcinoma
ACH-001516	4.1034976397033365	HCSC1	Cervical Adenocarcinoma	Cervix	Cervical Adenocarcinoma
ACH-001517	2.1210154009613658	HEC1	Endometrial Carcinoma	Uterus	Endometrial Carcinoma
ACH-001518	3.820689560559215	HEC116	Endometrial Carcinoma	Uterus	Endometrial Carcinoma
ACH-001519	2.867896463992655	HEMCSS	Chondrosarcoma	Bone	Chondrosarcoma
ACH-001520	1.9068905956085185	HG3	B-Lymphoblastic Leukemia/Lymphoma	Lymphoid	B-Lymphoblastic Leukemia/Lymphoma
ACH-001521	3.3305584000308026	HKA1	Cutaneous Squamous Cell Carcinoma	Skin	Cutaneous Squamous Cell Carcinoma
ACH-001522	4.1026581313637385	HMY1	Melanoma	Skin	Melanoma
ACH-001523	3.548436624696042	HSC1	Cutaneous Squamous Cell Carcinoma	Skin	Cutaneous Squamous Cell Carcinoma
ACH-001524	4.001802242633985	HSC5	Cutaneous Squamous Cell Carcinoma	Skin	Cutaneous Squamous Cell Carcinoma
ACH-001525	3.060047383669939	HT3	Cervical Adenocarcinoma	Cervix	Cervical Adenocarcinoma
ACH-001526	2.881664619320345	HUO9	Osteosarcoma	Bone	Osteosarcoma
ACH-001528	3.836934011321092	IHH4	Well-Differentiated Thyroid Cancer	Thyroid	Well-Differentiated Thyroid Cancer
ACH-001529	3.3909427728025427	JAR	Gestational Trophoblastic Disease	Uterus	Gestational Trophoblastic Disease
ACH-001530	3.04788732939655	JEG3	Gestational Trophoblastic Disease	Uterus	Gestational Trophoblastic Disease
ACH-001532	2.689299160535892	JMURTK2	Rhabdoid Cancer	Kidney	Rhabdoid Cancer
ACH-001533	2.0531113364595623	KARPAS1718	Non-Hodgkin Lymphoma	Lymphoid	Non-Hodgkin Lymphoma
ACH-001536	2.2839217723076177	KKU100	Intraductal Papillary Neoplasm of the Bile Duct	Biliary Tract	Intraductal Papillary Neoplasm of the Bile Duct
ACH-001538	4.298658315564516	KKU213	Intraductal Papillary Neoplasm of the Bile Duct	Biliary Tract	Intraductal Papillary Neoplasm of the Bile Duct
ACH-001539	3.176322772640463	KML1	Non-Hodgkin Lymphoma	Lymphoid	Non-Hodgkin Lymphoma
ACH-001540	2.2898344651775093	KMLS1	Liposarcoma	Soft Tissue	Liposarcoma
ACH-001541	2.2203299548795554	KMS28PE	Non-Hodgkin Lymphoma	Lymphoid	Non-Hodgkin Lymphoma
ACH-001542	1.8639384504239715	KON	Head and Neck Squamous Cell Carcinoma	Head and Neck	Head and Neck Squamous Cell Carcinoma
ACH-001543	3.2249663650002742	KOSC2	Head and Neck Squamous Cell Carcinoma	Head and Neck	Head and Neck Squamous Cell Carcinoma
ACH-001547	3.286881147788161	LO68	Pleural Mesothelioma	Pleura	Pleural Mesothelioma
ACH-001548	4.301587646603187	LS	Neuroblastoma	Peripheral Nervous System	Neuroblastoma
ACH-001549	3.704871964456353	LU135	Lung Neuroendocrine Tumor	Lung	Lung Neuroendocrine Tumor
ACH-001550	4.255500733148386	MCC13	Merkel Cell Carcinoma	Skin	Merkel Cell Carcinoma
ACH-001551	3.894332742277694	MCC142	Merkel Cell Carcinoma	Skin	Merkel Cell Carcinoma
ACH-001552	4.0259146987507926	MCC26	Merkel Cell Carcinoma	Skin	Merkel Cell Carcinoma
ACH-001554	3.6205864104518777	MEL202	Ocular Melanoma	Eye	Ocular Melanoma
ACH-001555	3.883620816285671	MERO14	Pleural Mesothelioma	Pleura	Pleural Mesothelioma
ACH-001556	4.545968369105292	MERO25	Pleural Mesothelioma	Pleura	Pleural Mesothelioma
ACH-001557	3.834913429701039	MERO41	Pleural Mesothelioma	Pleura	Pleural Mesothelioma
ACH-001558	3.980939266085512	MERO48A	Pleural Mesothelioma	Pleura	Pleural Mesothelioma
ACH-001559	3.877744249949002	MERO82	Pleural Mesothelioma	Pleura	Pleural Mesothelioma
ACH-001560	4.101818134227409	MERO83	Pleural Mesothelioma	Pleura	Pleural Mesothelioma
ACH-001561	3.905928478173135	MERO84	Pleural Mesothelioma	Pleura	Pleural Mesothelioma
ACH-001562	4.28021399581062	MERO95	Pleural Mesothelioma	Pleura	Pleural Mesothelioma
ACH-001563	2.8619553641448694	MM127	Melanoma	Skin	Melanoma
ACH-001566	2.4905701304462013	MM370	Melanoma	Skin	Melanoma
ACH-001567	3.102658131363739	MM383	Melanoma	Skin	Melanoma
ACH-001568	1.8718436485093173	MM386	Melanoma	Skin	Melanoma
ACH-001569	2.6322682154995127	MM415	Melanoma	Skin	Melanoma
ACH-001570	3.073820233291672	MM426	Melanoma	Skin	Melanoma
ACH-001573	1.944858445807539	MOLM1	Myeloproliferative Neoplasms	Myeloid	Myeloproliferative Neoplasms
ACH-001574	2.2570106182060234	MOLM14	Acute Myeloid Leukemia	Myeloid	Acute Myeloid Leukemia
ACH-001577	2.9616233282869446	MUTZ8	Acute Myeloid Leukemia	Myeloid	Acute Myeloid Leukemia
ACH-001578	4.185866545311334	NCCIT	Non-Seminomatous Germ Cell Tumor	Testis	Non-Seminomatous Germ Cell Tumor
ACH-001603	3.3476656563009706	NH12	Neuroblastoma	Peripheral Nervous System	Neuroblastoma
ACH-001605	2.9708536543404835	NO10	Diffuse Glioma	CNS/Brain	Diffuse Glioma
ACH-001607	3.033863451866284	NOZ	Intracholecystic Papillary Neoplasm	Biliary Tract	Intracholecystic Papillary Neoplasm
ACH-001608	2.941106310946432	NP2	Diffuse Glioma	CNS/Brain	Diffuse Glioma
ACH-001609	4.272769732436511	NP3	Diffuse Glioma	CNS/Brain	Diffuse Glioma
ACH-001610	4.2720231890610485	NP5	Diffuse Glioma	CNS/Brain	Diffuse Glioma
ACH-001611	3.583759753639499	NP8	Diffuse Glioma	CNS/Brain	Diffuse Glioma
ACH-001613	3.5310694927259543	OCIAML4	Acute Myeloid Leukemia	Myeloid	Acute Myeloid Leukemia
ACH-001616	2.114367024952	OCILY18	Non-Hodgkin Lymphoma	Lymphoid	Non-Hodgkin Lymphoma
ACH-001617	3.4672794804599825	OCILY7	Non-Hodgkin Lymphoma	Lymphoid	Non-Hodgkin Lymphoma
ACH-001618	2.4982508675278257	OCIM2	Acute Myeloid Leukemia	Myeloid	Acute Myeloid Leukemia
ACH-001619	2.0806576633452254	OCUG1	Intracholecystic Papillary Neoplasm	Biliary Tract	Intracholecystic Papillary Neoplasm
ACH-001622	2.424922088210688	ONDA7	Diffuse Glioma	CNS/Brain	Diffuse Glioma
ACH-001623	3.77082904603249	ONDA8	Diffuse Glioma	CNS/Brain	Diffuse Glioma
ACH-001624	2.324810603420484	ONDA9	Diffuse Glioma	CNS/Brain	Diffuse Glioma
ACH-001625	3.2448870591235344	OSC19	Head and Neck Squamous Cell Carcinoma	Head and Neck	Head and Neck Squamous Cell Carcinoma
ACH-001626	3.18269229751619	OSC20	Head and Neck Squamous Cell Carcinoma	Head and Neck	Head and Neck Squamous Cell Carcinoma
ACH-001627	2.0942360698457656	P4E6	Prostate Adenocarcinoma	Prostate	Prostate Adenocarcinoma
ACH-001628	3.0461417816447205	PEA1	Ovarian Epithelial Tumor	Ovary/Fallopian Tube	Ovarian Epithelial Tumor
ACH-001630	2.049630767724601	PEO1	Ovarian Epithelial Tumor	Ovary/Fallopian Tube	Ovarian Epithelial Tumor
ACH-001632	1.6690267655096307	PEO4	Ovarian Epithelial Tumor	Ovary/Fallopian Tube	Ovarian Epithelial Tumor
ACH-001634	2.192194165283345	PGA1	Non-Hodgkin Lymphoma	Lymphoid	Non-Hodgkin Lymphoma
ACH-001636	2.558267634055736	RAMOS	Non-Hodgkin Lymphoma	Lymphoid	Non-Hodgkin Lymphoma
ACH-001638	3.5921580021253603	RCK8	Non-Hodgkin Lymphoma	Lymphoid	Non-Hodgkin Lymphoma
ACH-001641	3.843983844048328	SAT	Head and Neck Squamous Cell Carcinoma	Head and Neck	Head and Neck Squamous Cell Carcinoma
ACH-001642	1.761285273361619	SCC3	Non-Hodgkin Lymphoma	Lymphoid	Non-Hodgkin Lymphoma
ACH-001645	3.957914598632985	SEKI	Melanoma	Skin	Melanoma
ACH-001647	3.2063306478710496	SHI1	Acute Myeloid Leukemia	Myeloid	Acute Myeloid Leukemia
ACH-001648	2.963474123974886	SHMAC4	Prostate Adenocarcinoma	Prostate	Prostate Adenocarcinoma
ACH-001649	2.1076878693143737	SHMAC5	Prostate Adenocarcinoma	Prostate	Prostate Adenocarcinoma
ACH-001650	3.2448870591235344	SISO	Cervical Adenocarcinoma	Cervix	Cervical Adenocarcinoma
ACH-001651	2.927896453728821	SKGI	Cervical Squamous Cell Carcinoma	Cervix	Cervical Squamous Cell Carcinoma
ACH-001652	2.558267634055736	SKGII	Cervical Squamous Cell Carcinoma	Cervix	Cervical Squamous Cell Carcinoma
ACH-001653	2.438292851579147	SKGT2	Esophagogastric Adenocarcinoma	Esophagus/Stomach	Esophagogastric Adenocarcinoma
ACH-001654	3.463360885816658	SKGT4	Esophagogastric Adenocarcinoma	Esophagus/Stomach	Esophagogastric Adenocarcinoma
ACH-001655	2.319039815562536	SKN	Uterine Sarcoma/Mesenchymal	Uterus	Uterine Sarcoma/Mesenchymal
ACH-001656	3.662205499653616	SKNO1	Acute Myeloid Leukemia	Myeloid	Acute Myeloid Leukemia
ACH-001664	3.10936055940423	SNU638	Esophagogastric Adenocarcinoma	Esophagus/Stomach	Esophagogastric Adenocarcinoma
ACH-001668	2.316145742293356	SUSA	Non-Seminomatous Germ Cell Tumor	Testis	Non-Seminomatous Germ Cell Tumor
ACH-001669	2.700439718141092	TANOUE	B-Lymphoblastic Leukemia/Lymphoma	Lymphoid	B-Lymphoblastic Leukemia/Lymphoma
ACH-001670	3.2854022188622483	TASK1	Embryonal Tumor	CNS/Brain	Embryonal Tumor
ACH-001673	3.1160319934471103	TFK1	Intraductal Papillary Neoplasm of the Bile Duct	Biliary Tract	Intraductal Papillary Neoplasm of the Bile Duct
ACH-001674	4.073820233291672	TGW	Neuroblastoma	Peripheral Nervous System	Neuroblastoma
ACH-001677	4.075532631167357	U2904	Non-Hodgkin Lymphoma	Lymphoid	Non-Hodgkin Lymphoma
ACH-001685	3.969012307516316	UHO1	Hodgkin Lymphoma	Lymphoid	Hodgkin Lymphoma
ACH-001687	1.790772037862	UMRC3	Renal Cell Carcinoma	Kidney	Renal Cell Carcinoma
ACH-001688	1.5360529002402097	UMRC7	Renal Cell Carcinoma	Kidney	Renal Cell Carcinoma
ACH-001690	2.454175893185802	UPCISCC026	Head and Neck Squamous Cell Carcinoma	Head and Neck	Head and Neck Squamous Cell Carcinoma
ACH-001692	2.805292455600712	UPCISCC040	Head and Neck Squamous Cell Carcinoma	Head and Neck	Head and Neck Squamous Cell Carcinoma
ACH-001694	4.145677455195635	UPCISCC074	Head and Neck Squamous Cell Carcinoma	Head and Neck	Head and Neck Squamous Cell Carcinoma
ACH-001696	1.7048719644563528	UPCISCC111	Head and Neck Squamous Cell Carcinoma	Head and Neck	Head and Neck Squamous Cell Carcinoma
ACH-001698	1.8991756304805127	UPCISCC116	Head and Neck Squamous Cell Carcinoma	Head and Neck	Head and Neck Squamous Cell Carcinoma
ACH-001699	3.16349873228288	UPCISCC131	Head and Neck Squamous Cell Carcinoma	Head and Neck	Head and Neck Squamous Cell Carcinoma
ACH-001701	3.15704371014558	UPCISCC200	Head and Neck Squamous Cell Carcinoma	Head and Neck	Head and Neck Squamous Cell Carcinoma
ACH-001702	3.063502942306158	VAESBJ	Epithelioid Sarcoma	Soft Tissue	Epithelioid Sarcoma
ACH-001703	2.729008870337863	VAL	Non-Hodgkin Lymphoma	Lymphoid	Non-Hodgkin Lymphoma
ACH-001707	2.440952198029637	WAOSEL	Non-Hodgkin Lymphoma	Lymphoid	Non-Hodgkin Lymphoma
ACH-001709	3.1521834190550453	WSUNHL	Non-Hodgkin Lymphoma	Lymphoid	Non-Hodgkin Lymphoma
ACH-001711	3.3088850574117634	PFSK1	Embryonal Tumor	CNS/Brain	Embryonal Tumor
ACH-001712	3.349082146391089	HS860T	Osteosarcoma	Bone	Osteosarcoma
ACH-001715	4.277240898332067	CAL72	Osteosarcoma	Bone	Osteosarcoma
ACH-001716	3.500802053057157	GOTO	Neuroblastoma	Peripheral Nervous System	Neuroblastoma
ACH-001719	3.2078928516413328	OCIC4P	Ovarian Epithelial Tumor	Ovary/Fallopian Tube	Ovarian Epithelial Tumor
ACH-001735	3.2094533656289497	SEMK2	B-Lymphoblastic Leukemia/Lymphoma	Lymphoid	B-Lymphoblastic Leukemia/Lymphoma
ACH-001736	3.824767853143294	HB1119	B-Lymphoblastic Leukemia/Lymphoma	Lymphoid	B-Lymphoblastic Leukemia/Lymphoma
ACH-001737	4.0259146987507926	CTV1DM	Non-Hodgkin Lymphoma	Lymphoid	Non-Hodgkin Lymphoma
ACH-001740	3.752748591407134	RH28	Rhabdomyosarcoma	Soft Tissue	Rhabdomyosarcoma
ACH-001743	3.9717734471933728	RC2	Rhabdomyosarcoma	Soft Tissue	Rhabdomyosarcoma
ACH-001745	3.237257770900372	RHJT	Rhabdomyosarcoma	Soft Tissue	Rhabdomyosarcoma
ACH-001750	3.920293300211007	TTC442	Rhabdomyosarcoma	Soft Tissue	Rhabdomyosarcoma
ACH-001751	3.787641414483326	RH36	Rhabdomyosarcoma	Soft Tissue	Rhabdomyosarcoma
ACH-001765	3.032100843167024	RH4	Rhabdomyosarcoma	Soft Tissue	Rhabdomyosarcoma
ACH-001786	2.763411574470007	SNU1544	Colorectal Adenocarcinoma	Bowel	Colorectal Adenocarcinoma
ACH-001791	1.5210507369009632	LPS6	Liposarcoma	Soft Tissue	Liposarcoma
ACH-001793	4.408032466130653	LPS27	Liposarcoma	Soft Tissue	Liposarcoma
ACH-001794	3.618238655595455	93T449	Liposarcoma	Soft Tissue	Liposarcoma
ACH-001795	3.769771739249448	94T778	Liposarcoma	Soft Tissue	Liposarcoma
ACH-001796	1.9523335663696857	95T1000	Liposarcoma	Soft Tissue	Liposarcoma
ACH-001799	3.6403895600549454	LPS141	Liposarcoma	Soft Tissue	Liposarcoma
ACH-001802	3.990954860396993	LPS853	Liposarcoma	Soft Tissue	Liposarcoma
ACH-001804	3.469885976274464	LPS510	Liposarcoma	Soft Tissue	Liposarcoma
ACH-001807	2.9763636357327616	LPS067	Liposarcoma	Soft Tissue	Liposarcoma
ACH-001814	3.3015876466031866	OS252	Osteosarcoma	Bone	Osteosarcoma
ACH-001818	3.3673710656485296	C396	Osteosarcoma	Bone	Osteosarcoma
ACH-001819	3.2387868595871163	MFM223	Invasive Breast Carcinoma	Breast	Invasive Breast Carcinoma
ACH-001820	4.4269356196483365	COLO824	Breast Neoplasm, NOS	Breast	Breast Neoplasm, NOS
ACH-001834	3.758089934201813	ICC10	Intraductal Papillary Neoplasm of the Bile Duct	Biliary Tract	Intraductal Papillary Neoplasm of the Bile Duct
ACH-001835	4.25171909260596	ICC106	Intraductal Papillary Neoplasm of the Bile Duct	Biliary Tract	Intraductal Papillary Neoplasm of the Bile Duct
ACH-001836	3.846994686965573	ICC108	Intraductal Papillary Neoplasm of the Bile Duct	Biliary Tract	Intraductal Papillary Neoplasm of the Bile Duct
ACH-001838	2.55581615506164	ICC12	Intraductal Papillary Neoplasm of the Bile Duct	Biliary Tract	Intraductal Papillary Neoplasm of the Bile Duct
ACH-001839	3.0268000593437154	ICC137	Intraductal Papillary Neoplasm of the Bile Duct	Biliary Tract	Intraductal Papillary Neoplasm of the Bile Duct
ACH-001841	3.27500704749987	ICC15	Intraductal Papillary Neoplasm of the Bile Duct	Biliary Tract	Intraductal Papillary Neoplasm of the Bile Duct
ACH-001842	3.8083850506560935	ICC2	Intraductal Papillary Neoplasm of the Bile Duct	Biliary Tract	Intraductal Papillary Neoplasm of the Bile Duct
ACH-001843	2.996388746447621	ICC3	Intraductal Papillary Neoplasm of the Bile Duct	Biliary Tract	Intraductal Papillary Neoplasm of the Bile Duct
ACH-001844	2.853995647176393	ICC4	Intraductal Papillary Neoplasm of the Bile Duct	Biliary Tract	Intraductal Papillary Neoplasm of the Bile Duct
ACH-001845	3.428946344769483	ICC5	Intraductal Papillary Neoplasm of the Bile Duct	Biliary Tract	Intraductal Papillary Neoplasm of the Bile Duct
ACH-001846	3.563158130402808	ICC6	Intraductal Papillary Neoplasm of the Bile Duct	Biliary Tract	Intraductal Papillary Neoplasm of the Bile Duct
ACH-001848	2.790772037862	ICC8	Intraductal Papillary Neoplasm of the Bile Duct	Biliary Tract	Intraductal Papillary Neoplasm of the Bile Duct
ACH-001849	2.1538053360790355	ICC9	Intraductal Papillary Neoplasm of the Bile Duct	Biliary Tract	Intraductal Papillary Neoplasm of the Bile Duct
ACH-001850	3.881664619320345	G415	Intracholecystic Papillary Neoplasm	Biliary Tract	Intracholecystic Papillary Neoplasm
ACH-001852	3.4982508675278257	HKGZCC	Intraductal Papillary Neoplasm of the Bile Duct	Biliary Tract	Intraductal Papillary Neoplasm of the Bile Duct
ACH-001853	4.910252962799278	KMCH1	Hepatocellular Carcinoma plus Intrahepatic Cholangiocarcinoma	Liver	Hepatocellular Carcinoma plus Intrahepatic Cholangiocarcinoma
ACH-001856	2.9597701552114675	RBE	Intraductal Papillary Neoplasm of the Bile Duct	Biliary Tract	Intraductal Papillary Neoplasm of the Bile Duct
ACH-001857	3.0461417816447205	SG231	Intraductal Papillary Neoplasm of the Bile Duct	Biliary Tract	Intraductal Papillary Neoplasm of the Bile Duct
ACH-001858	3.607626220845488	SSP25	Intraductal Papillary Neoplasm of the Bile Duct	Biliary Tract	Intraductal Papillary Neoplasm of the Bile Duct
ACH-001861	3.642701571833233	TGBC1TKB	Intracholecystic Papillary Neoplasm	Biliary Tract	Intracholecystic Papillary Neoplasm
ACH-001862	3.673556423990145	TGBC52TKB	Ampullary Carcinoma	Ampulla of Vater	Ampullary Carcinoma
ACH-001863	3.613531652917927	TKKK	Intraductal Papillary Neoplasm of the Bile Duct	Biliary Tract	Intraductal Papillary Neoplasm of the Bile Duct
ACH-001864	4.045268215138533	YSCCC	Intraductal Papillary Neoplasm of the Bile Duct	Biliary Tract	Intraductal Papillary Neoplasm of the Bile Duct
ACH-001959	3.114367024952	CCLP1	Intraductal Papillary Neoplasm of the Bile Duct	Biliary Tract	Intraductal Papillary Neoplasm of the Bile Duct
ACH-001960	3.234194722953812	CCSW1	Intraductal Papillary Neoplasm of the Bile Duct	Biliary Tract	Intraductal Papillary Neoplasm of the Bile Duct
ACH-001961	3.5921580021253603	GB2	Intracholecystic Papillary Neoplasm	Biliary Tract	Intracholecystic Papillary Neoplasm
ACH-001970	4.377123749129487	MM253	Melanoma	Skin	Melanoma
ACH-001973	3.532316959332765	MM485	Melanoma	Skin	Melanoma
ACH-001977	3.72137265947682	NO36	Pleural Mesothelioma	Pleura	Pleural Mesothelioma
ACH-001982	4.02945288578697	NZM3	Melanoma	Skin	Melanoma
ACH-001991	4.026800059343715	NZOV9	Ovarian Epithelial Tumor	Ovary/Fallopian Tube	Ovarian Epithelial Tumor
ACH-001992	3.894332742277694	ONE58	Pleural Mesothelioma	Pleura	Pleural Mesothelioma
ACH-001993	4.705977901682522	NALM16	B-Lymphoblastic Leukemia/Lymphoma	Lymphoid	B-Lymphoblastic Leukemia/Lymphoma
ACH-001997	3.91169158187234	ECC2	Intraductal Papillary Neoplasm of the Bile Duct	Biliary Tract	Intraductal Papillary Neoplasm of the Bile Duct
ACH-001999	2.849999259466098	9505BIK	Pancreatic Adenocarcinoma	Pancreas	Pancreatic Adenocarcinoma
ACH-002001	3.795974694206668	A375SKINCJ1	Melanoma	Skin	Melanoma
ACH-002002	3.715893370547605	A375SKINCJ2	Melanoma	Skin	Melanoma
ACH-002003	4.046141781644721	A375SKINCJ3	Melanoma	Skin	Melanoma
ACH-002004	3.9523335663696857	UACC62SKINCJ1	Melanoma	Skin	Melanoma
ACH-002005	3.3757345385831563	SKMEL19	Melanoma	Skin	Melanoma
ACH-002011	3.980025300238734	MP46	Ocular Melanoma	Eye	Ocular Melanoma
ACH-002014	3.523561956057013	MEL270	Ocular Melanoma	Eye	Ocular Melanoma
ACH-002015	2.759155833800272	MEL285	Ocular Melanoma	Eye	Ocular Melanoma
ACH-002016	3.448900951145128	MEL290	Ocular Melanoma	Eye	Ocular Melanoma
ACH-002017	3.3348542693316325	OMM1	Ocular Melanoma	Eye	Ocular Melanoma
ACH-002018	3.6599245584023774	OMM25	Ocular Melanoma	Eye	Ocular Melanoma
ACH-002019	3.843983844048328	HOKUG	Glassy Cell Carcinoma of the Cervix	Cervix	Glassy Cell Carcinoma of the Cervix
ACH-002021	5.08533966935737	T3M3	Gestational Trophoblastic Disease	Uterus	Gestational Trophoblastic Disease
ACH-002023	3.5897634869849773	TGBC18TKB	Ampullary Carcinoma	Ampulla of Vater	Ampullary Carcinoma
ACH-002024	3.917431755390104	ECC4	Colorectal Adenocarcinoma	Bowel	Colorectal Adenocarcinoma
ACH-002025	3.2539892662307865	TT1TKB	Colorectal Adenocarcinoma	Bowel	Colorectal Adenocarcinoma
ACH-002026	3.606442228131608	HHUA	Endometrial Carcinoma	Uterus	Endometrial Carcinoma
ACH-002027	2.3045110418099526	HOUAI	Endometrial Carcinoma	Uterus	Endometrial Carcinoma
ACH-002029	3.319039815562536	SAS	Head and Neck Squamous Cell Carcinoma	Head and Neck	Head and Neck Squamous Cell Carcinoma
ACH-002038	3.887525270741588	HSKTC	Ovarian Cancer, Other	Ovary/Fallopian Tube	Ovarian Cancer, Other
ACH-002039	3.526068811667588	PK8	Pancreatic Adenocarcinoma	Pancreas	Pancreatic Adenocarcinoma
ACH-002040	3.0669502439246266	HMVII	Mucosal Melanoma of the Vulva/Vagina	Vulva/Vagina	Mucosal Melanoma of the Vulva/Vagina
ACH-002041	3.249445341085839	HOTHC	Anaplastic Thyroid Cancer	Thyroid	Anaplastic Thyroid Cancer
ACH-002042	3.440952198029637	T3M5	Head and Neck Squamous Cell Carcinoma	Head and Neck	Head and Neck Squamous Cell Carcinoma
ACH-002044	3.4208865749755315	HSQ89	Head and Neck Squamous Cell Carcinoma	Head and Neck	Head and Neck Squamous Cell Carcinoma
ACH-002045	3.3305584000308026	HO1U1	Head and Neck Squamous Cell Carcinoma	Head and Neck	Head and Neck Squamous Cell Carcinoma
ACH-002046	3.475084882948783	HTMMT	Endometrial Carcinoma	Uterus	Endometrial Carcinoma
ACH-002048	3.787641414483326	RMSYM	Rhabdomyosarcoma	Soft Tissue	Rhabdomyosarcoma
ACH-002055	3.5223068928713888	TL1	Non-Hodgkin Lymphoma	Lymphoid	Non-Hodgkin Lymphoma
ACH-002059	4.76128527336162	P30OHK	B-Lymphoblastic Leukemia/Lymphoma	Lymphoid	B-Lymphoblastic Leukemia/Lymphoma
ACH-002061	2.713695814843359	P2URK562	Myeloproliferative Neoplasms	Myeloid	Myeloproliferative Neoplasms
ACH-002062	4.19377174339668	SLVL	Non-Hodgkin Lymphoma	Lymphoid	Non-Hodgkin Lymphoma
ACH-002065	3.828834649468056	HSPSS	Nerve Sheath Tumor	Peripheral Nervous System	Nerve Sheath Tumor
ACH-002066	5.008540671702954	HSSCH2	Nerve Sheath Tumor	Peripheral Nervous System	Nerve Sheath Tumor
ACH-002067	2.7484612330040354	NOS1	Osteosarcoma	Bone	Osteosarcoma
ACH-002069	3.321928094887362	HSOS1	Osteosarcoma	Bone	Osteosarcoma
ACH-002080	3.933572638261024	TN2	Neuroblastoma	Peripheral Nervous System	Neuroblastoma
ACH-002084	3.646162657157894	MMAC	Melanoma	Skin	Melanoma
ACH-002446	2.700439718141092	CCLFUPGI0005T	Esophagogastric Adenocarcinoma	Esophagus/Stomach	Esophagogastric Adenocarcinoma
ACH-002458	3.8708578643637614	HT144SKINFV1	Melanoma	Skin	Melanoma
ACH-002459	4.558267634055736	HT144SKINFV3	Melanoma	Skin	Melanoma
ACH-002460	4.3125199674749455	HT144SKINFV2	Melanoma	Skin	Melanoma
ACH-002461	3.495695162624069	RVH421SKINFV1	Melanoma	Skin	Melanoma
ACH-002462	3.742006210866737	RPE1SS48	Non-Cancerous	Eye	Non-Cancerous
ACH-002463	3.7463127664254574	RPE1SS77	Non-Cancerous	Eye	Non-Cancerous
ACH-002464	3.861955364144869	RPE1SS6	Non-Cancerous	Eye	Non-Cancerous
ACH-002465	4.1001366712854495	RPE1SS119	Non-Cancerous	Eye	Non-Cancerous
ACH-002466	3.718087583960517	RPE1SS111	Non-Cancerous	Eye	Non-Cancerous
ACH-002467	3.533563348214512	RPE1SS51	Non-Cancerous	Eye	Non-Cancerous
ACH-002471	0.0285691521967709	PSS008	Osteosarcoma	Bone	Osteosarcoma
ACH-002475	3.2600256559614555	HAP1	Myeloproliferative Neoplasms	Myeloid	Myeloproliferative Neoplasms
ACH-002508	3.93451650158608	WM3211	Melanoma	Skin	Melanoma
ACH-002509	4.458119481174506	WM4235	Melanoma	Skin	Melanoma
ACH-002510	3.768713657030485	M040416	Melanoma	Skin	Melanoma
ACH-002511	3.989139007368233	M140325	Melanoma	Skin	Melanoma
ACH-002512	4.196134880765161	MM160113	Melanoma	Skin	Melanoma
ACH-002647	4.482848283068465	CCC5	Intraductal Papillary Neoplasm of the Bile Duct	Biliary Tract	Intraductal Papillary Neoplasm of the Bile Duct
ACH-002659	3.261530815243406	JVE127	Colorectal Adenocarcinoma	Bowel	Colorectal Adenocarcinoma
ACH-002664	3.742006210866737	JVE253	Colorectal Adenocarcinoma	Bowel	Colorectal Adenocarcinoma
ACH-002669	4.017921907997263	KP363T	Colorectal Adenocarcinoma	Bowel	Colorectal Adenocarcinoma
ACH-002672	3.856985689782205	MAPACHS77	Pancreatic Adenocarcinoma	Pancreas	Pancreatic Adenocarcinoma
ACH-002680	4.003602236680195	170MGBA	Diffuse Glioma	CNS/Brain	Diffuse Glioma
ACH-002687	2.6848187375532224	WM3772F	Ocular Melanoma	Eye	Ocular Melanoma
ACH-002693	3.0461417816447205	S462	Nerve Sheath Tumor	Peripheral Nervous System	Nerve Sheath Tumor
ACH-002710	3.4918530963296748	MPNST724	Nerve Sheath Tumor	Peripheral Nervous System	Nerve Sheath Tumor
ACH-002785	2.643856189774725	NCCLMS1C1	Leiomyosarcoma	Soft Tissue	Leiomyosarcoma
ACH-002800	4.546585829008101	NCCMPNST2C1	Nerve Sheath Tumor	Peripheral Nervous System	Nerve Sheath Tumor
ACH-002834	4.794415866350106	PSS131R	Osteosarcoma	Bone	Osteosarcoma
ACH-002847	3.19534759832222	YUHOIN0650	Melanoma	Skin	Melanoma
ACH-002926	3.775050541483175	UPMD1	Ocular Melanoma	Eye	Ocular Melanoma
