# Supplementary material for: KDM5 family of demethylases promotes CD44-mediated chemoresistance in pancreatic adenocarcinomas
Source: Sci Rep. 2023 Oct 25;13:18250. doi: 10.1038/s41598-023-44536-2 (PMC10600175; doi:10.1038/s41598-023-44536-2)
Supplement: Supplementary file 3 — Supplementary Information 3. [file 41598_2023_44536_MOESM3_ESM.csv]

Depmap ID	Expression Public 22Q4	Cell Line Name	Primary Disease	Lineage	Lineage Subtype
ACH-000001	5.360013042204331	NIHOVCAR3	Ovarian Epithelial Tumor	Ovary/Fallopian Tube	Ovarian Epithelial Tumor
ACH-000002	3.7441610955704094	HL60	Acute Myeloid Leukemia	Myeloid	Acute Myeloid Leukemia
ACH-000003	4.039138393906958	CACO2	Colorectal Adenocarcinoma	Bowel	Colorectal Adenocarcinoma
ACH-000004	4.502712485966061	HEL	Acute Myeloid Leukemia	Myeloid	Acute Myeloid Leukemia
ACH-000005	5.220329954879555	HEL9217	Acute Myeloid Leukemia	Myeloid	Acute Myeloid Leukemia
ACH-000006	4.4114262457264655	MONOMAC6	Acute Myeloid Leukemia	Myeloid	Acute Myeloid Leukemia
ACH-000007	3.7355221772965375	LS513	Colorectal Adenocarcinoma	Bowel	Colorectal Adenocarcinoma
ACH-000008	4.292781749227846	A101D	Melanoma	Skin	Melanoma
ACH-000009	4.043519493662743	C2BBE1	Colorectal Adenocarcinoma	Bowel	Colorectal Adenocarcinoma
ACH-000011	4.131754090984813	253J	Bladder Urothelial Carcinoma	Bladder/Urinary Tract	Bladder Urothelial Carcinoma
ACH-000012	4.178714641175443	HCC827	Non-Small Cell Lung Cancer	Lung	Non-Small Cell Lung Cancer
ACH-000013	4.784503982929566	ONCODG1	Ovarian Epithelial Tumor	Ovary/Fallopian Tube	Ovarian Epithelial Tumor
ACH-000014	4.846493315964563	HS294T	Melanoma	Skin	Melanoma
ACH-000015	4.446256229889564	NCIH1581	Non-Small Cell Lung Cancer	Lung	Non-Small Cell Lung Cancer
ACH-000016	4.2509615735332185	SLR21	Renal Cell Carcinoma	Kidney	Renal Cell Carcinoma
ACH-000017	3.9231491804723087	SKBR3	Invasive Breast Carcinoma	Breast	Invasive Breast Carcinoma
ACH-000018	3.648465443027314	T24	Bladder Urothelial Carcinoma	Bladder/Urinary Tract	Bladder Urothelial Carcinoma
ACH-000019	5.461070114033051	MCF7	Invasive Breast Carcinoma	Breast	Invasive Breast Carcinoma
ACH-000020	4.778734244117836	MHHCALL2	B-Lymphoblastic Leukemia/Lymphoma	Lymphoid	B-Lymphoblastic Leukemia/Lymphoma
ACH-000021	3.8328900141647417	NCIH1693	Non-Small Cell Lung Cancer	Lung	Non-Small Cell Lung Cancer
ACH-000022	4.424922088210688	PATU8988S	Pancreatic Adenocarcinoma	Pancreas	Pancreatic Adenocarcinoma
ACH-000023	3.773996325111173	PATU8988T	Pancreatic Adenocarcinoma	Pancreas	Pancreatic Adenocarcinoma
ACH-000024	2.0840642647884744	OPM2	Non-Hodgkin Lymphoma	Lymphoid	Non-Hodgkin Lymphoma
ACH-000025	3.848998430400023	CH157MN	Meningothelial Tumor	CNS/Brain	Meningothelial Tumor
ACH-000026	3.646162657157894	253JBV	Bladder Urothelial Carcinoma	Bladder/Urinary Tract	Bladder Urothelial Carcinoma
ACH-000027	4.640967910449898	GOS3	Diffuse Glioma	CNS/Brain	Diffuse Glioma
ACH-000028	5.704871964456353	KPL1	Invasive Breast Carcinoma	Breast	Invasive Breast Carcinoma
ACH-000029	4.815063017192867	HCC827GR5	Non-Small Cell Lung Cancer	Lung	Non-Small Cell Lung Cancer
ACH-000030	4.412781525338476	PC14	Non-Small Cell Lung Cancer	Lung	Non-Small Cell Lung Cancer
ACH-000031	5.195741293246449	PANC0213	Pancreatic Adenocarcinoma	Pancreas	Pancreatic Adenocarcinoma
ACH-000032	5.436628267292844	MHHCALL3	B-Lymphoblastic Leukemia/Lymphoma	Lymphoid	B-Lymphoblastic Leukemia/Lymphoma
ACH-000033	5.620293149948603	NCIH1819	Non-Small Cell Lung Cancer	Lung	Non-Small Cell Lung Cancer
ACH-000034	4.093391153253013	PLB985	Acute Myeloid Leukemia	Myeloid	Acute Myeloid Leukemia
ACH-000035	5.122258567811998	NCIH1650	Non-Small Cell Lung Cancer	Lung	Non-Small Cell Lung Cancer
ACH-000036	4.960233671694454	U343	Diffuse Glioma	CNS/Brain	Diffuse Glioma
ACH-000037	4.5496691707264905	S117	Sarcoma, NOS	Soft Tissue	Sarcoma, NOS
ACH-000038	1.989139007368233	EHEB	B-Lymphoblastic Leukemia/Lymphoma	Lymphoid	B-Lymphoblastic Leukemia/Lymphoma
ACH-000039	4.668459556915382	SKNMC	Ewing Sarcoma	Bone	Ewing Sarcoma
ACH-000040	3.127633279725874	U118MG	Diffuse Glioma	CNS/Brain	Diffuse Glioma
ACH-000041	5.02724253597374	RDES	Ewing Sarcoma	Bone	Ewing Sarcoma
ACH-000042	4.221103725367875	PANC0203	Pancreatic Adenocarcinoma	Pancreas	Pancreatic Adenocarcinoma
ACH-000043	3.674686619927999	HS895T	Non-Cancerous	Fibroblast	Non-Cancerous
ACH-000044	4.356848079236522	MDAMB134VI	Invasive Breast Carcinoma	Breast	Invasive Breast Carcinoma
ACH-000045	4.589164236699772	MV411	Acute Myeloid Leukemia	Myeloid	Acute Myeloid Leukemia
ACH-000046	3.738767836800192	ACHN	Renal Cell Carcinoma	Kidney	Renal Cell Carcinoma
ACH-000048	5.018367115543116	TOV112D	Ovarian Epithelial Tumor	Ovary/Fallopian Tube	Ovarian Epithelial Tumor
ACH-000049	4.875780063068488	HEKTE	Non-Cancerous	Kidney	Non-Cancerous
ACH-000050	3.72137265947682	NCIH929	Non-Hodgkin Lymphoma	Lymphoid	Non-Hodgkin Lymphoma
ACH-000051	4.375734538583156	TE617T	Rhabdomyosarcoma	Soft Tissue	Rhabdomyosarcoma
ACH-000052	4.01435529297707	A673	Ewing Sarcoma	Bone	Ewing Sarcoma
ACH-000053	2.9467308601403097	KARPAS299	Non-Hodgkin Lymphoma	Lymphoid	Non-Hodgkin Lymphoma
ACH-000054	3.790772037862	HT1080	Fibrosarcoma	Soft Tissue	Fibrosarcoma
ACH-000055	4.180307019969433	D283MED	Embryonal Tumor	CNS/Brain	Embryonal Tumor
ACH-000056	0.4750848829487828	DOHH2	Non-Hodgkin Lymphoma	Lymphoid	Non-Hodgkin Lymphoma
ACH-000057	1.9107326619029128	OPM1	Non-Hodgkin Lymphoma	Lymphoid	Non-Hodgkin Lymphoma
ACH-000058	5.04745114041639	ML1	Well-Differentiated Thyroid Cancer	Thyroid	Well-Differentiated Thyroid Cancer
ACH-000059	4.981396031972149	SUPB15	B-Lymphoblastic Leukemia/Lymphoma	Lymphoid	B-Lymphoblastic Leukemia/Lymphoma
ACH-000060	2.9240998856407416	PANC1005	Pancreatic Adenocarcinoma	Pancreas	Pancreatic Adenocarcinoma
ACH-000061	0.2265085298086797	HH	Non-Hodgkin Lymphoma	Lymphoid	Non-Hodgkin Lymphoma
ACH-000062	4.789207575347344	RERFLCMS	Non-Small Cell Lung Cancer	Lung	Non-Small Cell Lung Cancer
ACH-000063	4.953265239014844	HS616T	Non-Cancerous	Fibroblast	Non-Cancerous
ACH-000064	4.493775408460703	SALE	Non-Cancerous	Lung	Non-Cancerous
ACH-000065	5.336640446408735	OCIAML5	Acute Myeloid Leukemia	Myeloid	Acute Myeloid Leukemia
ACH-000066	4.903520373723376	HCC4006	Non-Small Cell Lung Cancer	Lung	Non-Small Cell Lung Cancer
ACH-000067	4.493134922305505	HS683	Diffuse Glioma	CNS/Brain	Diffuse Glioma
ACH-000068	3.895302621333306	REC1	Non-Hodgkin Lymphoma	Lymphoid	Non-Hodgkin Lymphoma
ACH-000069	3.569248029867182	HS611T	Hodgkin Lymphoma	Lymphoid	Hodgkin Lymphoma
ACH-000070	5.626731150672787	697	B-Lymphoblastic Leukemia/Lymphoma	Lymphoid	B-Lymphoblastic Leukemia/Lymphoma
ACH-000071	5.160274831408593	HS706T	Non-Cancerous	Fibroblast	Non-Cancerous
ACH-000072	4.758089934201813	MEG01	Myeloproliferative Neoplasms	Myeloid	Myeloproliferative Neoplasms
ACH-000073	3.14893410452634	GRANTA519	Non-Hodgkin Lymphoma	Lymphoid	Non-Hodgkin Lymphoma
ACH-000074	5.67072705449947	KU812	Myeloproliferative Neoplasms	Myeloid	Myeloproliferative Neoplasms
ACH-000075	3.438292851579147	U87MG	Diffuse Glioma	CNS/Brain	Diffuse Glioma
ACH-000076	5.529196267999391	NCO2	Myeloproliferative Neoplasms	Myeloid	Myeloproliferative Neoplasms
ACH-000077	2.937344392150232	MJ	Non-Hodgkin Lymphoma	Lymphoid	Non-Hodgkin Lymphoma
ACH-000078	7.026136089841673	MHHNB11	Neuroblastoma	Peripheral Nervous System	Neuroblastoma
ACH-000079	4.12267271882414	TE125T	Non-Cancerous	Fibroblast	Non-Cancerous
ACH-000080	3.493134922305505	BDCM	Acute Myeloid Leukemia	Myeloid	Acute Myeloid Leukemia
ACH-000081	5.227278994468321	GDM1	Acute Myeloid Leukemia	Myeloid	Acute Myeloid Leukemia
ACH-000082	4.798050514767515	G292CLONEA141B1	Osteosarcoma	Bone	Osteosarcoma
ACH-000083	4.331275267146615	HS281T	Non-Cancerous	Fibroblast	Non-Cancerous
ACH-000084	5.803485375595953	MUTZ3	Acute Myeloid Leukemia	Myeloid	Acute Myeloid Leukemia
ACH-000085	4.019701914442548	T3M4	Pancreatic Adenocarcinoma	Pancreas	Pancreatic Adenocarcinoma
ACH-000086	3.2600256559614555	ACCMESO1	Pleural Mesothelioma	Pleura	Pleural Mesothelioma
ACH-000087	5.483493351284395	SKES1	Ewing Sarcoma	Bone	Ewing Sarcoma
ACH-000088	4.4409521980296365	HS172T	Non-Cancerous	Fibroblast	Non-Cancerous
ACH-000089	4.343407822297814	NCIH684	Colorectal Adenocarcinoma	Bowel	Colorectal Adenocarcinoma
ACH-000090	4.215678596607928	PC3	Prostate Adenocarcinoma	Prostate	Prostate Adenocarcinoma
ACH-000091	4.548436624696042	OV56	Ovarian Epithelial Tumor	Ovary/Fallopian Tube	Ovarian Epithelial Tumor
ACH-000092	3.867896463992655	NCIH2452	Pleural Mesothelioma	Pleura	Pleural Mesothelioma
ACH-000093	4.032100843167024	PANC0504	Pancreatic Adenocarcinoma	Pancreas	Pancreatic Adenocarcinoma
ACH-000094	4.349789870241872	HPAFII	Pancreatic Adenocarcinoma	Pancreas	Pancreatic Adenocarcinoma
ACH-000095	1.835924074254375	D341Med	Embryonal Tumor	CNS/Brain	Embryonal Tumor
ACH-000096	4.779259720372376	G401	Rhabdoid Cancer	Kidney	Rhabdoid Cancer
ACH-000097	5.977737849242815	ZR751	Invasive Breast Carcinoma	Breast	Invasive Breast Carcinoma
ACH-000098	3.442280035252584	GAMG	Diffuse Glioma	CNS/Brain	Diffuse Glioma
ACH-000099	4.913607511823099	SIMA	Neuroblastoma	Peripheral Nervous System	Neuroblastoma
ACH-000100	4.568640195419223	RH41	Rhabdomyosarcoma	Soft Tissue	Rhabdomyosarcoma
ACH-000101	4.241077458175037	KE37	Non-Hodgkin Lymphoma	Lymphoid	Non-Hodgkin Lymphoma
ACH-000102	5.013462259806563	GMS10	Diffuse Glioma	CNS/Brain	Diffuse Glioma
ACH-000103	4.785027362235466	CAOV4	Ovarian Epithelial Tumor	Ovary/Fallopian Tube	Ovarian Epithelial Tumor
ACH-000104	6.570311124318804	LOUCY	Non-Hodgkin Lymphoma	Lymphoid	Non-Hodgkin Lymphoma
ACH-000105	3.5160151470036647	ALLSIL	T-Lymphoblastic Leukemia/Lymphoma	Lymphoid	T-Lymphoblastic Leukemia/Lymphoma
ACH-000106	0.7136958148433591	JVM2	Non-Hodgkin Lymphoma	Lymphoid	Non-Hodgkin Lymphoma
ACH-000107	4.742545233866053	CAPAN2	Pancreatic Adenocarcinoma	Pancreas	Pancreatic Adenocarcinoma
ACH-000108	3.357552004618084	KP3	Adenosquamous Carcinoma of the Pancreas	Pancreas	Adenosquamous Carcinoma of the Pancreas
ACH-000109	5.092122849838679	NCIH3255	Non-Small Cell Lung Cancer	Lung	Non-Small Cell Lung Cancer
ACH-000110	6.269220205780087	NCCSTCK140	Esophagogastric Adenocarcinoma	Esophagus/Stomach	Esophagogastric Adenocarcinoma
ACH-000111	6.658782734012828	HCC1187	Invasive Breast Carcinoma	Breast	Invasive Breast Carcinoma
ACH-000112	4.462052318796433	SIGM5	Acute Myeloid Leukemia	Myeloid	Acute Myeloid Leukemia
ACH-000113	5.3826672527450405	OCIAML2	Acute Myeloid Leukemia	Myeloid	Acute Myeloid Leukemia
ACH-000114	4.438292851579147	SU8686	Pancreatic Adenocarcinoma	Pancreas	Pancreatic Adenocarcinoma
ACH-000115	4.384740587292384	VCAP	Prostate Adenocarcinoma	Prostate	Prostate Adenocarcinoma
ACH-000116	4.967168607532628	OAW28	Ovarian Epithelial Tumor	Ovary/Fallopian Tube	Ovarian Epithelial Tumor
ACH-000117	4.634593268445757	EFM192A	Invasive Breast Carcinoma	Breast	Invasive Breast Carcinoma
ACH-000118	3.697106574476975	HUPT3	Pancreatic Adenocarcinoma	Pancreas	Pancreatic Adenocarcinoma
ACH-000119	3.6848187375532224	HS863T	Non-Cancerous	Fibroblast	Non-Cancerous
ACH-000120	5.207111961207714	CHP212	Neuroblastoma	Peripheral Nervous System	Neuroblastoma
ACH-000121	4.25171909260596	NCIH2405	Non-Small Cell Lung Cancer	Lung	Non-Small Cell Lung Cancer
ACH-000122	3.727920454563199	SUPT11	Non-Hodgkin Lymphoma	Lymphoid	Non-Hodgkin Lymphoma
ACH-000123	4.354028938054387	COV434	Ovarian Epithelial Tumor	Ovary/Fallopian Tube	Ovarian Epithelial Tumor
ACH-000124	5.463687842201262	OCILY19	Non-Hodgkin Lymphoma	Lymphoid	Non-Hodgkin Lymphoma
ACH-000125	4.750070485865693	TO175T	Non-Cancerous	Fibroblast	Non-Cancerous
ACH-000126	4.120186027531863	KG1C	Diffuse Glioma	CNS/Brain	Diffuse Glioma
ACH-000127	4.426264754702098	SLR20	Bladder Urothelial Carcinoma	Bladder/Urinary Tract	Bladder Urothelial Carcinoma
ACH-000128	4.903520373723376	LN319	Diffuse Glioma	CNS/Brain	Diffuse Glioma
ACH-000129	5.518849828707692	NCIH1341	Lung Neuroendocrine Tumor	Lung	Lung Neuroendocrine Tumor
ACH-000130	5.104336659814735	NALM19	B-Lymphoblastic Leukemia/Lymphoma	Lymphoid	B-Lymphoblastic Leukemia/Lymphoma
ACH-000131	3.609991295212679	HS229T	Non-Cancerous	Fibroblast	Non-Cancerous
ACH-000132	3.1984941536390834	JHOS2	Ovarian Epithelial Tumor	Ovary/Fallopian Tube	Ovarian Epithelial Tumor
ACH-000133	4.341985747228616	HS729	Rhabdomyosarcoma	Soft Tissue	Rhabdomyosarcoma
ACH-000134	4.7420062108667365	HS274T	Non-Cancerous	Fibroblast	Non-Cancerous
ACH-000135	4.592756010441026	HS940T	Non-Cancerous	Fibroblast	Non-Cancerous
ACH-000136	5.347311316365285	CHP126	Neuroblastoma	Peripheral Nervous System	Neuroblastoma
ACH-000137	4.40667271575583	8MGBA	Diffuse Glioma	CNS/Brain	Diffuse Glioma
ACH-000138	4.904484097901423	CFPAC1	Pancreatic Adenocarcinoma	Pancreas	Pancreatic Adenocarcinoma
ACH-000139	3.279471295644468	PANC0327	Pancreatic Adenocarcinoma	Pancreas	Pancreatic Adenocarcinoma
ACH-000140	4.125981653854716	PFEIFFER	Non-Hodgkin Lymphoma	Lymphoid	Non-Hodgkin Lymphoma
ACH-000141	4.404630684217612	SNU308	Intracholecystic Papillary Neoplasm	Biliary Tract	Intracholecystic Papillary Neoplasm
ACH-000142	4.759688488427289	CAL29	Bladder Urothelial Carcinoma	Bladder/Urinary Tract	Bladder Urothelial Carcinoma
ACH-000143	4.360364276543471	HCC2429	Non-Small Cell Lung Cancer	Lung	Non-Small Cell Lung Cancer
ACH-000144	5.861707286585856	RERFGC1B	Esophagogastric Adenocarcinoma	Esophagus/Stomach	Esophagogastric Adenocarcinoma
ACH-000145	3.465974464504069	SKLMS1	Leiomyosarcoma	Soft Tissue	Leiomyosarcoma
ACH-000146	4.903520373723376	THP1	Acute Myeloid Leukemia	Myeloid	Acute Myeloid Leukemia
ACH-000147	5.345183447187665	T47D	Invasive Breast Carcinoma	Breast	Invasive Breast Carcinoma
ACH-000148	5.40667271575583	HS578T	Invasive Breast Carcinoma	Breast	Invasive Breast Carcinoma
ACH-000149	4.392317422778761	SKNSH	Neuroblastoma	Peripheral Nervous System	Neuroblastoma
ACH-000150	4.341274183692175	HCC2935	Non-Small Cell Lung Cancer	Lung	Non-Small Cell Lung Cancer
ACH-000151	4.002702520379824	JM1	B-Lymphoblastic Leukemia/Lymphoma	Lymphoid	B-Lymphoblastic Leukemia/Lymphoma
ACH-000152	4.654779216959517	M059K	Diffuse Glioma	CNS/Brain	Diffuse Glioma
ACH-000153	3.8298495598446896	NCIH2052	Pleural Mesothelioma	Pleura	Pleural Mesothelioma
ACH-000154	4.661065479806948	HS888T	Non-Cancerous	Fibroblast	Non-Cancerous
ACH-000155	2.548436624696042	SW1990	Pancreatic Adenocarcinoma	Pancreas	Pancreatic Adenocarcinoma
ACH-000156	2.969012307516316	MHHCALL4	B-Lymphoblastic Leukemia/Lymphoma	Lymphoid	B-Lymphoblastic Leukemia/Lymphoma
ACH-000157	0.3448284969974411	A4FUK	Non-Hodgkin Lymphoma	Lymphoid	Non-Hodgkin Lymphoma
ACH-000158	3.587364990936461	OCILY3	Non-Hodgkin Lymphoma	Lymphoid	Non-Hodgkin Lymphoma
ACH-000159	4.404630684217612	OSRC2	Renal Cell Carcinoma	Kidney	Renal Cell Carcinoma
ACH-000160	2.606442228131608	BT12	Embryonal Tumor	CNS/Brain	Embryonal Tumor
ACH-000161	4.175524601089875	CORL105	Non-Small Cell Lung Cancer	Lung	Non-Small Cell Lung Cancer
ACH-000162	0.1634987322828795	GA10	Non-Hodgkin Lymphoma	Lymphoid	Non-Hodgkin Lymphoma
ACH-000163	4.0916998341368105	SW579	Head and Neck Squamous Cell Carcinoma	Head and Neck	Head and Neck Squamous Cell Carcinoma
ACH-000164	4.663913842115978	PANC1	Pancreatic Adenocarcinoma	Pancreas	Pancreatic Adenocarcinoma
ACH-000165	4.938285791884053	HS751T	Non-Cancerous	Fibroblast	Non-Cancerous
ACH-000166	5.670160514126633	KASUMI6	Acute Myeloid Leukemia	Myeloid	Acute Myeloid Leukemia
ACH-000167	0.0840642647884745	KE97	Non-Hodgkin Lymphoma	Lymphoid	Non-Hodgkin Lymphoma
ACH-000168	2.017921907997262	NOMO1	Acute Myeloid Leukemia	Myeloid	Acute Myeloid Leukemia
ACH-000169	4.760220946466509	RD	Rhabdomyosarcoma	Soft Tissue	Rhabdomyosarcoma
ACH-000170	5.265286857565172	PRECLH	Non-Cancerous	Prostate	Non-Cancerous
ACH-000171	4.473137487772256	VMRCRCZ	Renal Cell Carcinoma	Kidney	Renal Cell Carcinoma
ACH-000172	5.475409193401062	TM87	Embryonal Tumor	CNS/Brain	Embryonal Tumor
ACH-000173	4.904484097901423	JHUEM3	Endometrial Carcinoma	Uterus	Endometrial Carcinoma
ACH-000174	3.865918814552213	CAL62	Anaplastic Thyroid Cancer	Thyroid	Anaplastic Thyroid Cancer
ACH-000175	4.375734538583156	TE159T	Non-Cancerous	Fibroblast	Non-Cancerous
ACH-000176	3.856985689782205	LOUNH91	Non-Small Cell Lung Cancer	Lung	Non-Small Cell Lung Cancer
ACH-000177	5.294253136444514	NCIH660	Prostate Small Cell Carcinoma	Prostate	Prostate Small Cell Carcinoma
ACH-000178	4.342696959981934	HS766T	Pancreatic Adenocarcinoma	Pancreas	Pancreatic Adenocarcinoma
ACH-000179	5.807612523172633	NCIH1618	Lung Neuroendocrine Tumor	Lung	Lung Neuroendocrine Tumor
ACH-000180	4.082361969557474	HS839T	Non-Cancerous	Fibroblast	Non-Cancerous
ACH-000181	5.124328135002202	SCC9	Head and Neck Squamous Cell Carcinoma	Head and Neck	Head and Neck Squamous Cell Carcinoma
ACH-000182	3.642701571833233	SNU869	Ampullary Carcinoma	Ampulla of Vater	Ampullary Carcinoma
ACH-000183	4.869377924031328	L363	Non-Hodgkin Lymphoma	Lymphoid	Non-Hodgkin Lymphoma
ACH-000184	4.308885057411763	HS343T	Non-Cancerous	Fibroblast	Non-Cancerous
ACH-000185	4.637494325206311	HS737T	Non-Cancerous	Fibroblast	Non-Cancerous
ACH-000186	4.5963388642052	NCIH2444	Non-Small Cell Lung Cancer	Lung	Non-Small Cell Lung Cancer
ACH-000187	4.579542224936903	CORL311	Lung Neuroendocrine Tumor	Lung	Lung Neuroendocrine Tumor
ACH-000188	3.0443941193584534	SCC25	Head and Neck Squamous Cell Carcinoma	Head and Neck	Head and Neck Squamous Cell Carcinoma
ACH-000189	3.37851162325373	RCC10RGB	Renal Cell Carcinoma	Kidney	Renal Cell Carcinoma
ACH-000190	3.560714954474479	HDMYZ	Acute Myeloid Leukemia	Myeloid	Acute Myeloid Leukemia
ACH-000191	3.578938713093386	BHT101	Anaplastic Thyroid Cancer	Thyroid	Anaplastic Thyroid Cancer
ACH-000192	5.117695042669754	MFE280	Endometrial Carcinoma	Uterus	Endometrial Carcinoma
ACH-000193	2.0461417816447205	KARPAS620	Non-Hodgkin Lymphoma	Lymphoid	Non-Hodgkin Lymphoma
ACH-000194	4.191404728852764	HS934T	Non-Cancerous	Fibroblast	Non-Cancerous
ACH-000195	6.176322772640463	SET2	Acute Myeloid Leukemia	Myeloid	Acute Myeloid Leukemia
ACH-000196	5.839455765224628	HCC1599	Invasive Breast Carcinoma	Breast	Invasive Breast Carcinoma
ACH-000197	5.699329525673156	TALL1	Non-Hodgkin Lymphoma	Lymphoid	Non-Hodgkin Lymphoma
ACH-000198	4.212569338850806	EOL1	Myeloproliferative Neoplasms	Myeloid	Myeloproliferative Neoplasms
ACH-000199	4.521050736900963	HS255T	Non-Cancerous	Fibroblast	Non-Cancerous
ACH-000200	4.017921907997263	NMCG1	Diffuse Glioma	CNS/Brain	Diffuse Glioma
ACH-000201	4.588564737401351	A204	Rhabdomyosarcoma	Soft Tissue	Rhabdomyosarcoma
ACH-000202	4.070389327891398	COLO320	Colorectal Adenocarcinoma	Bowel	Colorectal Adenocarcinoma
ACH-000203	5.4087118610294285	NH6	Neuroblastoma	Peripheral Nervous System	Neuroblastoma
ACH-000204	4.358958825832329	LP1	Non-Hodgkin Lymphoma	Lymphoid	Non-Hodgkin Lymphoma
ACH-000205	3.2539892662307865	PK59	Pancreatic Adenocarcinoma	Pancreas	Pancreatic Adenocarcinoma
ACH-000206	3.003602236680196	C8166	T-Lymphoblastic Leukemia/Lymphoma	Lymphoid	T-Lymphoblastic Leukemia/Lymphoma
ACH-000207	3.319039815562536	DETROIT562	Head and Neck Squamous Cell Carcinoma	Head and Neck	Head and Neck Squamous Cell Carcinoma
ACH-000208	4.840966704487421	U178	Diffuse Glioma	CNS/Brain	Diffuse Glioma
ACH-000209	4.470536865092583	SNU1079	Intraductal Papillary Neoplasm of the Bile Duct	Biliary Tract	Intraductal Papillary Neoplasm of the Bile Duct
ACH-000210	4.567423757707283	CADOES1	Ewing Sarcoma	Bone	Ewing Sarcoma
ACH-000211	4.995936703504587	DAOY	Embryonal Tumor	CNS/Brain	Embryonal Tumor
ACH-000212	4.0798047546352585	CAL120	Invasive Breast Carcinoma	Breast	Invasive Breast Carcinoma
ACH-000213	3.3362833878644325	HUPT4	Pancreatic Adenocarcinoma	Pancreas	Pancreatic Adenocarcinoma
ACH-000214	4.195347598322219	HS675T	Non-Cancerous	Fibroblast	Non-Cancerous
ACH-000215	4.386810946472217	LN382	Diffuse Glioma	CNS/Brain	Diffuse Glioma
ACH-000216	4.106850796450224	JHESOAD1	Esophagogastric Adenocarcinoma	Esophagus/Stomach	Esophagogastric Adenocarcinoma
ACH-000217	3.5160151470036647	JHH6	Hepatocellular Carcinoma	Liver	Hepatocellular Carcinoma
ACH-000218	4.106013237622119	PL21	Acute Myeloid Leukemia	Myeloid	Acute Myeloid Leukemia
ACH-000219	5.163096138436012	A375	Melanoma	Skin	Melanoma
ACH-000220	2.912649864897204	MINO	Non-Hodgkin Lymphoma	Lymphoid	Non-Hodgkin Lymphoma
ACH-000221	5.177120502846516	SNU398	Hepatocellular Carcinoma	Liver	Hepatocellular Carcinoma
ACH-000222	4.249445341085838	ASPC1	Pancreatic Adenocarcinoma	Pancreas	Pancreatic Adenocarcinoma
ACH-000223	4.6904170955324656	HCC1937	Invasive Breast Carcinoma	Breast	Invasive Breast Carcinoma
ACH-000224	4.596935142387232	HS819T	Non-Cancerous	Fibroblast	Non-Cancerous
ACH-000225	5.427941332509482	ECC12	Esophagogastric Adenocarcinoma	Esophagus/Stomach	Esophagogastric Adenocarcinoma
ACH-000226	4.699884728697476	SUPM2	Non-Hodgkin Lymphoma	Lymphoid	Non-Hodgkin Lymphoma
ACH-000227	5.172327491657617	KPNYN	Neuroblastoma	Peripheral Nervous System	Neuroblastoma
ACH-000228	4.83541884047548	BICR31	Head and Neck Squamous Cell Carcinoma	Head and Neck	Head and Neck Squamous Cell Carcinoma
ACH-000229	4.62993940943954	HS822T	Non-Cancerous	Fibroblast	Non-Cancerous
ACH-000230	4.294253136444514	HS742T	Non-Cancerous	Fibroblast	Non-Cancerous
ACH-000231	5.326249700837456	KALS1	Diffuse Glioma	CNS/Brain	Diffuse Glioma
ACH-000232	4.424922088210688	U251MG	Diffuse Glioma	CNS/Brain	Diffuse Glioma
ACH-000233	0.1890338243900171	DEL	Non-Hodgkin Lymphoma	Lymphoid	Non-Hodgkin Lymphoma
ACH-000234	2.333423733725192	CAKI2	Renal Cell Carcinoma	Kidney	Renal Cell Carcinoma
ACH-000235	4.798569003556882	PANC0403	Pancreatic Adenocarcinoma	Pancreas	Pancreatic Adenocarcinoma
ACH-000236	3.917431755390104	SW1417	Colorectal Adenocarcinoma	Bowel	Colorectal Adenocarcinoma
ACH-000237	5.531069492725954	JHOM1	Ovarian Epithelial Tumor	Ovary/Fallopian Tube	Ovarian Epithelial Tumor
ACH-000238	4.800641097329084	SCC4	Head and Neck Squamous Cell Carcinoma	Head and Neck	Head and Neck Squamous Cell Carcinoma
ACH-000239	3.972692654004264	HUG1N	Esophagogastric Adenocarcinoma	Esophagus/Stomach	Esophagogastric Adenocarcinoma
ACH-000240	4.57228336665041	HS600T	Non-Cancerous	Fibroblast	Non-Cancerous
ACH-000241	5.142821844115928	JK1	Myeloproliferative Neoplasms	Myeloid	Myeloproliferative Neoplasms
ACH-000242	4.951867504326902	RT4	Bladder Urothelial Carcinoma	Bladder/Urinary Tract	Bladder Urothelial Carcinoma
ACH-000243	3.662205499653616	DANG	Pancreatic Adenocarcinoma	Pancreas	Pancreatic Adenocarcinoma
ACH-000244	4.94673086014031	DKMG	Diffuse Glioma	CNS/Brain	Diffuse Glioma
ACH-000245	0.2630344058337938	BL41	Non-Hodgkin Lymphoma	Lymphoid	Non-Hodgkin Lymphoma
ACH-000246	4.539158811108031	SLR23	Renal Cell Carcinoma	Kidney	Renal Cell Carcinoma
ACH-000247	4.148120631123964	OCUM1	Esophagogastric Adenocarcinoma	Esophagus/Stomach	Esophagogastric Adenocarcinoma
ACH-000248	4.6904170955324656	AU565	Invasive Breast Carcinoma	Breast	Invasive Breast Carcinoma
ACH-000249	4.646738698307846	CL11	Colorectal Adenocarcinoma	Bowel	Colorectal Adenocarcinoma
ACH-000250	0.6599245584023783	KMRC20	Renal Cell Carcinoma	Kidney	Renal Cell Carcinoma
ACH-000251	2.2957230245399685	NCIH2887	Non-Small Cell Lung Cancer	Lung	Non-Small Cell Lung Cancer
ACH-000252	2.875780063068488	LS1034	Colorectal Adenocarcinoma	Bowel	Colorectal Adenocarcinoma
ACH-000253	4.135863165368679	COLO201	Colorectal Adenocarcinoma	Bowel	Colorectal Adenocarcinoma
ACH-000254	4.289834465177509	SCC15	Head and Neck Squamous Cell Carcinoma	Head and Neck	Head and Neck Squamous Cell Carcinoma
ACH-000255	3.5993177936982264	LMSU	Esophagogastric Adenocarcinoma	Esophagus/Stomach	Esophagogastric Adenocarcinoma
ACH-000256	5.035623909730721	COV318	Ovarian Epithelial Tumor	Ovary/Fallopian Tube	Ovarian Epithelial Tumor
ACH-000257	6.089371028076838	CORL279	Lung Neuroendocrine Tumor	Lung	Lung Neuroendocrine Tumor
ACH-000258	4.053111336459563	DU4475	Invasive Breast Carcinoma	Breast	Invasive Breast Carcinoma
ACH-000259	5.33699741660501	KELLY	Neuroblastoma	Peripheral Nervous System	Neuroblastoma
ACH-000260	5.376776571882982	SKNAS	Neuroblastoma	Peripheral Nervous System	Neuroblastoma
ACH-000261	3.442280035252584	RERFLCAI	Non-Small Cell Lung Cancer	Lung	Non-Small Cell Lung Cancer
ACH-000262	4.157852169141737	UOK101	Renal Cell Carcinoma	Kidney	Renal Cell Carcinoma
ACH-000263	5.786073551578548	KASUMI1	Acute Myeloid Leukemia	Myeloid	Acute Myeloid Leukemia
ACH-000264	3.9467308601403097	CALU6	Non-Small Cell Lung Cancer	Lung	Non-Small Cell Lung Cancer
ACH-000265	4.365272599764531	KP4	Pancreatic Adenocarcinoma	Pancreas	Pancreatic Adenocarcinoma
ACH-000266	4.73226919950145	SNU213	Pancreatic Adenocarcinoma	Pancreas	Pancreatic Adenocarcinoma
ACH-000267	0.6507645591169022	HDLM2	Hodgkin Lymphoma	Lymphoid	Hodgkin Lymphoma
ACH-000268	4.16430358309365	SNU245	Intraductal Papillary Neoplasm of the Bile Duct	Biliary Tract	Intraductal Papillary Neoplasm of the Bile Duct
ACH-000269	3.007195501404204	AM38	Diffuse Glioma	CNS/Brain	Diffuse Glioma
ACH-000270	4.388189537156084	HPAC	Pancreatic Adenocarcinoma	Pancreas	Pancreatic Adenocarcinoma
ACH-000271	0.2630344058337938	SUDHL10	Non-Hodgkin Lymphoma	Lymphoid	Non-Hodgkin Lymphoma
ACH-000272	3.357552004618084	SLR24	Renal Cell Carcinoma	Kidney	Renal Cell Carcinoma
ACH-000273	4.647314509547136	SF539	Diffuse Glioma	CNS/Brain	Diffuse Glioma
ACH-000274	4.321928094887363	HS852T	Melanoma	Skin	Melanoma
ACH-000275	4.416839741912829	HS834T	Non-Cancerous	Fibroblast	Non-Cancerous
ACH-000276	4.985955754607509	HCC38	Invasive Breast Carcinoma	Breast	Invasive Breast Carcinoma
ACH-000277	5.062208077560245	HCC1419	Invasive Breast Carcinoma	Breast	Invasive Breast Carcinoma
ACH-000278	2.942983598187102	COV362	Ovarian Epithelial Tumor	Ovary/Fallopian Tube	Ovarian Epithelial Tumor
ACH-000279	5.212958362728285	EWS502	Ewing Sarcoma	Bone	Ewing Sarcoma
ACH-000280	4.995032192477536	SNU840	Ovarian Epithelial Tumor	Ovary/Fallopian Tube	Ovarian Epithelial Tumor
ACH-000281	4.490570130446201	KP2	Pancreatic Adenocarcinoma	Pancreas	Pancreatic Adenocarcinoma
ACH-000282	4.502712485966061	NCIH1755	Non-Small Cell Lung Cancer	Lung	Non-Small Cell Lung Cancer
ACH-000283	3.803227036434928	A1207	Diffuse Glioma	CNS/Brain	Diffuse Glioma
ACH-000284	4.111031312388744	HS840T	Non-Cancerous	Fibroblast	Non-Cancerous
ACH-000285	4.529820946528695	TOLEDO	Non-Hodgkin Lymphoma	Lymphoid	Non-Hodgkin Lymphoma
ACH-000286	3.7059779016825214	SNU1033	Colorectal Adenocarcinoma	Bowel	Colorectal Adenocarcinoma
ACH-000287	4.934988201783478	NUDUL1	Non-Hodgkin Lymphoma	Lymphoid	Non-Hodgkin Lymphoma
ACH-000288	4.774523529590232	BT549	Invasive Breast Carcinoma	Breast	Invasive Breast Carcinoma
ACH-000289	3.942045259916047	SNU466	Diffuse Glioma	CNS/Brain	Diffuse Glioma
ACH-000290	5.316145742293356	NCIH209	Lung Neuroendocrine Tumor	Lung	Lung Neuroendocrine Tumor
ACH-000291	2.488000770834068	OV90	Ovarian Epithelial Tumor	Ovary/Fallopian Tube	Ovarian Epithelial Tumor
ACH-000292	4.773996325111173	NCIH841	Lung Neuroendocrine Tumor	Lung	Lung Neuroendocrine Tumor
ACH-000293	4.871350840634026	KLE	Endometrial Carcinoma	Uterus	Endometrial Carcinoma
ACH-000294	5.848247352704505	NB4	Acute Myeloid Leukemia	Myeloid	Acute Myeloid Leukemia
ACH-000295	4.776103988073165	EM2	Myeloproliferative Neoplasms	Myeloid	Myeloproliferative Neoplasms
ACH-000296	6.436295119839363	OUMS23	Colorectal Adenocarcinoma	Bowel	Colorectal Adenocarcinoma
ACH-000297	5.086613947409496	NCIH889	Lung Neuroendocrine Tumor	Lung	Lung Neuroendocrine Tumor
ACH-000298	4.294988267691446	NCIH2029	Lung Neuroendocrine Tumor	Lung	Lung Neuroendocrine Tumor
ACH-000299	5.007195501404204	HNT34	Acute Myeloid Leukemia	Myeloid	Acute Myeloid Leukemia
ACH-000300	3.838951766951943	SLR25	Renal Cell Carcinoma	Kidney	Renal Cell Carcinoma
ACH-000301	4.452858964713811	LAMA84	Myeloproliferative Neoplasms	Myeloid	Myeloproliferative Neoplasms
ACH-000302	4.974988111991927	SNU1077	Endometrial Carcinoma	Uterus	Endometrial Carcinoma
ACH-000303	1.560714954474479	SNU5	Esophagogastric Adenocarcinoma	Esophagus/Stomach	Esophagogastric Adenocarcinoma
ACH-000304	4.498250867527825	WM115	Melanoma	Skin	Melanoma
ACH-000305	4.891419186846079	ECGI10	Esophageal Squamous Cell Carcinoma	Esophagus/Stomach	Esophageal Squamous Cell Carcinoma
ACH-000306	4.269033146455237	HS688AT	Non-Cancerous	Fibroblast	Non-Cancerous
ACH-000307	2.9240998856407416	PK1	Pancreatic Adenocarcinoma	Pancreas	Pancreatic Adenocarcinoma
ACH-000308	4.4329594072761065	EFO21	Ovarian Epithelial Tumor	Ovary/Fallopian Tube	Ovarian Epithelial Tumor
ACH-000310	4.824258696603374	IMR32	Neuroblastoma	Peripheral Nervous System	Neuroblastoma
ACH-000311	4.192983169973992	NCIH2122	Non-Small Cell Lung Cancer	Lung	Non-Small Cell Lung Cancer
ACH-000312	5.572586549385767	SKNBE2	Neuroblastoma	Peripheral Nervous System	Neuroblastoma
ACH-000313	5.219168520462161	KMRC3	Renal Cell Carcinoma	Kidney	Renal Cell Carcinoma
ACH-000314	5.084489524936252	HCC2108	Non-Small Cell Lung Cancer	Lung	Non-Small Cell Lung Cancer
ACH-000315	0.070389327891398	KARPAS422	Non-Hodgkin Lymphoma	Lymphoid	Non-Hodgkin Lymphoma
ACH-000316	4.078951341394822	SNU886	Hepatocellular Carcinoma	Liver	Hepatocellular Carcinoma
ACH-000317	4.624685810525398	TUHR14TKB	Renal Cell Carcinoma	Kidney	Renal Cell Carcinoma
ACH-000318	4.163498732282879	TE10	Esophageal Squamous Cell Carcinoma	Esophagus/Stomach	Esophageal Squamous Cell Carcinoma
ACH-000319	4.474436043252266	MPP89	Pleural Mesothelioma	Pleura	Pleural Mesothelioma
ACH-000320	5.004950759951045	PSN1	Pancreatic Adenocarcinoma	Pancreas	Pancreatic Adenocarcinoma
ACH-000321	5.721919445551544	MOLM6	Myeloproliferative Neoplasms	Myeloid	Myeloproliferative Neoplasms
ACH-000322	4.040892430646901	HT144	Melanoma	Skin	Melanoma
ACH-000323	4.558267634055736	42MGBA	Diffuse Glioma	CNS/Brain	Diffuse Glioma
ACH-000324	4.380590934265922	JHOC5	Ovarian Epithelial Tumor	Ovary/Fallopian Tube	Ovarian Epithelial Tumor
ACH-000325	2.925999418556223	SNU620	Esophagogastric Adenocarcinoma	Esophagus/Stomach	Esophagogastric Adenocarcinoma
ACH-000326	4.683696454306515	JURLMK1	Myeloproliferative Neoplasms	Myeloid	Myeloproliferative Neoplasms
ACH-000327	3.388189537156084	NCIH1395	Non-Small Cell Lung Cancer	Lung	Non-Small Cell Lung Cancer
ACH-000328	5.526068811667588	LN215	Diffuse Glioma	CNS/Brain	Diffuse Glioma
ACH-000329	2.327687364176047	CCFSTTG1	Diffuse Glioma	CNS/Brain	Diffuse Glioma
ACH-000330	5.580748491763774	EFM19	Invasive Breast Carcinoma	Breast	Invasive Breast Carcinoma
ACH-000331	3.609991295212679	ISTMES2	Pleural Mesothelioma	Pleura	Pleural Mesothelioma
ACH-000332	4.358958825832329	YAPC	Pancreatic Adenocarcinoma	Pancreas	Pancreatic Adenocarcinoma
ACH-000333	4.94063660720115	JHOM2B	Ovarian Epithelial Tumor	Ovary/Fallopian Tube	Ovarian Epithelial Tumor
ACH-000334	0.1110313123887439	DB	Non-Hodgkin Lymphoma	Lymphoid	Non-Hodgkin Lymphoma
ACH-000335	4.090853430451113	MSTO211H	Pleural Mesothelioma	Pleura	Pleural Mesothelioma
ACH-000336	4.9676297534661975	OCIAML3	Acute Myeloid Leukemia	Myeloid	Acute Myeloid Leukemia
ACH-000337	3.7037651787934096	NCIH3122	Non-Small Cell Lung Cancer	Lung	Non-Small Cell Lung Cancer
ACH-000338	0.8875252707415875	SR786	Non-Hodgkin Lymphoma	Lymphoid	Non-Hodgkin Lymphoma
ACH-000339	4.94251450533924	HCC461	Non-Small Cell Lung Cancer	Lung	Non-Small Cell Lung Cancer
ACH-000340	4.118525848935668	HS870T	Non-Cancerous	Fibroblast	Non-Cancerous
ACH-000341	4.792334805706692	SKNFI	Neuroblastoma	Peripheral Nervous System	Neuroblastoma
ACH-000342	4.694880192799191	CL14	Colorectal Adenocarcinoma	Bowel	Colorectal Adenocarcinoma
ACH-000343	5.761019265240484	NCIH522	Non-Small Cell Lung Cancer	Lung	Non-Small Cell Lung Cancer
ACH-000344	3.669026765509631	SNU668	Esophagogastric Adenocarcinoma	Esophagus/Stomach	Esophagogastric Adenocarcinoma
ACH-000345	5.54936113292434	KPNRTBM1	Neuroblastoma	Peripheral Nervous System	Neuroblastoma
ACH-000346	0.070389327891398	JVM3	Non-Hodgkin Lymphoma	Lymphoid	Non-Hodgkin Lymphoma
ACH-000347	5.208673319629471	QGP1	Pancreatic Neuroendocrine Tumor	Pancreas	Pancreatic Neuroendocrine Tumor
ACH-000348	4.715893370547605	RPMI7951	Melanoma	Skin	Melanoma
ACH-000349	5.045268215138534	HCC1500	Breast Ductal Carcinoma In Situ	Breast	Breast Ductal Carcinoma In Situ
ACH-000350	5.532628657517167	COLO678	Colorectal Adenocarcinoma	Bowel	Colorectal Adenocarcinoma
ACH-000351	5.0759604132434015	MKN1	Esophagogastric Adenocarcinoma	Esophagus/Stomach	Esophagogastric Adenocarcinoma
ACH-000352	4.197708157955851	HCC1428	Invasive Breast Carcinoma	Breast	Invasive Breast Carcinoma
ACH-000353	4.1001366712854495	TE15	Esophageal Squamous Cell Carcinoma	Esophagus/Stomach	Esophageal Squamous Cell Carcinoma
ACH-000354	4.019701914442548	CAPAN1	Pancreatic Adenocarcinoma	Pancreas	Pancreatic Adenocarcinoma
ACH-000355	4.944389962270092	NCIH82	Lung Neuroendocrine Tumor	Lung	Lung Neuroendocrine Tumor
ACH-000356	4.9481335778404	MKN45	Esophagogastric Adenocarcinoma	Esophagus/Stomach	Esophagogastric Adenocarcinoma
ACH-000357	2.485426827170241	JEKO1	Non-Hodgkin Lymphoma	Lymphoid	Non-Hodgkin Lymphoma
ACH-000358	4.550900664647523	NCIH69	Lung Neuroendocrine Tumor	Lung	Lung Neuroendocrine Tumor
ACH-000359	3.572889668420581	MG63	Osteosarcoma	Bone	Osteosarcoma
ACH-000360	3.411426245726465	NCIH508	Colorectal Adenocarcinoma	Bowel	Colorectal Adenocarcinoma
ACH-000361	3.29130885982897	SKHEP1	Hepatocellular Carcinoma	Liver	Hepatocellular Carcinoma
ACH-000362	4.4409521980296365	MOLM13	Acute Myeloid Leukemia	Myeloid	Acute Myeloid Leukemia
ACH-000363	0.3561438102252753	SKMM2	Non-Hodgkin Lymphoma	Lymphoid	Non-Hodgkin Lymphoma
ACH-000364	4.072105800480419	U2OS	Osteosarcoma	Bone	Osteosarcoma
ACH-000365	1.292781749227846	SUDHL4	Non-Hodgkin Lymphoma	Lymphoid	Non-Hodgkin Lymphoma
ACH-000366	4.064365540263628	SKNDZ	Neuroblastoma	Peripheral Nervous System	Neuroblastoma
ACH-000367	2.763411574470007	NCIH226	Pleural Mesothelioma	Pleura	Pleural Mesothelioma
ACH-000368	4.750606504835592	SNU1105	Diffuse Glioma	CNS/Brain	Diffuse Glioma
ACH-000369	6.054414387917307	MOLM16	Acute Myeloid Leukemia	Myeloid	Acute Myeloid Leukemia
ACH-000370	4.004501392234941	SNU626	Diffuse Glioma	CNS/Brain	Diffuse Glioma
ACH-000371	1.4646682670034443	RL	Non-Hodgkin Lymphoma	Lymphoid	Non-Hodgkin Lymphoma
ACH-000372	4.839455765224628	P12ICHIKAWA	T-Lymphoblastic Leukemia/Lymphoma	Lymphoid	T-Lymphoblastic Leukemia/Lymphoma
ACH-000373	5.295723024539968	SKM1	Acute Myeloid Leukemia	Myeloid	Acute Myeloid Leukemia
ACH-000374	3.6881803585869264	HCC1143	Invasive Breast Carcinoma	Breast	Invasive Breast Carcinoma
ACH-000375	4.353323291162897	G402	Renal Cell Carcinoma	Kidney	Renal Cell Carcinoma
ACH-000376	3.794935662803536	SF295	Diffuse Glioma	CNS/Brain	Diffuse Glioma
ACH-000377	3.797012977836145	SNU478	Ampullary Carcinoma	Ampulla of Vater	Ampullary Carcinoma
ACH-000378	4.402585758232587	NCIH647	Non-Small Cell Lung Cancer	Lung	Non-Small Cell Lung Cancer
ACH-000379	5.94766615679601	NCIH1781	Non-Small Cell Lung Cancer	Lung	Non-Small Cell Lung Cancer
ACH-000380	1.8559896973084808	KMS12BM	Non-Hodgkin Lymphoma	Lymphoid	Non-Hodgkin Lymphoma
ACH-000381	3.699329525673156	T84	Colorectal Adenocarcinoma	Bowel	Colorectal Adenocarcinoma
ACH-000382	6.238786859587116	CORL24	Lung Neuroendocrine Tumor	Lung	Lung Neuroendocrine Tumor
ACH-000383	3.925999418556223	OE33	Esophagogastric Adenocarcinoma	Esophagus/Stomach	Esophagogastric Adenocarcinoma
ACH-000384	5.871104373555458	SW780	Bladder Urothelial Carcinoma	Bladder/Urinary Tract	Bladder Urothelial Carcinoma
ACH-000385	4.24260250592898	SKRC20	Renal Cell Carcinoma	Kidney	Renal Cell Carcinoma
ACH-000386	5.872828759534886	KG1	Acute Myeloid Leukemia	Myeloid	Acute Myeloid Leukemia
ACH-000387	4.07724299893246	TF1	Acute Myeloid Leukemia	Myeloid	Acute Myeloid Leukemia
ACH-000388	4.173926931999809	NUDHL1	Non-Hodgkin Lymphoma	Lymphoid	Non-Hodgkin Lymphoma
ACH-000389	4.891905188211931	H4	Diffuse Glioma	CNS/Brain	Diffuse Glioma
ACH-000390	4.232660756790275	LUDLU1	Non-Small Cell Lung Cancer	Lung	Non-Small Cell Lung Cancer
ACH-000391	5.896998342338911	MHHES1	Ewing Sarcoma	Bone	Ewing Sarcoma
ACH-000392	3.651912744645783	CALU3	Non-Small Cell Lung Cancer	Lung	Non-Small Cell Lung Cancer
ACH-000393	4.781884234541486	HLF	Hepatocellular Carcinoma	Liver	Hepatocellular Carcinoma
ACH-000394	5.95303237725324	NCIH2081	Lung Neuroendocrine Tumor	Lung	Lung Neuroendocrine Tumor
ACH-000395	4.568032104771279	NCIH520	Non-Small Cell Lung Cancer	Lung	Non-Small Cell Lung Cancer
ACH-000396	3.6158870739160567	J82	Bladder Urothelial Carcinoma	Bladder/Urinary Tract	Bladder Urothelial Carcinoma
ACH-000397	4.030336078370959	TEN	Endometrial Carcinoma	Uterus	Endometrial Carcinoma
ACH-000398	3.634593268445757	RI1	Non-Hodgkin Lymphoma	Lymphoid	Non-Hodgkin Lymphoma
ACH-000399	4.997292407636508	NCIH2196	Lung Neuroendocrine Tumor	Lung	Lung Neuroendocrine Tumor
ACH-000400	4.898208352508718	SKCO1	Colorectal Adenocarcinoma	Bowel	Colorectal Adenocarcinoma
ACH-000401	4.178714641175443	COLO800	Melanoma	Skin	Melanoma
ACH-000402	0.2016338611696504	BL70	Non-Hodgkin Lymphoma	Lymphoid	Non-Hodgkin Lymphoma
ACH-000403	4.399171093819823	NCIH747	Colorectal Adenocarcinoma	Bowel	Colorectal Adenocarcinoma
ACH-000404	5.073391816052921	K029AX	Melanoma	Skin	Melanoma
ACH-000405	2.0942360698457656	MEC1	Non-Hodgkin Lymphoma	Lymphoid	Non-Hodgkin Lymphoma
ACH-000406	5.258518924711301	U937	Acute Myeloid Leukemia	Myeloid	Acute Myeloid Leukemia
ACH-000407	4.677508242264722	SNU685	Endometrial Carcinoma	Uterus	Endometrial Carcinoma
ACH-000408	3.998195503153252	TE5	Esophageal Squamous Cell Carcinoma	Esophagus/Stomach	Esophageal Squamous Cell Carcinoma
ACH-000409	4.645586385913608	OVSAHO	Ovarian Epithelial Tumor	Ovary/Fallopian Tube	Ovarian Epithelial Tumor
ACH-000410	4.693208148910016	SAOS2	Osteosarcoma	Bone	Osteosarcoma
ACH-000411	3.564378168565064	769P	Renal Cell Carcinoma	Kidney	Renal Cell Carcinoma
ACH-000412	3.41006969175638	SNU1197	Colorectal Adenocarcinoma	Bowel	Colorectal Adenocarcinoma
ACH-000413	5.012121672712217	HS739T	Non-Cancerous	Fibroblast	Non-Cancerous
ACH-000414	3.963474123974886	NCIH1944	Non-Small Cell Lung Cancer	Lung	Non-Small Cell Lung Cancer
ACH-000415	4.00539998774259	BICR6	Head and Neck Squamous Cell Carcinoma	Head and Neck	Head and Neck Squamous Cell Carcinoma
ACH-000416	3.843983844048328	NCIH838	Non-Small Cell Lung Cancer	Lung	Non-Small Cell Lung Cancer
ACH-000417	3.7548875021634687	PANC0813	Pancreatic Adenocarcinoma	Pancreas	Pancreatic Adenocarcinoma
ACH-000418	5.199279721336625	SW1353	Chondrosarcoma	Bone	Chondrosarcoma
ACH-000419	2.27500704749987	KMS28BM	Non-Hodgkin Lymphoma	Lymphoid	Non-Hodgkin Lymphoma
ACH-000420	4.9368734618242325	SNU449	Hepatocellular Carcinoma	Liver	Hepatocellular Carcinoma
ACH-000421	5.000450771770857	SW837	Colorectal Adenocarcinoma	Bowel	Colorectal Adenocarcinoma
ACH-000422	5.7873802222963375	SNU475	Hepatocellular Carcinoma	Liver	Hepatocellular Carcinoma
ACH-000423	3.9900472195737935	SKMEL3	Melanoma	Skin	Melanoma
ACH-000424	3.3405622690264134	TC71	Ewing Sarcoma	Bone	Ewing Sarcoma
ACH-000425	4.774523529590232	UACC62	Melanoma	Skin	Melanoma
ACH-000427	4.881175155349276	NCIN87	Esophagogastric Adenocarcinoma	Esophagus/Stomach	Esophagogastric Adenocarcinoma
ACH-000428	4.111865963867557	UO31	Renal Cell Carcinoma	Kidney	Renal Cell Carcinoma
ACH-000429	2.4594316186372973	A704	Renal Cell Carcinoma	Kidney	Renal Cell Carcinoma
ACH-000430	3.925049964727359	TYKNU	Ovarian Epithelial Tumor	Ovary/Fallopian Tube	Ovarian Epithelial Tumor
ACH-000431	4.7414669864011465	NCIH1694	Lung Neuroendocrine Tumor	Lung	Lung Neuroendocrine Tumor
ACH-000432	5.366322214245816	BV173	Myeloproliferative Neoplasms	Myeloid	Myeloproliferative Neoplasms
ACH-000433	4.871350840634026	CAKI1	Renal Cell Carcinoma	Kidney	Renal Cell Carcinoma
ACH-000434	3.63575439127776	NCIH1915	Non-Small Cell Lung Cancer	Lung	Non-Small Cell Lung Cancer
ACH-000435	4.751142324726947	EFE184	Endometrial Carcinoma	Uterus	Endometrial Carcinoma
ACH-000436	3.77082904603249	OCIMY7	Non-Hodgkin Lymphoma	Lymphoid	Non-Hodgkin Lymphoma
ACH-000437	4.184280294419382	SW1088	Diffuse Glioma	CNS/Brain	Diffuse Glioma
ACH-000438	4.241840183564671	LU65	Non-Small Cell Lung Cancer	Lung	Non-Small Cell Lung Cancer
ACH-000439	5.613236954716332	ME1	Acute Myeloid Leukemia	Myeloid	Acute Myeloid Leukemia
ACH-000440	0.3895668117627256	CA46	Non-Hodgkin Lymphoma	Lymphoid	Non-Hodgkin Lymphoma
ACH-000441	4.72137265947682	SH4	Melanoma	Skin	Melanoma
ACH-000442	5.10936055940423	RERFLCSQ1	Non-Small Cell Lung Cancer	Lung	Non-Small Cell Lung Cancer
ACH-000443	4.659353759170051	OVKATE	Ovarian Epithelial Tumor	Ovary/Fallopian Tube	Ovarian Epithelial Tumor
ACH-000444	3.642701571833233	LU99	Non-Small Cell Lung Cancer	Lung	Non-Small Cell Lung Cancer
ACH-000445	5.094236069845765	KNS60	Diffuse Glioma	CNS/Brain	Diffuse Glioma
ACH-000446	5.350143602017798	KPNSI9S	Neuroblastoma	Peripheral Nervous System	Neuroblastoma
ACH-000447	5.051372101721025	NCIH2228	Non-Small Cell Lung Cancer	Lung	Non-Small Cell Lung Cancer
ACH-000448	4.970393537914677	NCIH1666	Non-Small Cell Lung Cancer	Lung	Non-Small Cell Lung Cancer
ACH-000449	4.595742339474399	MESSA	Uterine Sarcoma/Mesenchymal	Uterus	Uterine Sarcoma/Mesenchymal
ACH-000450	3.237257770900372	MELHO	Melanoma	Skin	Melanoma
ACH-000451	5.1039172107520665	NCIH2085	Non-Small Cell Lung Cancer	Lung	Non-Small Cell Lung Cancer
ACH-000452	5.762348815644129	TE8	Esophageal Squamous Cell Carcinoma	Esophagus/Stomach	Esophageal Squamous Cell Carcinoma
ACH-000453	2.1076878693143737	MOLP2	Non-Hodgkin Lymphoma	Lymphoid	Non-Hodgkin Lymphoma
ACH-000454	3.720278465233327	HCC95	Non-Small Cell Lung Cancer	Lung	Non-Small Cell Lung Cancer
ACH-000455	4.128458384146928	LN428	Diffuse Glioma	CNS/Brain	Diffuse Glioma
ACH-000456	4.853496703702325	BCPAP	Poorly Differentiated Thyroid Cancer	Thyroid	Poorly Differentiated Thyroid Cancer
ACH-000457	4.108524456778169	CAL54	Renal Cell Carcinoma	Kidney	Renal Cell Carcinoma
ACH-000458	4.919816770052789	CJM	Melanoma	Skin	Melanoma
ACH-000459	3.547203024756932	TUHR10TKB	Renal Cell Carcinoma	Kidney	Renal Cell Carcinoma
ACH-000460	4.831877241191673	SNU8	Ovarian Epithelial Tumor	Ovary/Fallopian Tube	Ovarian Epithelial Tumor
ACH-000461	2.582556003014061	SNU1196	Intraductal Papillary Neoplasm of the Bile Duct	Biliary Tract	Intraductal Papillary Neoplasm of the Bile Duct
ACH-000462	5.304145941202946	NALM1	Myeloproliferative Neoplasms	Myeloid	Myeloproliferative Neoplasms
ACH-000463	2.7420062108667365	NCIH460	Non-Small Cell Lung Cancer	Lung	Non-Small Cell Lung Cancer
ACH-000464	4.307428525192248	CAS1	Diffuse Glioma	CNS/Brain	Diffuse Glioma
ACH-000465	2.883620816285671	SKMEL1	Melanoma	Skin	Melanoma
ACH-000466	4.970853654340483	SNU216	Esophagogastric Adenocarcinoma	Esophagus/Stomach	Esophagogastric Adenocarcinoma
ACH-000467	4.44028782084042	HCC56	Colorectal Adenocarcinoma	Bowel	Colorectal Adenocarcinoma
ACH-000468	3.673556423990145	PK45H	Pancreatic Adenocarcinoma	Pancreas	Pancreatic Adenocarcinoma
ACH-000469	5.204766750654613	YH13	Diffuse Glioma	CNS/Brain	Diffuse Glioma
ACH-000470	3.1554254317471973	SW1463	Colorectal Adenocarcinoma	Bowel	Colorectal Adenocarcinoma
ACH-000471	2.414135532984451	LI7	Hepatocellular Carcinoma	Liver	Hepatocellular Carcinoma
ACH-000472	3.9307373375628862	HSC2	Head and Neck Squamous Cell Carcinoma	Head and Neck	Head and Neck Squamous Cell Carcinoma
ACH-000473	4.97315203787724	RT112	Bladder Urothelial Carcinoma	Bladder/Urinary Tract	Bladder Urothelial Carcinoma
ACH-000475	3.18269229751619	HUH1	Hepatocellular Carcinoma	Liver	Hepatocellular Carcinoma
ACH-000476	4.569855608330948	JHH4	Hepatocellular Carcinoma	Liver	Hepatocellular Carcinoma
ACH-000477	3.6758159311722696	MALME3M	Melanoma	Skin	Melanoma
ACH-000478	3.683696454306516	SNU387	Hepatocellular Carcinoma	Liver	Hepatocellular Carcinoma
ACH-000479	4.733354340613827	KNS81	Diffuse Glioma	CNS/Brain	Diffuse Glioma
ACH-000480	3.61706334388818	HUH7	Hepatocellular Carcinoma	Liver	Hepatocellular Carcinoma
ACH-000481	4.181897643108388	NCIH2170	Non-Small Cell Lung Cancer	Lung	Non-Small Cell Lung Cancer
ACH-000482	3.881664619320345	RERFLCKJ	Non-Small Cell Lung Cancer	Lung	Non-Small Cell Lung Cancer
ACH-000483	5.256633295059924	SNU182	Hepatocellular Carcinoma	Liver	Hepatocellular Carcinoma
ACH-000484	4.147306698780294	VMRCRCW	Renal Cell Carcinoma	Kidney	Renal Cell Carcinoma
ACH-000485	3.851998837112446	GSU	Esophagogastric Adenocarcinoma	Esophagus/Stomach	Esophagogastric Adenocarcinoma
ACH-000486	4.33699741660501	KU1919	Bladder Urothelial Carcinoma	Bladder/Urinary Tract	Bladder Urothelial Carcinoma
ACH-000487	3.843983844048328	F36P	Myelodysplastic Syndromes	Myeloid	Myelodysplastic Syndromes
ACH-000488	4.381283372503783	TE11	Esophageal Squamous Cell Carcinoma	Esophagus/Stomach	Esophageal Squamous Cell Carcinoma
ACH-000489	3.07210580048042	SW1116	Colorectal Adenocarcinoma	Bowel	Colorectal Adenocarcinoma
ACH-000490	4.200849574637213	SF767	Cervical Squamous Cell Carcinoma	Cervix	Cervical Squamous Cell Carcinoma
ACH-000491	2.634593268445757	NCIH716	Colorectal Adenocarcinoma	Bowel	Colorectal Adenocarcinoma
ACH-000492	4.4202128906107845	MUTZ5	B-Lymphoblastic Leukemia/Lymphoma	Lymphoid	B-Lymphoblastic Leukemia/Lymphoma
ACH-000493	4.235727059838059	SNU423	Hepatocellular Carcinoma	Liver	Hepatocellular Carcinoma
ACH-000494	4.6293566200796095	OELE	Non-Cancerous	Ovary/Fallopian Tube	Non-Cancerous
ACH-000495	4.44028782084042	TUHR4TKB	Renal Cell Carcinoma	Kidney	Renal Cell Carcinoma
ACH-000496	4.0925457415435655	NCIH1792	Non-Small Cell Lung Cancer	Lung	Non-Small Cell Lung Cancer
ACH-000498	5.3957483281790335	KO52	Acute Myeloid Leukemia	Myeloid	Acute Myeloid Leukemia
ACH-000499	3.119356177039676	EW8	Ewing Sarcoma	Bone	Ewing Sarcoma
ACH-000500	3.6814492653149578	SNU46	Head and Neck Squamous Cell Carcinoma	Head and Neck	Head and Neck Squamous Cell Carcinoma
ACH-000501	4.507160349117523	LS123	Colorectal Adenocarcinoma	Bowel	Colorectal Adenocarcinoma
ACH-000502	3.3103401206121505	TCCPAN2	Pancreatic Adenocarcinoma	Pancreas	Pancreatic Adenocarcinoma
ACH-000503	4.090853430451113	BICR16	Head and Neck Squamous Cell Carcinoma	Head and Neck	Head and Neck Squamous Cell Carcinoma
ACH-000504	4.456149034647996	SNB75	Diffuse Glioma	CNS/Brain	Diffuse Glioma
ACH-000505	4.519793486241101	RKN	Leiomyosarcoma	Soft Tissue	Leiomyosarcoma
ACH-000506	5.715069679379989	NCIH146	Lung Neuroendocrine Tumor	Lung	Lung Neuroendocrine Tumor
ACH-000507	3.572889668420581	KE39	Esophagogastric Adenocarcinoma	Esophagus/Stomach	Esophagogastric Adenocarcinoma
ACH-000508	5.307064162255372	CORL88	Lung Neuroendocrine Tumor	Lung	Lung Neuroendocrine Tumor
ACH-000509	1.811471030529836	HUT78	Non-Hodgkin Lymphoma	Lymphoid	Non-Hodgkin Lymphoma
ACH-000510	3.3175935046234715	NCIH1299	Non-Small Cell Lung Cancer	Lung	Non-Small Cell Lung Cancer
ACH-000511	4.022367813028454	CALU1	Non-Small Cell Lung Cancer	Lung	Non-Small Cell Lung Cancer
ACH-000512	0.3448284969974411	INA6	Non-Hodgkin Lymphoma	Lymphoid	Non-Hodgkin Lymphoma
ACH-000513	4.529820946528695	SNU1272	Renal Cell Carcinoma	Kidney	Renal Cell Carcinoma
ACH-000514	5.495375380944628	NCIH1092	Lung Neuroendocrine Tumor	Lung	Lung Neuroendocrine Tumor
ACH-000515	5.4799419014771305	HCC33	Lung Neuroendocrine Tumor	Lung	Lung Neuroendocrine Tumor
ACH-000516	4.184280294419382	CAL78	Chondrosarcoma	Bone	Chondrosarcoma
ACH-000517	3.324810603420484	SNU410	Pancreatic Adenocarcinoma	Pancreas	Pancreatic Adenocarcinoma
ACH-000518	4.733354340613827	CAL33	Head and Neck Squamous Cell Carcinoma	Head and Neck	Head and Neck Squamous Cell Carcinoma
ACH-000519	5.369117458599815	PEER	T-Lymphoblastic Leukemia/Lymphoma	Lymphoid	T-Lymphoblastic Leukemia/Lymphoma
ACH-000520	4.257764968571387	59M	Ovarian Epithelial Tumor	Ovary/Fallopian Tube	Ovarian Epithelial Tumor
ACH-000521	4.547819956577703	NCIH2030	Non-Small Cell Lung Cancer	Lung	Non-Small Cell Lung Cancer
ACH-000522	3.27500704749987	UMUC3	Bladder Urothelial Carcinoma	Bladder/Urinary Tract	Bladder Urothelial Carcinoma
ACH-000523	5.830863756751758	NCIH1184	Lung Neuroendocrine Tumor	Lung	Lung Neuroendocrine Tumor
ACH-000524	5.4409521980296365	KURAMOCHI	Ovarian Epithelial Tumor	Ovary/Fallopian Tube	Ovarian Epithelial Tumor
ACH-000525	4.356143810225276	NCIH2171	Lung Neuroendocrine Tumor	Lung	Lung Neuroendocrine Tumor
ACH-000526	4.450881315273369	HS821T	Non-Cancerous	Fibroblast	Non-Cancerous
ACH-000527	4.6915341649192	OVISE	Ovarian Epithelial Tumor	Ovary/Fallopian Tube	Ovarian Epithelial Tumor
ACH-000528	4.70376517879341	ABC1	Non-Small Cell Lung Cancer	Lung	Non-Small Cell Lung Cancer
ACH-000529	4.785550551739256	T173	Non-Cancerous	Fibroblast	Non-Cancerous
ACH-000530	5.389222616355895	DMS114	Lung Neuroendocrine Tumor	Lung	Lung Neuroendocrine Tumor
ACH-000531	4.4276061727819	RS5	Non-Cancerous	Fibroblast	Non-Cancerous
ACH-000532	4.326249700837456	SNU61	Colorectal Adenocarcinoma	Bowel	Colorectal Adenocarcinoma
ACH-000533	4.266786540694901	NCIH2004RT	Rhabdoid Cancer	Kidney	Rhabdoid Cancer
ACH-000534	1.7048719644563528	WSUDLCL2	Non-Hodgkin Lymphoma	Lymphoid	Non-Hodgkin Lymphoma
ACH-000535	3.919340082442013	BXPC3	Pancreatic Adenocarcinoma	Pancreas	Pancreatic Adenocarcinoma
ACH-000536	4.916476644437717	BT20	Invasive Breast Carcinoma	Breast	Invasive Breast Carcinoma
ACH-000537	4.656496370553495	SNU761	Hepatocellular Carcinoma	Liver	Hepatocellular Carcinoma
ACH-000538	4.964398632203184	HUTU80	Small Bowel Cancer	Bowel	Small Bowel Cancer
ACH-000539	3.82781902461732	HS618T	Non-Cancerous	Fibroblast	Non-Cancerous
ACH-000540	5.056583528366367	HS606T	Non-Cancerous	Fibroblast	Non-Cancerous
ACH-000541	0.7311832415722002	KMS34	Non-Hodgkin Lymphoma	Lymphoid	Non-Hodgkin Lymphoma
ACH-000542	2.493134922305505	HEYA8	Ovarian Epithelial Tumor	Ovary/Fallopian Tube	Ovarian Epithelial Tumor
ACH-000543	4.315421315945778	SNU489	Diffuse Glioma	CNS/Brain	Diffuse Glioma
ACH-000544	3.6982184782244136	OE21	Esophageal Squamous Cell Carcinoma	Esophagus/Stomach	Esophageal Squamous Cell Carcinoma
ACH-000545	4.634012356402116	VMCUB1	Bladder Urothelial Carcinoma	Bladder/Urinary Tract	Bladder Urothelial Carcinoma
ACH-000546	5.222263603528345	HSC4	Head and Neck Squamous Cell Carcinoma	Head and Neck	Head and Neck Squamous Cell Carcinoma
ACH-000547	3.787641414483326	HT1197	Bladder Urothelial Carcinoma	Bladder/Urinary Tract	Bladder Urothelial Carcinoma
ACH-000548	4.592756010441026	BHY	Head and Neck Squamous Cell Carcinoma	Head and Neck	Head and Neck Squamous Cell Carcinoma
ACH-000549	5.066950243924628	SNU1076	Head and Neck Squamous Cell Carcinoma	Head and Neck	Head and Neck Squamous Cell Carcinoma
ACH-000550	4.210232990095849	IGR39	Melanoma	Skin	Melanoma
ACH-000551	5.134631671447647	K562	Myeloproliferative Neoplasms	Myeloid	Myeloproliferative Neoplasms
ACH-000552	4.030336078370959	HT29	Colorectal Adenocarcinoma	Bowel	Colorectal Adenocarcinoma
ACH-000553	4.665051614289214	SQ1	Non-Small Cell Lung Cancer	Lung	Non-Small Cell Lung Cancer
ACH-000554	4.712045448553693	UACC893	Invasive Breast Carcinoma	Breast	Invasive Breast Carcinoma
ACH-000555	4.255500733148386	A498	Renal Cell Carcinoma	Kidney	Renal Cell Carcinoma
ACH-000556	5.224194663970433	SIHA	Cervical Squamous Cell Carcinoma	Cervix	Cervical Squamous Cell Carcinoma
ACH-000557	5.561937059622433	AML193	Acute Myeloid Leukemia	Myeloid	Acute Myeloid Leukemia
ACH-000558	5.184677020680892	A172	Diffuse Glioma	CNS/Brain	Diffuse Glioma
ACH-000559	5.342696959981934	NCIH1836	Lung Neuroendocrine Tumor	Lung	Lung Neuroendocrine Tumor
ACH-000560	5.752213367865143	ECC10	Esophagogastric Adenocarcinoma	Esophagus/Stomach	Esophagogastric Adenocarcinoma
ACH-000561	5.607922067261143	TDOTT	Esophageal Squamous Cell Carcinoma	Esophagus/Stomach	Esophageal Squamous Cell Carcinoma
ACH-000562	4.965322548367254	HCC78	Non-Small Cell Lung Cancer	Lung	Non-Small Cell Lung Cancer
ACH-000563	2.27500704749987	EBC1	Non-Small Cell Lung Cancer	Lung	Non-Small Cell Lung Cancer
ACH-000564	0.1505596765753814	KHM1B	Non-Hodgkin Lymphoma	Lymphoid	Non-Hodgkin Lymphoma
ACH-000565	3.657640005207824	RCM1	Colorectal Adenocarcinoma	Bowel	Colorectal Adenocarcinoma
ACH-000566	5.076815597050831	SW1710	Bladder Urothelial Carcinoma	Bladder/Urinary Tract	Bladder Urothelial Carcinoma
ACH-000567	0.4222330006830478	ST486	Non-Hodgkin Lymphoma	Lymphoid	Non-Hodgkin Lymphoma
ACH-000568	6.168722254360655	UACC812	Invasive Breast Carcinoma	Breast	Invasive Breast Carcinoma
ACH-000569	4.084914659767938	ISTMES1	Pleural Mesothelioma	Pleura	Pleural Mesothelioma
ACH-000570	5.36667191611176	YKG1	Diffuse Glioma	CNS/Brain	Diffuse Glioma
ACH-000571	4.806324057390029	T98G	Diffuse Glioma	CNS/Brain	Diffuse Glioma
ACH-000572	4.821710215034674	G361	Melanoma	Skin	Melanoma
ACH-000573	4.632849830117706	MDAMB436	Invasive Breast Carcinoma	Breast	Invasive Breast Carcinoma
ACH-000574	4.560103513464738	FUOV1	Ovarian Epithelial Tumor	Ovary/Fallopian Tube	Ovarian Epithelial Tumor
ACH-000575	4.698774108903683	HCC364	Non-Small Cell Lung Cancer	Lung	Non-Small Cell Lung Cancer
ACH-000576	2.9763636357327616	KMS27	Non-Hodgkin Lymphoma	Lymphoid	Non-Hodgkin Lymphoma
ACH-000577	4.675251386050259	JHH2	Hepatocellular Carcinoma	Liver	Hepatocellular Carcinoma
ACH-000578	4.429615964201735	HCC1171	Non-Small Cell Lung Cancer	Lung	Non-Small Cell Lung Cancer
ACH-000579	3.424922088210688	UACC257	Melanoma	Skin	Melanoma
ACH-000580	5.161887682376894	C32	Melanoma	Skin	Melanoma
ACH-000581	3.823749360308273	SNU16	Esophagogastric Adenocarcinoma	Esophagus/Stomach	Esophagogastric Adenocarcinoma
ACH-000582	4.137503523749935	COLO741	Melanoma	Skin	Melanoma
ACH-000583	0.1243281350022017	MC116	Non-Hodgkin Lymphoma	Lymphoid	Non-Hodgkin Lymphoma
ACH-000584	5.4571345943180365	JHOS4	Ovarian Epithelial Tumor	Ovary/Fallopian Tube	Ovarian Epithelial Tumor
ACH-000585	4.281698250098829	EPLC272H	Non-Small Cell Lung Cancer	Lung	Non-Small Cell Lung Cancer
ACH-000586	6.281512801799726	NCIH1876	Lung Neuroendocrine Tumor	Lung	Lung Neuroendocrine Tumor
ACH-000587	4.012568673503056	NCIH1975	Non-Small Cell Lung Cancer	Lung	Non-Small Cell Lung Cancer
ACH-000588	3.104336659814736	KMS26	Non-Hodgkin Lymphoma	Lymphoid	Non-Hodgkin Lymphoma
ACH-000589	4.215678596607928	NCIH1437	Non-Small Cell Lung Cancer	Lung	Non-Small Cell Lung Cancer
ACH-000590	3.2172307162206693	NCIH2073	Non-Small Cell Lung Cancer	Lung	Non-Small Cell Lung Cancer
ACH-000591	4.943921326553485	LN235	Diffuse Glioma	CNS/Brain	Diffuse Glioma
ACH-000592	4.388189537156084	TM31	Diffuse Glioma	CNS/Brain	Diffuse Glioma
ACH-000593	3.4168397419128294	BC3C	Bladder Urothelial Carcinoma	Bladder/Urinary Tract	Bladder Urothelial Carcinoma
ACH-000594	5.630521963471638	DMS153	Lung Neuroendocrine Tumor	Lung	Lung Neuroendocrine Tumor
ACH-000595	3.969933274697856	LN229	Diffuse Glioma	CNS/Brain	Diffuse Glioma
ACH-000596	4.4356285940520905	LCLC97TM1	Non-Small Cell Lung Cancer	Lung	Non-Small Cell Lung Cancer
ACH-000597	4.419538891513785	TTC709	Embryonal Tumor	CNS/Brain	Embryonal Tumor
ACH-000598	4.722466024471091	KMS21BM	Non-Hodgkin Lymphoma	Lymphoid	Non-Hodgkin Lymphoma
ACH-000599	1.0285691521967708	PATU8902	Pancreatic Adenocarcinoma	Pancreas	Pancreatic Adenocarcinoma
ACH-000600	2.84197311892718	SLR26	Renal Cell Carcinoma	Kidney	Renal Cell Carcinoma
ACH-000601	3.62993940943954	MIAPACA2	Pancreatic Adenocarcinoma	Pancreas	Pancreatic Adenocarcinoma
ACH-000602	5.861459166361513	M07E	Acute Myeloid Leukemia	Myeloid	Acute Myeloid Leukemia
ACH-000603	4.325530331567558	BEN	Non-Small Cell Lung Cancer	Lung	Non-Small Cell Lung Cancer
ACH-000604	4.949067965852913	KYO1	Myeloproliferative Neoplasms	Myeloid	Myeloproliferative Neoplasms
ACH-000605	4.142413437873741	TE6	Esophageal Squamous Cell Carcinoma	Esophagus/Stomach	Esophageal Squamous Cell Carcinoma
ACH-000606	3.861955364144869	PECAPJ34CLONEC12	Head and Neck Squamous Cell Carcinoma	Head and Neck	Head and Neck Squamous Cell Carcinoma
ACH-000607	5.46401472450489	KYM1	Rhabdomyosarcoma	Soft Tissue	Rhabdomyosarcoma
ACH-000608	2.84799690655495	COV644	Ovarian Epithelial Tumor	Ovary/Fallopian Tube	Ovarian Epithelial Tumor
ACH-000609	4.450881315273369	SF126	Diffuse Glioma	CNS/Brain	Diffuse Glioma
ACH-000610	4.856985689782205	NCIH2227	Lung Neuroendocrine Tumor	Lung	Lung Neuroendocrine Tumor
ACH-000611	0.933572638261024	SUDHL6	Non-Hodgkin Lymphoma	Lymphoid	Non-Hodgkin Lymphoma
ACH-000612	4.072105800480419	HUT102	Non-Hodgkin Lymphoma	Lymphoid	Non-Hodgkin Lymphoma
ACH-000613	4.017921907997263	HOS	Osteosarcoma	Bone	Osteosarcoma
ACH-000614	4.315421315945778	RVH421	Melanoma	Skin	Melanoma
ACH-000615	4.297925052503806	SKMEL28	Melanoma	Skin	Melanoma
ACH-000616	4.638653116466112	HS746T	Esophagogastric Adenocarcinoma	Esophagus/Stomach	Esophagogastric Adenocarcinoma
ACH-000617	4.870364719583405	OVCAR4	Ovarian Epithelial Tumor	Ovary/Fallopian Tube	Ovarian Epithelial Tumor
ACH-000618	4.18824265626441	SNU1041	Head and Neck Squamous Cell Carcinoma	Head and Neck	Head and Neck Squamous Cell Carcinoma
ACH-000619	3.777156666004501	PECAPJ15	Head and Neck Squamous Cell Carcinoma	Head and Neck	Head and Neck Squamous Cell Carcinoma
ACH-000620	5.364222221093532	JHH1	Hepatocellular Carcinoma	Liver	Hepatocellular Carcinoma
ACH-000621	4.519793486241101	MDAMB157	Invasive Breast Carcinoma	Breast	Invasive Breast Carcinoma
ACH-000622	4.75595576955096	KNS42	Diffuse Glioma	CNS/Brain	Diffuse Glioma
ACH-000623	4.263785613890803	SNU201	Diffuse Glioma	CNS/Brain	Diffuse Glioma
ACH-000624	5.106013237622119	HCC1806	Breast Ductal Carcinoma In Situ	Breast	Breast Ductal Carcinoma In Situ
ACH-000625	5.191799501065075	HEP3B217	Hepatocellular Carcinoma	Liver	Hepatocellular Carcinoma
ACH-000626	0.8875252707415875	U266B1	Non-Hodgkin Lymphoma	Lymphoid	Non-Hodgkin Lymphoma
ACH-000627	4.0259146987507926	LCLC103H	Non-Small Cell Lung Cancer	Lung	Non-Small Cell Lung Cancer
ACH-000628	4.916476644437717	NCIH596	Non-Small Cell Lung Cancer	Lung	Non-Small Cell Lung Cancer
ACH-000629	2.606442228131608	IOMMLEE	Meningothelial Tumor	CNS/Brain	Meningothelial Tumor
ACH-000630	5.664198369291911	YD8	Head and Neck Squamous Cell Carcinoma	Head and Neck	Head and Neck Squamous Cell Carcinoma
ACH-000631	2.908812907739547	KS1	Diffuse Glioma	CNS/Brain	Diffuse Glioma
ACH-000632	4.118525848935668	HS944T	Melanoma	Skin	Melanoma
ACH-000633	3.2078928516413328	FU97	Esophagogastric Adenocarcinoma	Esophagus/Stomach	Esophagogastric Adenocarcinoma
ACH-000634	3.959770155211468	LN340	Diffuse Glioma	CNS/Brain	Diffuse Glioma
ACH-000635	3.752748591407134	SNU119	Ovarian Epithelial Tumor	Ovary/Fallopian Tube	Ovarian Epithelial Tumor
ACH-000636	5.249445341085838	RPMI8402	T-Lymphoblastic Leukemia/Lymphoma	Lymphoid	T-Lymphoblastic Leukemia/Lymphoma
ACH-000637	4.529196267999391	KYSE520	Esophageal Squamous Cell Carcinoma	Esophagus/Stomach	Esophageal Squamous Cell Carcinoma
ACH-000638	4.870857864363762	NCIH441	Non-Small Cell Lung Cancer	Lung	Non-Small Cell Lung Cancer
ACH-000639	4.9676297534661975	NCIH211	Lung Neuroendocrine Tumor	Lung	Lung Neuroendocrine Tumor
ACH-000640	4.012568673503056	SKMEL31	Melanoma	Skin	Melanoma
ACH-000641	5.2720231890610485	CMK	Acute Myeloid Leukemia	Myeloid	Acute Myeloid Leukemia
ACH-000642	5.2731428593080825	HMEL	Non-Cancerous	Breast	Non-Cancerous
ACH-000643	3.814550423461808	HDQP1	Invasive Breast Carcinoma	Breast	Invasive Breast Carcinoma
ACH-000644	5.256255873202732	COLO829	Melanoma	Skin	Melanoma
ACH-000645	4.222650022451478	JL1	Pleural Mesothelioma	Pleura	Pleural Mesothelioma
ACH-000646	3.132576842670008	OVMANA	Ovarian Epithelial Tumor	Ovary/Fallopian Tube	Ovarian Epithelial Tumor
ACH-000647	4.423578170981798	TE1	Esophageal Squamous Cell Carcinoma	Esophagus/Stomach	Esophageal Squamous Cell Carcinoma
ACH-000648	1.8519988371124465	NCIH28	Pleural Mesothelioma	Pleura	Pleural Mesothelioma
ACH-000649	3.212569338850806	786O	Renal Cell Carcinoma	Kidney	Renal Cell Carcinoma
ACH-000650	4.580748491763774	IGR37	Melanoma	Skin	Melanoma
ACH-000651	1.996388746447621	SW620	Colorectal Adenocarcinoma	Bowel	Colorectal Adenocarcinoma
ACH-000652	2.5360529002402097	SUIT2	Pancreatic Adenocarcinoma	Pancreas	Pancreatic Adenocarcinoma
ACH-000653	4.106850796450224	JJN3	Non-Hodgkin Lymphoma	Lymphoid	Non-Hodgkin Lymphoma
ACH-000654	1.0356239097307212	RAJI	Non-Hodgkin Lymphoma	Lymphoid	Non-Hodgkin Lymphoma
ACH-000655	3.3978029618624896	SF268	Diffuse Glioma	CNS/Brain	Diffuse Glioma
ACH-000656	0.2630344058337938	SUDHL8	Non-Hodgkin Lymphoma	Lymphoid	Non-Hodgkin Lymphoma
ACH-000657	5.555202633878297	A2780	Ovarian Epithelial Tumor	Ovary/Fallopian Tube	Ovarian Epithelial Tumor
ACH-000659	4.950001749083499	SCLC21H	Lung Neuroendocrine Tumor	Lung	Lung Neuroendocrine Tumor
ACH-000660	0.6959938131099002	SUDHL5	Non-Hodgkin Lymphoma	Lymphoid	Non-Hodgkin Lymphoma
ACH-000661	4.3826672527450405	WM1799	Melanoma	Skin	Melanoma
ACH-000662	4.888499735514123	CORL23	Non-Small Cell Lung Cancer	Lung	Non-Small Cell Lung Cancer
ACH-000663	3.578938713093386	OVTOKO	Ovarian Epithelial Tumor	Ovary/Fallopian Tube	Ovarian Epithelial Tumor
ACH-000664	2.994579724215748	SUDHL1	Non-Hodgkin Lymphoma	Lymphoid	Non-Hodgkin Lymphoma
ACH-000665	4.659353759170051	SKMES1	Non-Small Cell Lung Cancer	Lung	Non-Small Cell Lung Cancer
ACH-000666	5.119356177039675	NCIH1355	Non-Small Cell Lung Cancer	Lung	Non-Small Cell Lung Cancer
ACH-000667	3.8135246892978105	HCC44	Non-Small Cell Lung Cancer	Lung	Non-Small Cell Lung Cancer
ACH-000668	5.219942913954125	HCC70	Invasive Breast Carcinoma	Breast	Invasive Breast Carcinoma
ACH-000669	4.854494418154875	SW900	Non-Small Cell Lung Cancer	Lung	Non-Small Cell Lung Cancer
ACH-000670	5.249066033855867	SBC5	Lung Neuroendocrine Tumor	Lung	Lung Neuroendocrine Tumor
ACH-000671	3.7246502717329673	HUH6	Hepatoblastoma	Liver	Hepatoblastoma
ACH-000672	4.574707046415546	IALM	Non-Small Cell Lung Cancer	Lung	Non-Small Cell Lung Cancer
ACH-000673	4.195347598322219	LN443	Diffuse Glioma	CNS/Brain	Diffuse Glioma
ACH-000674	3.3132458517875616	NUGC4	Esophagogastric Adenocarcinoma	Esophagus/Stomach	Esophagogastric Adenocarcinoma
ACH-000675	4.390942772802543	NCIH1734	Non-Small Cell Lung Cancer	Lung	Non-Small Cell Lung Cancer
ACH-000676	4.003602236680195	LN464	Diffuse Glioma	CNS/Brain	Diffuse Glioma
ACH-000677	3.831877241191673	SW1573	Non-Small Cell Lung Cancer	Lung	Non-Small Cell Lung Cancer
ACH-000678	4.136683577697236	MKN7	Esophagogastric Adenocarcinoma	Esophagus/Stomach	Esophagogastric Adenocarcinoma
ACH-000679	3.218781167784069	OE19	Esophageal Squamous Cell Carcinoma	Esophagus/Stomach	Esophageal Squamous Cell Carcinoma
ACH-000680	4.389566811762726	SW948	Colorectal Adenocarcinoma	Bowel	Colorectal Adenocarcinoma
ACH-000681	3.887525270741588	A549	Non-Small Cell Lung Cancer	Lung	Non-Small Cell Lung Cancer
ACH-000682	4.638653116466112	SNU1066	Head and Neck Squamous Cell Carcinoma	Head and Neck	Head and Neck Squamous Cell Carcinoma
ACH-000683	4.955591791753994	SNU503	Colorectal Adenocarcinoma	Bowel	Colorectal Adenocarcinoma
ACH-000684	3.9307373375628862	KMRC1	Renal Cell Carcinoma	Kidney	Renal Cell Carcinoma
ACH-000685	4.753818443173543	L33	Adenosquamous Carcinoma of the Pancreas	Pancreas	Adenosquamous Carcinoma of the Pancreas
ACH-000686	3.411426245726465	SNU878	Hepatocellular Carcinoma	Liver	Hepatocellular Carcinoma
ACH-000687	0.2016338611696504	CI1	Non-Hodgkin Lymphoma	Lymphoid	Non-Hodgkin Lymphoma
ACH-000688	3.582556003014061	OV7	Ovarian Epithelial Tumor	Ovary/Fallopian Tube	Ovarian Epithelial Tumor
ACH-000689	4.902073579310743	RH18	Rhabdomyosarcoma	Soft Tissue	Rhabdomyosarcoma
ACH-000690	4.991408466764788	HCC2814	Non-Small Cell Lung Cancer	Lung	Non-Small Cell Lung Cancer
ACH-000691	4.956985924612576	HCC2157	Invasive Breast Carcinoma	Breast	Invasive Breast Carcinoma
ACH-000692	4.36387192485753	SNU899	Head and Neck Squamous Cell Carcinoma	Head and Neck	Head and Neck Squamous Cell Carcinoma
ACH-000693	4.503984703897613	KYSE180	Esophageal Squamous Cell Carcinoma	Esophagus/Stomach	Esophageal Squamous Cell Carcinoma
ACH-000694	5.721099188707186	TE9	Esophageal Squamous Cell Carcinoma	Esophagus/Stomach	Esophageal Squamous Cell Carcinoma
ACH-000695	4.543495883425772	CORL47	Lung Neuroendocrine Tumor	Lung	Lung Neuroendocrine Tumor
ACH-000696	3.584962500721156	OVCAR8	Ovarian Epithelial Tumor	Ovary/Fallopian Tube	Ovarian Epithelial Tumor
ACH-000697	5.483815777264256	A3KAW	Non-Hodgkin Lymphoma	Lymphoid	Non-Hodgkin Lymphoma
ACH-000698	4.676380255466924	DMS53	Lung Neuroendocrine Tumor	Lung	Lung Neuroendocrine Tumor
ACH-000699	3.132576842670008	HCC1395	Invasive Breast Carcinoma	Breast	Invasive Breast Carcinoma
ACH-000700	4.235727059838059	NCIH2882	Non-Small Cell Lung Cancer	Lung	Non-Small Cell Lung Cancer
ACH-000701	5.161887682376894	RMUGS	Ovarian Epithelial Tumor	Ovary/Fallopian Tube	Ovarian Epithelial Tumor
ACH-000702	2.558267634055736	L1236	Hodgkin Lymphoma	Lymphoid	Hodgkin Lymphoma
ACH-000703	7.045814256188498	DMS79	Lung Neuroendocrine Tumor	Lung	Lung Neuroendocrine Tumor
ACH-000704	3.678071905112638	OAW42	Ovarian Epithelial Tumor	Ovary/Fallopian Tube	Ovarian Epithelial Tumor
ACH-000705	5.315783574589461	LC1F	Non-Small Cell Lung Cancer	Lung	Non-Small Cell Lung Cancer
ACH-000706	5.429950657403768	EKVX	Non-Small Cell Lung Cancer	Lung	Non-Small Cell Lung Cancer
ACH-000707	3.2094533656289497	P3HR1	Non-Hodgkin Lymphoma	Lymphoid	Non-Hodgkin Lymphoma
ACH-000708	3.983677694698067	SNU283	Colorectal Adenocarcinoma	Bowel	Colorectal Adenocarcinoma
ACH-000709	3.62993940943954	KMRC2	Renal Cell Carcinoma	Kidney	Renal Cell Carcinoma
ACH-000710	4.945794956740061	NCIH854	Colorectal Adenocarcinoma	Bowel	Colorectal Adenocarcinoma
ACH-000711	4.181102550753798	JIMT1	Invasive Breast Carcinoma	Breast	Invasive Breast Carcinoma
ACH-000712	3.812498225333564	HCC1833	Non-Small Cell Lung Cancer	Lung	Non-Small Cell Lung Cancer
ACH-000713	3.676944359106912	CAOV3	Ovarian Epithelial Tumor	Ovary/Fallopian Tube	Ovarian Epithelial Tumor
ACH-000714	2.956056652412403	KMS11	Non-Hodgkin Lymphoma	Lymphoid	Non-Hodgkin Lymphoma
ACH-000715	3.800123352826528	SNU1214	Head and Neck Squamous Cell Carcinoma	Head and Neck	Head and Neck Squamous Cell Carcinoma
ACH-000716	4.256255873202732	TT2609C02	Well-Differentiated Thyroid Cancer	Thyroid	Well-Differentiated Thyroid Cancer
ACH-000717	4.267535798068735	COLO680N	Esophageal Squamous Cell Carcinoma	Esophagus/Stomach	Esophageal Squamous Cell Carcinoma
ACH-000718	3.05484847699562	NCIH2291	Non-Small Cell Lung Cancer	Lung	Non-Small Cell Lung Cancer
ACH-000719	3.6915341649192	RMGI	Ovarian Epithelial Tumor	Ovary/Fallopian Tube	Ovarian Epithelial Tumor
ACH-000720	4.922673592849446	TCCSUP	Bladder Urothelial Carcinoma	Bladder/Urinary Tract	Bladder Urothelial Carcinoma
ACH-000721	3.905928478173135	HMC18	Invasive Breast Carcinoma	Breast	Invasive Breast Carcinoma
ACH-000722	2.3950627995175777	SNUC1	Colorectal Adenocarcinoma	Bowel	Colorectal Adenocarcinoma
ACH-000723	4.579542224936903	YD10B	Head and Neck Squamous Cell Carcinoma	Head and Neck	Head and Neck Squamous Cell Carcinoma
ACH-000724	5.132165525478088	HT1376	Bladder Urothelial Carcinoma	Bladder/Urinary Tract	Bladder Urothelial Carcinoma
ACH-000725	5.641546029087524	HCC202	Breast Ductal Carcinoma In Situ	Breast	Breast Ductal Carcinoma In Situ
ACH-000726	5.067810783789621	TE14	Esophageal Squamous Cell Carcinoma	Esophagus/Stomach	Esophageal Squamous Cell Carcinoma
ACH-000728	5.6915341649192	KASUMI2	B-Lymphoblastic Leukemia/Lymphoma	Lymphoid	B-Lymphoblastic Leukemia/Lymphoma
ACH-000729	6.0574502721839	NCIH1963	Lung Neuroendocrine Tumor	Lung	Lung Neuroendocrine Tumor
ACH-000730	4.324090516037983	SKMEL5	Melanoma	Skin	Melanoma
ACH-000731	3.848998430400023	HCC2279	Non-Small Cell Lung Cancer	Lung	Non-Small Cell Lung Cancer
ACH-000732	2.9873208659292536	PECAPJ41CLONED2	Head and Neck Squamous Cell Carcinoma	Head and Neck	Head and Neck Squamous Cell Carcinoma
ACH-000733	4.072963271555224	NCIH1838	Non-Small Cell Lung Cancer	Lung	Non-Small Cell Lung Cancer
ACH-000734	4.60584986719498	JHH5	Hepatocellular Carcinoma	Liver	Hepatocellular Carcinoma
ACH-000735	4.3008558712687615	PECAPJ49	Head and Neck Squamous Cell Carcinoma	Head and Neck	Head and Neck Squamous Cell Carcinoma
ACH-000736	4.207892851641333	SNU601	Esophagogastric Adenocarcinoma	Esophagus/Stomach	Esophagogastric Adenocarcinoma
ACH-000737	6.437127844272808	NCIH1385	Non-Small Cell Lung Cancer	Lung	Non-Small Cell Lung Cancer
ACH-000738	1.6088092426755238	GB1	Diffuse Glioma	CNS/Brain	Diffuse Glioma
ACH-000739	3.654206377944292	HEPG2	Hepatoblastoma	Liver	Hepatoblastoma
ACH-000740	4.454833906898869	A253	Head and Neck Squamous Cell Carcinoma	Head and Neck	Head and Neck Squamous Cell Carcinoma
ACH-000741	4.303780748177103	UBLC1	Bladder Urothelial Carcinoma	Bladder/Urinary Tract	Bladder Urothelial Carcinoma
ACH-000742	4.159467729266766	DM3	Non-Cancerous	Fibroblast	Non-Cancerous
ACH-000743	4.3957483281790335	CORL95	Lung Neuroendocrine Tumor	Lung	Lung Neuroendocrine Tumor
ACH-000744	3.578938713093386	NCIH1623	Non-Small Cell Lung Cancer	Lung	Non-Small Cell Lung Cancer
ACH-000745	5.710393192170516	MOLP8	Non-Hodgkin Lymphoma	Lymphoid	Non-Hodgkin Lymphoma
ACH-000746	4.499527024215096	GSS	Esophagogastric Adenocarcinoma	Esophagus/Stomach	Esophagogastric Adenocarcinoma
ACH-000747	4.009884588931844	NCIH1703	Non-Small Cell Lung Cancer	Lung	Non-Small Cell Lung Cancer
ACH-000748	4.178714641175443	SJSA1	Osteosarcoma	Bone	Osteosarcoma
ACH-000749	4.104336659814735	DMS273	Lung Neuroendocrine Tumor	Lung	Lung Neuroendocrine Tumor
ACH-000750	3.75702324650746	LOXIMVI	Melanoma	Skin	Melanoma
ACH-000751	4.658782734012828	OCIM1	Acute Myeloid Leukemia	Myeloid	Acute Myeloid Leukemia
ACH-000752	3.8135246892978105	NCIH196	Lung Neuroendocrine Tumor	Lung	Lung Neuroendocrine Tumor
ACH-000753	3.929790997718597	JMSU1	Bladder Urothelial Carcinoma	Bladder/Urinary Tract	Bladder Urothelial Carcinoma
ACH-000754	0.2387868595871164	L428	Hodgkin Lymphoma	Lymphoid	Hodgkin Lymphoma
ACH-000755	5.419875930422195	HCC2218	Breast Ductal Carcinoma In Situ	Breast	Breast Ductal Carcinoma In Situ
ACH-000756	5.184677020680892	GI1	Diffuse Glioma	CNS/Brain	Diffuse Glioma
ACH-000757	3.3868109464722167	A427	Non-Small Cell Lung Cancer	Lung	Non-Small Cell Lung Cancer
ACH-000758	6.0574502721839	MKN74	Esophagogastric Adenocarcinoma	Esophagus/Stomach	Esophagogastric Adenocarcinoma
ACH-000759	5.9371089462026045	MDAMB175VII	Invasive Breast Carcinoma	Breast	Invasive Breast Carcinoma
ACH-000760	2.403267722339301	LNZ308	Diffuse Glioma	CNS/Brain	Diffuse Glioma
ACH-000761	5.186659017202113	NUGC2	Esophagogastric Adenocarcinoma	Esophagus/Stomach	Esophagogastric Adenocarcinoma
ACH-000762	4.489286022625876	YD38	Head and Neck Squamous Cell Carcinoma	Head and Neck	Head and Neck Squamous Cell Carcinoma
ACH-000763	0.7484612330040357	MM1S	Non-Hodgkin Lymphoma	Lymphoid	Non-Hodgkin Lymphoma
ACH-000764	3.2387868595871163	SH10TC	Esophagogastric Adenocarcinoma	Esophagus/Stomach	Esophagogastric Adenocarcinoma
ACH-000765	3.493134922305505	WM983B	Melanoma	Skin	Melanoma
ACH-000766	4.486070743735668	NCIH1648	Non-Small Cell Lung Cancer	Lung	Non-Small Cell Lung Cancer
ACH-000767	5.259649120649155	NCIH526	Lung Neuroendocrine Tumor	Lung	Lung Neuroendocrine Tumor
ACH-000768	4.157852169141737	MDAMB231	Invasive Breast Carcinoma	Breast	Invasive Breast Carcinoma
ACH-000769	4.739308070860385	LK2	Non-Small Cell Lung Cancer	Lung	Non-Small Cell Lung Cancer
ACH-000770	4.824767853143294	P31FUJ	Acute Myeloid Leukemia	Myeloid	Acute Myeloid Leukemia
ACH-000771	4.76659516172927	BICR56	Head and Neck Squamous Cell Carcinoma	Head and Neck	Head and Neck Squamous Cell Carcinoma
ACH-000772	4.6604951318885135	TE441T	Rhabdomyosarcoma	Soft Tissue	Rhabdomyosarcoma
ACH-000773	0.1110313123887439	KIJK	Non-Hodgkin Lymphoma	Lymphoid	Non-Hodgkin Lymphoma
ACH-000774	3.442280035252584	RERFLCAD2	Non-Small Cell Lung Cancer	Lung	Non-Small Cell Lung Cancer
ACH-000775	3.872828759534885	NCIH727	Lung Neuroendocrine Tumor	Lung	Lung Neuroendocrine Tumor
ACH-000776	4.779259720372376	ONS76	Embryonal Tumor	CNS/Brain	Embryonal Tumor
ACH-000777	5.145269856650506	KYSE30	Esophageal Squamous Cell Carcinoma	Esophagus/Stomach	Esophageal Squamous Cell Carcinoma
ACH-000778	4.015247773698937	HSC3	Head and Neck Squamous Cell Carcinoma	Head and Neck	Head and Neck Squamous Cell Carcinoma
ACH-000779	3.93451650158608	PC9	Non-Small Cell Lung Cancer	Lung	Non-Small Cell Lung Cancer
ACH-000780	6.687060688339892	NCIH1105	Lung Neuroendocrine Tumor	Lung	Lung Neuroendocrine Tumor
ACH-000781	4.797012977836145	NCIH2023	Non-Small Cell Lung Cancer	Lung	Non-Small Cell Lung Cancer
ACH-000782	0.2265085298086797	SEM	B-Lymphoblastic Leukemia/Lymphoma	Lymphoid	B-Lymphoblastic Leukemia/Lymphoma
ACH-000783	4.732811872082943	CAMA1	Invasive Breast Carcinoma	Breast	Invasive Breast Carcinoma
ACH-000784	4.486714373030702	KYSE70	Esophageal Squamous Cell Carcinoma	Esophagus/Stomach	Esophageal Squamous Cell Carcinoma
ACH-000785	4.705977901682522	NCIH2126	Non-Small Cell Lung Cancer	Lung	Non-Small Cell Lung Cancer
ACH-000786	0.137503523749935	DAUDI	Non-Hodgkin Lymphoma	Lymphoid	Non-Hodgkin Lymphoma
ACH-000787	4.745237332129749	LXF289	Non-Small Cell Lung Cancer	Lung	Non-Small Cell Lung Cancer
ACH-000788	3.6229303509201767	A2058	Melanoma	Skin	Melanoma
ACH-000789	5.8204342840760415	NCIH810	Non-Small Cell Lung Cancer	Lung	Non-Small Cell Lung Cancer
ACH-000790	4.777682717073553	SHP77	Lung Neuroendocrine Tumor	Lung	Lung Neuroendocrine Tumor
ACH-000791	4.7349805234358895	RERFLCAD1	Non-Small Cell Lung Cancer	Lung	Non-Small Cell Lung Cancer
ACH-000792	4.01435529297707	BFTC909	Renal Cell Carcinoma	Kidney	Renal Cell Carcinoma
ACH-000793	2.9392265777282085	KATOIII	Esophagogastric Adenocarcinoma	Esophagus/Stomach	Esophagogastric Adenocarcinoma
ACH-000794	4.236492618381302	BICR22	Head and Neck Squamous Cell Carcinoma	Head and Neck	Head and Neck Squamous Cell Carcinoma
ACH-000796	4.20633064787105	MCAS	Ovarian Epithelial Tumor	Ovary/Fallopian Tube	Ovarian Epithelial Tumor
ACH-000797	4.040892430646901	HLFA	Non-Cancerous	Fibroblast	Non-Cancerous
ACH-000798	4.186659017202113	CL40	Colorectal Adenocarcinoma	Bowel	Colorectal Adenocarcinoma
ACH-000799	4.316145742293356	HS695T	Melanoma	Skin	Melanoma
ACH-000800	5.647602329007619	NCIH446	Lung Neuroendocrine Tumor	Lung	Lung Neuroendocrine Tumor
ACH-000801	4.719731056749852	HS936T	Melanoma	Skin	Melanoma
ACH-000802	4.838951766951944	BFTC905	Bladder Urothelial Carcinoma	Bladder/Urinary Tract	Bladder Urothelial Carcinoma
ACH-000803	3.901108243014512	COLO668	Lung Neuroendocrine Tumor	Lung	Lung Neuroendocrine Tumor
ACH-000804	4.551516017628014	NB1	Neuroblastoma	Peripheral Nervous System	Neuroblastoma
ACH-000805	3.241840183564671	COLO679	Melanoma	Skin	Melanoma
ACH-000806	0.1634987322828795	L540	Hodgkin Lymphoma	Lymphoid	Hodgkin Lymphoma
ACH-000807	4.778734244117836	SNU738	Diffuse Glioma	CNS/Brain	Diffuse Glioma
ACH-000808	4.56498780095989	HUH28	Intraductal Papillary Neoplasm of the Bile Duct	Biliary Tract	Intraductal Papillary Neoplasm of the Bile Duct
ACH-000809	3.2675357980687347	KYSE410	Esophageal Squamous Cell Carcinoma	Esophagus/Stomach	Esophageal Squamous Cell Carcinoma
ACH-000810	4.811471030529836	SKMEL30	Melanoma	Skin	Melanoma
ACH-000811	4.584962500721156	SKOV3	Ovarian Epithelial Tumor	Ovary/Fallopian Tube	Ovarian Epithelial Tumor
ACH-000812	4.927896453728821	COLO783	Melanoma	Skin	Melanoma
ACH-000813	4.034743949324734	T3M10	Non-Small Cell Lung Cancer	Lung	Non-Small Cell Lung Cancer
ACH-000814	4.327687364176047	HS939T	Melanoma	Skin	Melanoma
ACH-000815	0.1634987322828795	KMH2	Hodgkin Lymphoma	Lymphoid	Hodgkin Lymphoma
ACH-000816	4.2509615735332185	NCIH524	Lung Neuroendocrine Tumor	Lung	Lung Neuroendocrine Tumor
ACH-000817	0.3334237337251918	RPMI8226	Non-Hodgkin Lymphoma	Lymphoid	Non-Hodgkin Lymphoma
ACH-000818	6.871104373555458	BT483	Invasive Breast Carcinoma	Breast	Invasive Breast Carcinoma
ACH-000819	4.362469888750209	LN18	Diffuse Glioma	CNS/Brain	Diffuse Glioma
ACH-000820	4.245647773636751	SW403	Colorectal Adenocarcinoma	Bowel	Colorectal Adenocarcinoma
ACH-000821	2.37851162325373	EJM	Non-Hodgkin Lymphoma	Lymphoid	Non-Hodgkin Lymphoma
ACH-000822	4.008092420948722	SKMEL24	Melanoma	Skin	Melanoma
ACH-000823	4.085764553778314	KYSE140	Esophageal Squamous Cell Carcinoma	Esophagus/Stomach	Esophageal Squamous Cell Carcinoma
ACH-000824	4.869377924031328	KYSE510	Esophageal Squamous Cell Carcinoma	Esophagus/Stomach	Esophageal Squamous Cell Carcinoma
ACH-000825	4.040892430646901	HOP92	Non-Small Cell Lung Cancer	Lung	Non-Small Cell Lung Cancer
ACH-000826	3.063502942306158	CAL12T	Non-Small Cell Lung Cancer	Lung	Non-Small Cell Lung Cancer
ACH-000827	4.797012977836145	WM793	Melanoma	Skin	Melanoma
ACH-000828	5.73633427697511	ZR7530	Invasive Breast Carcinoma	Breast	Invasive Breast Carcinoma
ACH-000829	2.7676547982373463	HUNS1	Non-Hodgkin Lymphoma	Lymphoid	Non-Hodgkin Lymphoma
ACH-000830	5.442943495848728	NCIH1436	Lung Neuroendocrine Tumor	Lung	Lung Neuroendocrine Tumor
ACH-000831	2.9981955031532523	HEC50B	Endometrial Carcinoma	Uterus	Endometrial Carcinoma
ACH-000832	4.322649262131017	CAL27	Head and Neck Squamous Cell Carcinoma	Head and Neck	Head and Neck Squamous Cell Carcinoma
ACH-000833	0.2265085298086797	RH30	Rhabdomyosarcoma	Soft Tissue	Rhabdomyosarcoma
ACH-000834	4.615887073916057	UMUC1	Bladder Urothelial Carcinoma	Bladder/Urinary Tract	Bladder Urothelial Carcinoma
ACH-000835	3.676944359106912	GCT	Undifferentiated Pleomorphic Sarcoma/Malignant Fibrous Histiocytoma/High-Grade Spindle Cell Sarcoma	Soft Tissue	Undifferentiated Pleomorphic Sarcoma/Malignant Fibrous Histiocytoma/High-Grade Spindle Cell Sarcoma
ACH-000836	3.928844036712568	YD15	Head and Neck Squamous Cell Carcinoma	Head and Neck	Head and Neck Squamous Cell Carcinoma
ACH-000837	4.381975478557301	NCIH322	Non-Small Cell Lung Cancer	Lung	Non-Small Cell Lung Cancer
ACH-000838	3.903038270112912	AMO1	Non-Hodgkin Lymphoma	Lymphoid	Non-Hodgkin Lymphoma
ACH-000839	3.78345665436024	SCABER	Bladder Squamous Cell Carcinoma	Bladder/Urinary Tract	Bladder Squamous Cell Carcinoma
ACH-000840	4.066089190457772	HCC366	Non-Small Cell Lung Cancer	Lung	Non-Small Cell Lung Cancer
ACH-000841	4.484138131201669	NCIH2087	Non-Small Cell Lung Cancer	Lung	Non-Small Cell Lung Cancer
ACH-000842	1.903038270112912	SW480	Colorectal Adenocarcinoma	Bowel	Colorectal Adenocarcinoma
ACH-000843	3.550900664647523	HARA	Non-Small Cell Lung Cancer	Lung	Non-Small Cell Lung Cancer
ACH-000844	4.169925001442312	DMS454	Lung Neuroendocrine Tumor	Lung	Lung Neuroendocrine Tumor
ACH-000845	4.428946344769483	NCIH1373	Non-Small Cell Lung Cancer	Lung	Non-Small Cell Lung Cancer
ACH-000846	4.41006969175638	FADU	Head and Neck Squamous Cell Carcinoma	Head and Neck	Head and Neck Squamous Cell Carcinoma
ACH-000847	1.722466024471091	HGC27	Esophagogastric Adenocarcinoma	Esophagus/Stomach	Esophagogastric Adenocarcinoma
ACH-000848	4.455491620628468	JHH7	Hepatocellular Carcinoma	Liver	Hepatocellular Carcinoma
ACH-000849	5.166715444966423	MDAMB468	Invasive Breast Carcinoma	Breast	Invasive Breast Carcinoma
ACH-000850	4.862947248020921	HS698T	Non-Cancerous	Fibroblast	Non-Cancerous
ACH-000851	3.2600256559614555	MORCPR	Non-Small Cell Lung Cancer	Lung	Non-Small Cell Lung Cancer
ACH-000852	3.775050541483175	NCIH1435	Non-Small Cell Lung Cancer	Lung	Non-Small Cell Lung Cancer
ACH-000853	4.715344295358907	NCIH661	Non-Small Cell Lung Cancer	Lung	Non-Small Cell Lung Cancer
ACH-000854	3.7037651787934096	OCIMY5	Non-Hodgkin Lymphoma	Lymphoid	Non-Hodgkin Lymphoma
ACH-000855	2.790772037862	KYSE150	Esophageal Squamous Cell Carcinoma	Esophagus/Stomach	Esophageal Squamous Cell Carcinoma
ACH-000856	5.134631671447647	CAL51	Invasive Breast Carcinoma	Breast	Invasive Breast Carcinoma
ACH-000857	3.297191416565856	CAL851	Invasive Breast Carcinoma	Breast	Invasive Breast Carcinoma
ACH-000858	3.6392321632492775	KNS62	Non-Small Cell Lung Cancer	Lung	Non-Small Cell Lung Cancer
ACH-000859	5.37608196665007	HCC1954	Breast Ductal Carcinoma In Situ	Breast	Breast Ductal Carcinoma In Situ
ACH-000860	3.824767853143294	NCIH358	Non-Small Cell Lung Cancer	Lung	Non-Small Cell Lung Cancer
ACH-000861	4.583158003874408	HOP62	Non-Small Cell Lung Cancer	Lung	Non-Small Cell Lung Cancer
ACH-000862	5.45450493755737	KMBC2	Bladder Urothelial Carcinoma	Bladder/Urinary Tract	Bladder Urothelial Carcinoma
ACH-000863	4.104336659814735	DBTRG05MG	Diffuse Glioma	CNS/Brain	Diffuse Glioma
ACH-000864	5.74416109557041	COLO684	Endometrial Carcinoma	Uterus	Endometrial Carcinoma
ACH-000865	5.4564776293518165	KYSE450	Esophageal Squamous Cell Carcinoma	Esophagus/Stomach	Esophageal Squamous Cell Carcinoma
ACH-000866	6.0002254034909495	NCIH1048	Lung Neuroendocrine Tumor	Lung	Lung Neuroendocrine Tumor
ACH-000867	4.7527485914071335	CHAGOK1	Non-Small Cell Lung Cancer	Lung	Non-Small Cell Lung Cancer
ACH-000868	4.758089934201813	HCC1195	Non-Small Cell Lung Cancer	Lung	Non-Small Cell Lung Cancer
ACH-000869	3.878725341480105	NCIH1568	Non-Small Cell Lung Cancer	Lung	Non-Small Cell Lung Cancer
ACH-000870	5.801676029253588	NCIH1930	Lung Neuroendocrine Tumor	Lung	Lung Neuroendocrine Tumor
ACH-000871	5.368419155081396	NCIH510	Lung Neuroendocrine Tumor	Lung	Lung Neuroendocrine Tumor
ACH-000872	4.798050514767515	HCC515	Non-Small Cell Lung Cancer	Lung	Non-Small Cell Lung Cancer
ACH-000873	4.44028782084042	KYSE270	Esophageal Squamous Cell Carcinoma	Esophagus/Stomach	Esophageal Squamous Cell Carcinoma
ACH-000874	0.722466024471091	RS411	B-Lymphoblastic Leukemia/Lymphoma	Lymphoid	B-Lymphoblastic Leukemia/Lymphoma
ACH-000875	4.247927513443585	NCIH2347	Non-Small Cell Lung Cancer	Lung	Non-Small Cell Lung Cancer
ACH-000876	5.416501992867417	MDAMB415	Invasive Breast Carcinoma	Breast	Invasive Breast Carcinoma
ACH-000877	3.821710215034674	EB1	Non-Hodgkin Lymphoma	Lymphoid	Non-Hodgkin Lymphoma
ACH-000878	3.571676809970932	HCC15	Non-Small Cell Lung Cancer	Lung	Non-Small Cell Lung Cancer
ACH-000879	4.469885976274464	MFE296	Endometrial Carcinoma	Uterus	Endometrial Carcinoma
ACH-000880	5.6959938131099	AGS	Esophagogastric Adenocarcinoma	Esophagus/Stomach	Esophagogastric Adenocarcinoma
ACH-000881	3.496973580998276	MELJUSO	Melanoma	Skin	Melanoma
ACH-000882	3.879705766282288	IGR1	Melanoma	Skin	Melanoma
ACH-000883	4.457462964648552	SW1783	Diffuse Glioma	CNS/Brain	Diffuse Glioma
ACH-000884	3.4276061727818994	MDAMB435S	Melanoma	Skin	Melanoma
ACH-000885	4.3348542693316325	TOV21G	Ovarian Epithelial Tumor	Ovary/Fallopian Tube	Ovarian Epithelial Tumor
ACH-000886	4.309612772454123	NCIH2009	Non-Small Cell Lung Cancer	Lung	Non-Small Cell Lung Cancer
ACH-000887	3.430285272977781	SF172	Diffuse Glioma	CNS/Brain	Diffuse Glioma
ACH-000888	4.687620632084895	NCIH1793	Non-Small Cell Lung Cancer	Lung	Non-Small Cell Lung Cancer
ACH-000889	4.93451650158608	KMM1	Non-Hodgkin Lymphoma	Lymphoid	Non-Hodgkin Lymphoma
ACH-000890	3.4208865749755315	SW1271	Lung Neuroendocrine Tumor	Lung	Lung Neuroendocrine Tumor
ACH-000891	4.85897561429202	HCC1438	Non-Small Cell Lung Cancer	Lung	Non-Small Cell Lung Cancer
ACH-000892	4.5668151540108965	NCIH1563	Non-Small Cell Lung Cancer	Lung	Non-Small Cell Lung Cancer
ACH-000893	4.833902076669164	NCIH1651	Non-Small Cell Lung Cancer	Lung	Non-Small Cell Lung Cancer
ACH-000894	4.377123749129487	NCIH1869	Non-Small Cell Lung Cancer	Lung	Non-Small Cell Lung Cancer
ACH-000895	3.582556003014061	CL34	Colorectal Adenocarcinoma	Bowel	Colorectal Adenocarcinoma
ACH-000896	4.710944154575872	647V	Bladder Urothelial Carcinoma	Bladder/Urinary Tract	Bladder Urothelial Carcinoma
ACH-000897	4.050501697446727	FTC238	Well-Differentiated Thyroid Cancer	Thyroid	Well-Differentiated Thyroid Cancer
ACH-000898	4.125155131322289	SNU719	Esophagogastric Adenocarcinoma	Esophagus/Stomach	Esophagogastric Adenocarcinoma
ACH-000899	5.364222221093532	WM88	Melanoma	Skin	Melanoma
ACH-000900	3.626439136697315	NCIH23	Non-Small Cell Lung Cancer	Lung	Non-Small Cell Lung Cancer
ACH-000901	4.069530325162305	HCC1359	Non-Small Cell Lung Cancer	Lung	Non-Small Cell Lung Cancer
ACH-000902	6.57803297169654	CAL148	Invasive Breast Carcinoma	Breast	Invasive Breast Carcinoma
ACH-000903	3.877744249949002	FTC133	Well-Differentiated Thyroid Cancer	Thyroid	Well-Differentiated Thyroid Cancer
ACH-000904	5.883865154509794	NCIH2106	Non-Small Cell Lung Cancer	Lung	Non-Small Cell Lung Cancer
ACH-000905	4.203201156316611	5637	Bladder Urothelial Carcinoma	Bladder/Urinary Tract	Bladder Urothelial Carcinoma
ACH-000906	3.2942531364445142	ES2	Ovarian Epithelial Tumor	Ovary/Fallopian Tube	Ovarian Epithelial Tumor
ACH-000907	4.216454865144756	SNU349	Renal Cell Carcinoma	Kidney	Renal Cell Carcinoma
ACH-000908	3.3603642765434705	SNU520	Esophagogastric Adenocarcinoma	Esophagus/Stomach	Esophagogastric Adenocarcinoma
ACH-000909	5.803485375595953	JHUEM2	Endometrial Carcinoma	Uterus	Endometrial Carcinoma
ACH-000910	4.545968369105292	MDAMB453	Invasive Breast Carcinoma	Breast	Invasive Breast Carcinoma
ACH-000911	4.614709844115208	NUGC3	Esophagogastric Adenocarcinoma	Esophagus/Stomach	Esophagogastric Adenocarcinoma
ACH-000912	3.908812907739547	NCIH2286	Lung Neuroendocrine Tumor	Lung	Lung Neuroendocrine Tumor
ACH-000913	4.269781238274379	ESS1	Uterine Sarcoma/Mesenchymal	Uterus	Uterine Sarcoma/Mesenchymal
ACH-000914	1.7180875839605168	HT	Non-Hodgkin Lymphoma	Lymphoid	Non-Hodgkin Lymphoma
ACH-000915	3.55581615506164	IPC298	Melanoma	Skin	Melanoma
ACH-000916	5.081083928687635	NCIH1573	Non-Small Cell Lung Cancer	Lung	Non-Small Cell Lung Cancer
ACH-000917	4.654779216959517	TE4	Esophageal Squamous Cell Carcinoma	Esophagus/Stomach	Esophageal Squamous Cell Carcinoma
ACH-000918	1.9068905956085185	MOLT16	T-Lymphoblastic Leukemia/Lymphoma	Lymphoid	T-Lymphoblastic Leukemia/Lymphoma
ACH-000919	2.927896453728821	IM95	Esophagogastric Adenocarcinoma	Esophagus/Stomach	Esophagogastric Adenocarcinoma
ACH-000920	5.638653116466112	CMLT1	Myeloproliferative Neoplasms	Myeloid	Myeloproliferative Neoplasms
ACH-000921	4.746312766425459	NCIH157DM	Non-Small Cell Lung Cancer	Lung	Non-Small Cell Lung Cancer
ACH-000922	5.207892851641333	RCHACV	B-Lymphoblastic Leukemia/Lymphoma	Lymphoid	B-Lymphoblastic Leukemia/Lymphoma
ACH-000923	0.2016338611696504	BCP1	Non-Hodgkin Lymphoma	Lymphoid	Non-Hodgkin Lymphoma
ACH-000924	4.142413437873741	NCIH2172	Non-Small Cell Lung Cancer	Lung	Non-Small Cell Lung Cancer
ACH-000925	4.501439145158873	DV90	Non-Small Cell Lung Cancer	Lung	Non-Small Cell Lung Cancer
ACH-000926	2.752748591407134	HT55	Colorectal Adenocarcinoma	Bowel	Colorectal Adenocarcinoma
ACH-000927	5.493775408460703	BT474	Invasive Breast Carcinoma	Breast	Invasive Breast Carcinoma
ACH-000928	4.745237332129749	JHUEM1	Endometrial Carcinoma	Uterus	Endometrial Carcinoma
ACH-000929	5.000450771770857	NCIH2110	Non-Small Cell Lung Cancer	Lung	Non-Small Cell Lung Cancer
ACH-000930	4.863938450423972	HCC1569	Invasive Breast Carcinoma	Breast	Invasive Breast Carcinoma
ACH-000931	4.581953750848818	HMCB	Melanoma	Skin	Melanoma
ACH-000932	2.3757345385831563	SNU1	Esophagogastric Adenocarcinoma	Esophagus/Stomach	Esophagogastric Adenocarcinoma
ACH-000933	4.699884728697476	SNU324	Pancreatic Adenocarcinoma	Pancreas	Pancreatic Adenocarcinoma
ACH-000934	5.380937194927824	MDAMB361	Invasive Breast Carcinoma	Breast	Invasive Breast Carcinoma
ACH-000935	3.513490745588118	MDST8	Colorectal Adenocarcinoma	Bowel	Colorectal Adenocarcinoma
ACH-000936	5.187846909439575	EFO27	Ovarian Epithelial Tumor	Ovary/Fallopian Tube	Ovarian Epithelial Tumor
ACH-000937	5.351204277257994	PF382	T-Lymphoblastic Leukemia/Lymphoma	Lymphoid	T-Lymphoblastic Leukemia/Lymphoma
ACH-000938	5.386810946472217	NALM6	B-Lymphoblastic Leukemia/Lymphoma	Lymphoid	B-Lymphoblastic Leukemia/Lymphoma
ACH-000939	5.081083928687635	SKUT1	Uterine Sarcoma/Mesenchymal	Uterus	Uterine Sarcoma/Mesenchymal
ACH-000940	5.3215673760354045	AN3CA	Endometrial Carcinoma	Uterus	Endometrial Carcinoma
ACH-000941	3.605257262939004	HEC1B	Endometrial Carcinoma	Uterus	Endometrial Carcinoma
ACH-000942	5.298658315564516	HPBALL	T-Lymphoblastic Leukemia/Lymphoma	Lymphoid	T-Lymphoblastic Leukemia/Lymphoma
ACH-000943	3.264536430999025	RKO	Colorectal Adenocarcinoma	Bowel	Colorectal Adenocarcinoma
ACH-000944	0.6959938131099002	NAMALWA	Non-Hodgkin Lymphoma	Lymphoid	Non-Hodgkin Lymphoma
ACH-000945	4.370861740085285	NCIH650	Non-Small Cell Lung Cancer	Lung	Non-Small Cell Lung Cancer
ACH-000946	1.831877241191673	HEC265	Endometrial Carcinoma	Uterus	Endometrial Carcinoma
ACH-000947	5.910252962799278	OVK18	Ovarian Epithelial Tumor	Ovary/Fallopian Tube	Ovarian Epithelial Tumor
ACH-000948	4.189824558880018	2313287	Esophagogastric Adenocarcinoma	Esophagus/Stomach	Esophagogastric Adenocarcinoma
ACH-000949	4.738767836800191	TGBC11TKB	Esophagogastric Adenocarcinoma	Esophagus/Stomach	Esophagogastric Adenocarcinoma
ACH-000950	3.2448870591235344	LOVO	Colorectal Adenocarcinoma	Bowel	Colorectal Adenocarcinoma
ACH-000951	4.504620392403552	NCIH2342	Non-Small Cell Lung Cancer	Lung	Non-Small Cell Lung Cancer
ACH-000952	4.095924419998536	MDAPCA2B	Prostate Adenocarcinoma	Prostate	Prostate Adenocarcinoma
ACH-000953	0.9486008474933558	SUPT1	T-Lymphoblastic Leukemia/Lymphoma	Lymphoid	T-Lymphoblastic Leukemia/Lymphoma
ACH-000954	3.20006486151431	HEC1A	Endometrial Carcinoma	Uterus	Endometrial Carcinoma
ACH-000955	5.910013053421343	SNU407	Colorectal Adenocarcinoma	Bowel	Colorectal Adenocarcinoma
ACH-000956	2.931683057059806	22RV1	Prostate Adenocarcinoma	Prostate	Prostate Adenocarcinoma
ACH-000957	3.493134922305505	LS180	Colorectal Adenocarcinoma	Bowel	Colorectal Adenocarcinoma
ACH-000958	4.7311832415722	SW48	Colorectal Adenocarcinoma	Bowel	Colorectal Adenocarcinoma
ACH-000959	4.63575439127776	SNUC4	Colorectal Adenocarcinoma	Bowel	Colorectal Adenocarcinoma
ACH-000960	5.717813489718049	REH	B-Lymphoblastic Leukemia/Lymphoma	Lymphoid	B-Lymphoblastic Leukemia/Lymphoma
ACH-000961	3.871843648509318	ISHIKAWAHERAKLIO02ER	Endometrial Carcinoma	Uterus	Endometrial Carcinoma
ACH-000962	3.319039815562536	OC314	Ovarian Epithelial Tumor	Ovary/Fallopian Tube	Ovarian Epithelial Tumor
ACH-000963	2.4982508675278257	CCK81	Colorectal Adenocarcinoma	Bowel	Colorectal Adenocarcinoma
ACH-000964	4.9368734618242325	MOLT3	Non-Hodgkin Lymphoma	Lymphoid	Non-Hodgkin Lymphoma
ACH-000965	6.14425035619052	RL952	Endometrial Carcinoma	Uterus	Endometrial Carcinoma
ACH-000966	5.125568451778029	IGROV1	Ovarian Epithelial Tumor	Ovary/Fallopian Tube	Ovarian Epithelial Tumor
ACH-000967	4.583158003874408	SNUC2A	Colorectal Adenocarcinoma	Bowel	Colorectal Adenocarcinoma
ACH-000968	3.3132458517875616	COLO792	Melanoma	Skin	Melanoma
ACH-000969	3.0125686735030555	KM12	Colorectal Adenocarcinoma	Bowel	Colorectal Adenocarcinoma
ACH-000970	4.561937059622433	SNUC5	Colorectal Adenocarcinoma	Bowel	Colorectal Adenocarcinoma
ACH-000971	3.346247774082776	HCT116	Colorectal Adenocarcinoma	Bowel	Colorectal Adenocarcinoma
ACH-000972	2.57773093149008	HEC151	Endometrial Carcinoma	Uterus	Endometrial Carcinoma
ACH-000973	3.739848102699328	639V	Urethral Cancer	Bladder/Urinary Tract	Urethral Cancer
ACH-000974	4.833396134163228	SNGM	Endometrial Carcinoma	Uterus	Endometrial Carcinoma
ACH-000975	4.964860664245848	HCC2450	Non-Small Cell Lung Cancer	Lung	Non-Small Cell Lung Cancer
ACH-000976	3.973611275519472	HUCCT1	Intraductal Papillary Neoplasm of the Bile Duct	Biliary Tract	Intraductal Papillary Neoplasm of the Bile Duct
ACH-000977	4.62702310555406	LNCAPCLONEFGC	Prostate Adenocarcinoma	Prostate	Prostate Adenocarcinoma
ACH-000978	5.114783447249852	EN	Endometrial Carcinoma	Uterus	Endometrial Carcinoma
ACH-000980	4.143230134776893	NCIH1155	Non-Small Cell Lung Cancer	Lung	Non-Small Cell Lung Cancer
ACH-000981	2.211012193485512	DND41	T-Lymphoblastic Leukemia/Lymphoma	Lymphoid	T-Lymphoblastic Leukemia/Lymphoma
ACH-000982	4.667892125230234	GP2D	Colorectal Adenocarcinoma	Bowel	Colorectal Adenocarcinoma
ACH-000983	4.500164679492167	KCL22	Myeloproliferative Neoplasms	Myeloid	Myeloproliferative Neoplasms
ACH-000984	4.880685525261125	HEC6	Endometrial Carcinoma	Uterus	Endometrial Carcinoma
ACH-000985	2.5360529002402097	LS411N	Colorectal Adenocarcinoma	Bowel	Colorectal Adenocarcinoma
ACH-000986	2.903038270112912	HT115	Colorectal Adenocarcinoma	Bowel	Colorectal Adenocarcinoma
ACH-000987	4.44028782084042	MEWO	Melanoma	Skin	Melanoma
ACH-000988	4.46401472450489	MFE319	Endometrial Carcinoma	Uterus	Endometrial Carcinoma
ACH-000989	4.455491620628468	SNU175	Colorectal Adenocarcinoma	Bowel	Colorectal Adenocarcinoma
ACH-000990	4.22573765346606	HEC108	Endometrial Carcinoma	Uterus	Endometrial Carcinoma
ACH-000991	5.028127082317139	SNU81	Colorectal Adenocarcinoma	Bowel	Colorectal Adenocarcinoma
ACH-000993	4.511594541537413	JHUEM7	Endometrial Carcinoma	Uterus	Endometrial Carcinoma
ACH-000994	4.9954845188775066	HEC59	Endometrial Carcinoma	Uterus	Endometrial Carcinoma
ACH-000995	4.823239844131022	JURKAT	T-Lymphoblastic Leukemia/Lymphoma	Lymphoid	T-Lymphoblastic Leukemia/Lymphoma
ACH-000996	4.218781167784069	HEC251	Endometrial Carcinoma	Uterus	Endometrial Carcinoma
ACH-000997	2.344828496997441	HCT15	Colorectal Adenocarcinoma	Bowel	Colorectal Adenocarcinoma
ACH-000998	2.584962500721156	CW2	Colorectal Adenocarcinoma	Bowel	Colorectal Adenocarcinoma
ACH-000999	4.956985924612576	SNU1040	Colorectal Adenocarcinoma	Bowel	Colorectal Adenocarcinoma
ACH-001001	3.082361969557473	143B	Osteosarcoma	Bone	Osteosarcoma
ACH-001016	3.851998837112446	BECKER	Diffuse Glioma	CNS/Brain	Diffuse Glioma
ACH-001020	2.204766750654613	BT16	Embryonal Tumor	CNS/Brain	Embryonal Tumor
ACH-001022	5.362119166725657	CBAGPN	Ewing Sarcoma	Bone	Ewing Sarcoma
ACH-001028	2.189033824390017	CHLA06ATRT	Embryonal Tumor	CNS/Brain	Embryonal Tumor
ACH-001029	6.165510018041353	CHLA10	Ewing Sarcoma	Bone	Ewing Sarcoma
ACH-001030	4.434961760187254	CHLA218	Ewing Sarcoma	Bone	Ewing Sarcoma
ACH-001031	4.297925052503806	CHLA266	Embryonal Tumor	CNS/Brain	Embryonal Tumor
ACH-001032	5.4202128906107845	CHLA32	Ewing Sarcoma	Bone	Ewing Sarcoma
ACH-001033	3.7676547982373454	CHLA57	Embryonal Tumor	CNS/Brain	Embryonal Tumor
ACH-001034	5.20006486151431	CHLA9	Ewing Sarcoma	Bone	Ewing Sarcoma
ACH-001035	4.529820946528695	CHLA99	Ewing Sarcoma	Bone	Ewing Sarcoma
ACH-001036	4.554588851677638	CMK115	Acute Myeloid Leukemia	Myeloid	Acute Myeloid Leukemia
ACH-001038	5.312882955284356	COGE352	Embryonal Tumor	CNS/Brain	Embryonal Tumor
ACH-001041	4.053111336459563	CHL1DM	Melanoma	Skin	Melanoma
ACH-001048	3.587364990936461	COV504	Ovarian Epithelial Tumor	Ovary/Fallopian Tube	Ovarian Epithelial Tumor
ACH-001050	3.266036893995317	CW9019	Rhabdomyosarcoma	Soft Tissue	Rhabdomyosarcoma
ACH-001053	4.292045492492862	D425	Embryonal Tumor	CNS/Brain	Embryonal Tumor
ACH-001054	4.547203024756931	D458	Embryonal Tumor	CNS/Brain	Embryonal Tumor
ACH-001057	4.349082146391089	DERL2	Non-Hodgkin Lymphoma	Lymphoid	Non-Hodgkin Lymphoma
ACH-001059	6.39694722007283	DL	Embryonal Tumor	CNS/Brain	Embryonal Tumor
ACH-001060	0.137503523749935	DL40	Non-Hodgkin Lymphoma	Lymphoid	Non-Hodgkin Lymphoma
ACH-001061	2.4195388915137843	DLD1	Colorectal Adenocarcinoma	Bowel	Colorectal Adenocarcinoma
ACH-001067	4.4535175792154975	F5	Meningothelial Tumor	CNS/Brain	Meningothelial Tumor
ACH-001068	0.4005379295837288	FEPD	Non-Hodgkin Lymphoma	Lymphoid	Non-Hodgkin Lymphoma
ACH-001075	4.579542224936903	NCIH292	Non-Small Cell Lung Cancer	Lung	Non-Small Cell Lung Cancer
ACH-001086	3.099295204337776	HELA	Cervical Adenocarcinoma	Cervix	Cervical Adenocarcinoma
ACH-001096	1.2387868595871168	JR	Rhabdomyosarcoma	Soft Tissue	Rhabdomyosarcoma
ACH-001097	1.144046369616707	KARPAS384	Non-Hodgkin Lymphoma	Lymphoid	Non-Hodgkin Lymphoma
ACH-001098	4.380590934265922	KCIMOH1	Pancreatic Adenocarcinoma	Pancreas	Pancreatic Adenocarcinoma
ACH-001099	4.161887682376894	KD	Embryonal Tumor	CNS/Brain	Embryonal Tumor
ACH-001100	0.0	KHYG1	T-Lymphoblastic Leukemia/Lymphoma	Lymphoid	T-Lymphoblastic Leukemia/Lymphoma
ACH-001106	2.1538053360790355	KOPN8	B-Lymphoblastic Leukemia/Lymphoma	Lymphoid	B-Lymphoblastic Leukemia/Lymphoma
ACH-001109	4.547819956577703	KPMRTRY	Rhabdoid Cancer	Kidney	Rhabdoid Cancer
ACH-001111	0.0976107966264223	L82	Non-Hodgkin Lymphoma	Lymphoid	Non-Hodgkin Lymphoma
ACH-001113	4.535430914871279	LC1SQSF	Non-Small Cell Lung Cancer	Lung	Non-Small Cell Lung Cancer
ACH-001119	2.056583528366368	MAC2A	Non-Hodgkin Lymphoma	Lymphoid	Non-Hodgkin Lymphoma
ACH-001128	4.066089190457772	MON	Embryonal Tumor	CNS/Brain	Embryonal Tumor
ACH-001129	4.089159131911238	MONOMAC1	Acute Myeloid Leukemia	Myeloid	Acute Myeloid Leukemia
ACH-001132	0.01435529297707	MTA	T-Lymphoblastic Leukemia/Lymphoma	Lymphoid	T-Lymphoblastic Leukemia/Lymphoma
ACH-001134	2.350497247084133	MYLA	T-Lymphoblastic Leukemia/Lymphoma	Lymphoid	T-Lymphoblastic Leukemia/Lymphoma
ACH-001142	5.002252451731379	NHAHTDD	Non-Cancerous	CNS/Brain	Non-Cancerous
ACH-001145	2.570462931026041	OC316	Ovarian Epithelial Tumor	Ovary/Fallopian Tube	Ovarian Epithelial Tumor
ACH-001147	0.2141248053528473	OCILY12	Non-Hodgkin Lymphoma	Lymphoid	Non-Hodgkin Lymphoma
ACH-001148	4.098453246309274	OCILY132	Non-Hodgkin Lymphoma	Lymphoid	Non-Hodgkin Lymphoma
ACH-001151	3.653060017104565	OVCAR5	Ovarian Epithelial Tumor	Ovary/Fallopian Tube	Ovarian Epithelial Tumor
ACH-001163	2.994579724215748	CCLFPEDS0001T	Renal Cell Carcinoma	Kidney	Renal Cell Carcinoma
ACH-001164	3.2479275134435857	CCLFPEDS0003T	Undifferentiated Pleomorphic Sarcoma/Malignant Fibrous Histiocytoma/High-Grade Spindle Cell Sarcoma	Soft Tissue	Undifferentiated Pleomorphic Sarcoma/Malignant Fibrous Histiocytoma/High-Grade Spindle Cell Sarcoma
ACH-001172	5.094658342654544	U251MGDM	Diffuse Glioma	CNS/Brain	Diffuse Glioma
ACH-001183	4.862451391325582	RT11284	Bladder Urothelial Carcinoma	Bladder/Urinary Tract	Bladder Urothelial Carcinoma
ACH-001184	3.671293372481576	SCMCRM2	Rhabdomyosarcoma	Soft Tissue	Rhabdomyosarcoma
ACH-001188	5.612352498752662	SHSY5Y	Neuroblastoma	Peripheral Nervous System	Neuroblastoma
ACH-001190	3.8328900141647417	SKMEL2	Melanoma	Skin	Melanoma
ACH-001192	2.8257856274647914	SKNEP1	Ewing Sarcoma	Bone	Ewing Sarcoma
ACH-001193	3.286881147788161	SKPNDW	Embryonal Tumor	CNS/Brain	Embryonal Tumor
ACH-001194	4.305240965954483	SKRC31	Renal Cell Carcinoma	Kidney	Renal Cell Carcinoma
ACH-001196	3.371558862611963	SMSCTR	Rhabdomyosarcoma	Soft Tissue	Rhabdomyosarcoma
ACH-001197	2.3868109464722167	SMZ1	Non-Hodgkin Lymphoma	Lymphoid	Non-Hodgkin Lymphoma
ACH-001200	4.228049047884462	STM9101	Rhabdoid Cancer	Kidney	Rhabdoid Cancer
ACH-001201	3.984589350362457	SUMB002	Embryonal Tumor	CNS/Brain	Embryonal Tumor
ACH-001207	4.829342193902803	TIG3TD	Non-Cancerous	Fibroblast	Non-Cancerous
ACH-001210	4.379898163524692	TTC1240	Rhabdoid Cancer	Kidney	Rhabdoid Cancer
ACH-001211	6.13647851834917	TTC549	Embryonal Tumor	CNS/Brain	Embryonal Tumor
ACH-001228	4.9593064897596575	UPCISCC152	Head and Neck Squamous Cell Carcinoma	Head and Neck	Head and Neck Squamous Cell Carcinoma
ACH-001229	3.493134922305505	UPCISCC154	Head and Neck Squamous Cell Carcinoma	Head and Neck	Head and Neck Squamous Cell Carcinoma
ACH-001232	5.03342300153745	UW228	Embryonal Tumor	CNS/Brain	Embryonal Tumor
ACH-001239	4.099295204337775	WM2664	Melanoma	Skin	Melanoma
ACH-001270	4.184280294419382	127399	Synovial Sarcoma	Soft Tissue	Synovial Sarcoma
ACH-001274	4.044394119358453	SW982	Synovial Sarcoma	Soft Tissue	Synovial Sarcoma
ACH-001275	4.782932704820837	SYO1	Synovial Sarcoma	Soft Tissue	Synovial Sarcoma
ACH-001277	5.492494151679432	YAMATO	Synovial Sarcoma	Soft Tissue	Synovial Sarcoma
ACH-001278	4.328405658958567	BIN67	Ovarian Epithelial Tumor	Ovary/Fallopian Tube	Ovarian Epithelial Tumor
ACH-001279	5.298658315564516	SCCOHT1	Ovarian Epithelial Tumor	Ovary/Fallopian Tube	Ovarian Epithelial Tumor
ACH-001280	5.739848102699328	SCS214	Synovial Sarcoma	Soft Tissue	Synovial Sarcoma
ACH-001283	2.91456452349394	TC106	Ewing Sarcoma	Bone	Ewing Sarcoma
ACH-001289	4.832890014164741	COGAR359	Embryonal Tumor	CNS/Brain	Embryonal Tumor
ACH-001295	5.037821465434967	Y79	Retinoblastoma	Eye	Retinoblastoma
ACH-001300	4.161887682376894	CHLA15	Neuroblastoma	Peripheral Nervous System	Neuroblastoma
ACH-001301	6.091911357491912	COGN278	Neuroblastoma	Peripheral Nervous System	Neuroblastoma
ACH-001302	4.92837032301897	COGN305	Neuroblastoma	Peripheral Nervous System	Neuroblastoma
ACH-001303	4.442943495848728	NB1643	Neuroblastoma	Peripheral Nervous System	Neuroblastoma
ACH-001306	4.166715444966423	8305C	Anaplastic Thyroid Cancer	Thyroid	Anaplastic Thyroid Cancer
ACH-001307	3.241840183564671	8505C	Anaplastic Thyroid Cancer	Thyroid	Anaplastic Thyroid Cancer
ACH-001310	5.389910925071665	HA1E	Non-Cancerous	Kidney	Non-Cancerous
ACH-001318	4.235727059838059	PLCPRF5	Hepatocellular Carcinoma	Liver	Hepatocellular Carcinoma
ACH-001321	5.814550423461808	TT	Medullary Thyroid Cancer	Thyroid	Medullary Thyroid Cancer
ACH-001322	4.783456654360239	CME1	Synovial Sarcoma	Soft Tissue	Synovial Sarcoma
ACH-001328	4.269781238274379	A431	Cutaneous Squamous Cell Carcinoma	Skin	Cutaneous Squamous Cell Carcinoma
ACH-001329	4.306699707272787	ANGMCSS	Diffuse Glioma	CNS/Brain	Diffuse Glioma
ACH-001332	4.074676686294496	BICR78	Head and Neck Squamous Cell Carcinoma	Head and Neck	Head and Neck Squamous Cell Carcinoma
ACH-001333	4.380590934265922	C33A	Cervical Squamous Cell Carcinoma	Cervix	Cervical Squamous Cell Carcinoma
ACH-001334	4.3269687115878925	C4I	Cervical Squamous Cell Carcinoma	Cervix	Cervical Squamous Cell Carcinoma
ACH-001335	3.606442228131608	C4II	Cervical Squamous Cell Carcinoma	Cervix	Cervical Squamous Cell Carcinoma
ACH-001336	2.8619553641448694	CASKI	Cervical Squamous Cell Carcinoma	Cervix	Cervical Squamous Cell Carcinoma
ACH-001338	6.116447935511657	CHP134	Neuroblastoma	Peripheral Nervous System	Neuroblastoma
ACH-001339	3.4905701304462013	COLO794	Melanoma	Skin	Melanoma
ACH-001340	4.072105800480419	COV413A	Ovarian Epithelial Tumor	Ovary/Fallopian Tube	Ovarian Epithelial Tumor
ACH-001341	4.1440463696167065	DOTC24510	Mixed Cervical Carcinoma	Cervix	Mixed Cervical Carcinoma
ACH-001344	5.189033824390017	GIMEN	Neuroblastoma	Peripheral Nervous System	Neuroblastoma
ACH-001345	3.939226577728209	GP5D	Colorectal Adenocarcinoma	Bowel	Colorectal Adenocarcinoma
ACH-001346	4.467279480459983	H103	Head and Neck Squamous Cell Carcinoma	Head and Neck	Head and Neck Squamous Cell Carcinoma
ACH-001347	4.92552476974757	H157	Head and Neck Squamous Cell Carcinoma	Head and Neck	Head and Neck Squamous Cell Carcinoma
ACH-001350	4.718087583960517	HTCC3	Anaplastic Thyroid Cancer	Thyroid	Anaplastic Thyroid Cancer
ACH-001353	4.480265122054463	JOPACA1	Pancreatic Adenocarcinoma	Pancreas	Pancreatic Adenocarcinoma
ACH-001354	5.610581958492531	LAN2	Neuroblastoma	Peripheral Nervous System	Neuroblastoma
ACH-001356	6.093602428795734	MB1	Anaplastic Thyroid Cancer	Thyroid	Anaplastic Thyroid Cancer
ACH-001360	3.23112515787905	MS751	Cervical Squamous Cell Carcinoma	Cervix	Cervical Squamous Cell Carcinoma
ACH-001366	5.388189537156084	NGP	Neuroblastoma	Peripheral Nervous System	Neuroblastoma
ACH-001367	4.761817142507141	NMB	Neuroblastoma	Peripheral Nervous System	Neuroblastoma
ACH-001368	3.389566811762726	OACM51	Esophagogastric Adenocarcinoma	Esophagus/Stomach	Esophagogastric Adenocarcinoma
ACH-001369	3.40735275114004	OCIC5X	Ovarian Epithelial Tumor	Ovary/Fallopian Tube	Ovarian Epithelial Tumor
ACH-001370	4.57106999816771	OCIP5X	Ovarian Epithelial Tumor	Ovary/Fallopian Tube	Ovarian Epithelial Tumor
ACH-001373	4.418189947945766	OV17R	Ovarian Epithelial Tumor	Ovary/Fallopian Tube	Ovarian Epithelial Tumor
ACH-001374	5.218393711076788	PA1	Ovarian Germ Cell Tumor	Ovary/Fallopian Tube	Ovarian Germ Cell Tumor
ACH-001375	4.159467729266766	PACADD119	Pancreatic Adenocarcinoma	Pancreas	Pancreatic Adenocarcinoma
ACH-001376	4.1626934322112366	PACADD135	Pancreatic Adenocarcinoma	Pancreas	Pancreatic Adenocarcinoma
ACH-001377	4.533563348214512	PACADD137	Pancreatic Adenocarcinoma	Pancreas	Pancreatic Adenocarcinoma
ACH-001378	3.282439805006387	PACADD159	Pancreatic Adenocarcinoma	Pancreas	Pancreatic Adenocarcinoma
ACH-001379	4.325530331567558	PACADD161	Pancreatic Adenocarcinoma	Pancreas	Pancreatic Adenocarcinoma
ACH-001380	3.844988156682612	PACADD165	Pancreatic Adenocarcinoma	Pancreas	Pancreatic Adenocarcinoma
ACH-001382	3.578938713093386	PACADD188	Pancreatic Adenocarcinoma	Pancreas	Pancreatic Adenocarcinoma
ACH-001384	3.4369613378336026	RO82W1	Well-Differentiated Thyroid Cancer	Thyroid	Well-Differentiated Thyroid Cancer
ACH-001385	4.45022149589718	RPMI2650	Head and Neck Squamous Cell Carcinoma	Head and Neck	Head and Neck Squamous Cell Carcinoma
ACH-001386	4.777156666004501	SCLC22H	Lung Neuroendocrine Tumor	Lung	Lung Neuroendocrine Tumor
ACH-001388	2.032100843167024	SUM102PT	Invasive Breast Carcinoma	Breast	Invasive Breast Carcinoma
ACH-001389	4.825276830054866	SUM1315MO2	Invasive Breast Carcinoma	Breast	Invasive Breast Carcinoma
ACH-001390	3.550900664647523	SUM149PT	Invasive Breast Carcinoma	Breast	Invasive Breast Carcinoma
ACH-001391	3.344828496997441	SUM159PT	Invasive Breast Carcinoma	Breast	Invasive Breast Carcinoma
ACH-001392	4.9593064897596575	SUM185PE	Invasive Breast Carcinoma	Breast	Invasive Breast Carcinoma
ACH-001393	4.8594726668519375	SUM190PT	Invasive Breast Carcinoma	Breast	Invasive Breast Carcinoma
ACH-001394	4.064365540263628	SUM229PE	Invasive Breast Carcinoma	Breast	Invasive Breast Carcinoma
ACH-001395	4.580748491763774	SUM44PE	Invasive Breast Carcinoma	Breast	Invasive Breast Carcinoma
ACH-001396	3.456806149230474	SUM52PE	Invasive Breast Carcinoma	Breast	Invasive Breast Carcinoma
ACH-001398	3.45022149589718	SW156	Renal Cell Carcinoma	Kidney	Renal Cell Carcinoma
ACH-001399	3.2078928516413328	SW626	Colorectal Adenocarcinoma	Bowel	Colorectal Adenocarcinoma
ACH-001400	3.249445341085839	SW954	Squamous Cell Carcinoma of the Vulva/Vagina	Vulva/Vagina	Squamous Cell Carcinoma of the Vulva/Vagina
ACH-001401	4.040892430646901	SW13	Adrenocortical Carcinoma	Adrenal Gland	Adrenocortical Carcinoma
ACH-001402	5.076815597050831	SW756	Cervical Squamous Cell Carcinoma	Cervix	Cervical Squamous Cell Carcinoma
ACH-001403	5.882398504053875	TO14	Ovarian Epithelial Tumor	Ovary/Fallopian Tube	Ovarian Epithelial Tumor
ACH-001407	2.704871964456353	UMUC13	Bladder Urothelial Carcinoma	Bladder/Urinary Tract	Bladder Urothelial Carcinoma
ACH-001408	5.110613805500896	UMUC14	Urethral Cancer	Bladder/Urinary Tract	Urethral Cancer
ACH-001409	3.2883585621936606	UMUC16	Bladder Urothelial Carcinoma	Bladder/Urinary Tract	Bladder Urothelial Carcinoma
ACH-001410	3.9354597478052895	UMUC4	Bladder Urothelial Carcinoma	Bladder/Urinary Tract	Bladder Urothelial Carcinoma
ACH-001411	5.002702520379824	UMUC5	Bladder Squamous Cell Carcinoma	Bladder/Urinary Tract	Bladder Squamous Cell Carcinoma
ACH-001412	4.85049941375812	UMUC10	Bladder Urothelial Carcinoma	Bladder/Urinary Tract	Bladder Urothelial Carcinoma
ACH-001413	3.1391420191456887	UMUC11	Bladder Urothelial Carcinoma	Bladder/Urinary Tract	Bladder Urothelial Carcinoma
ACH-001414	5.6783536539741695	UMUC6	Bladder Urothelial Carcinoma	Bladder/Urinary Tract	Bladder Urothelial Carcinoma
ACH-001415	4.938756261492295	UMUC7	Bladder Urothelial Carcinoma	Bladder/Urinary Tract	Bladder Urothelial Carcinoma
ACH-001416	4.88508622529017	UMUC9	Bladder Urothelial Carcinoma	Bladder/Urinary Tract	Bladder Urothelial Carcinoma
ACH-001418	3.5310694927259543	UWB1289	Ovarian Epithelial Tumor	Ovary/Fallopian Tube	Ovarian Epithelial Tumor
ACH-001419	3.3936907641874536	VP229	Invasive Breast Carcinoma	Breast	Invasive Breast Carcinoma
ACH-001421	5.643278996311979	WERIRB1	Retinoblastoma	Eye	Retinoblastoma
ACH-001422	4.55028504908841	WPE1NA22	Prostate Adenocarcinoma	Prostate	Prostate Adenocarcinoma
ACH-001430	4.938285791884053	TC138	Ewing Sarcoma	Bone	Ewing Sarcoma
ACH-001431	3.4867143730307024	TC205	Ewing Sarcoma	Bone	Ewing Sarcoma
ACH-001433	3.48155728070859	CCLFPEDS0008T	Epithelioid Sarcoma	Soft Tissue	Epithelioid Sarcoma
ACH-001441	4.986410935252045	921	Ocular Melanoma	Eye	Ocular Melanoma
ACH-001442	4.182692297516191	A388	Cutaneous Squamous Cell Carcinoma	Skin	Cutaneous Squamous Cell Carcinoma
ACH-001443	4.486714373030702	ASH3	Anaplastic Thyroid Cancer	Thyroid	Anaplastic Thyroid Cancer
ACH-001450	0.0	BLUE1	Non-Hodgkin Lymphoma	Lymphoid	Non-Hodgkin Lymphoma
ACH-001451	3.548436624696042	BOKU	Cervical Squamous Cell Carcinoma	Cervix	Cervical Squamous Cell Carcinoma
ACH-001453	4.068670810665099	BPH1	Non-Cancerous	Prostate	Non-Cancerous
ACH-001454	4.2935176304174245	C10	Colorectal Adenocarcinoma	Bowel	Colorectal Adenocarcinoma
ACH-001456	4.087462841250339	C125PM	Colorectal Adenocarcinoma	Bowel	Colorectal Adenocarcinoma
ACH-001458	3.097610796626422	C75	Colorectal Adenocarcinoma	Bowel	Colorectal Adenocarcinoma
ACH-001459	3.500802053057157	C80	Colorectal Adenocarcinoma	Bowel	Colorectal Adenocarcinoma
ACH-001460	3.229587922740652	C84	Colorectal Adenocarcinoma	Bowel	Colorectal Adenocarcinoma
ACH-001461	3.475084882948783	C99	Colorectal Adenocarcinoma	Bowel	Colorectal Adenocarcinoma
ACH-001484	0.4005379295837288	CI	B-Lymphoblastic Leukemia/Lymphoma	Lymphoid	B-Lymphoblastic Leukemia/Lymphoma
ACH-001485	0.1243281350022017	CII	B-Lymphoblastic Leukemia/Lymphoma	Lymphoid	B-Lymphoblastic Leukemia/Lymphoma
ACH-001494	4.203201156316611	EGI1	Intraductal Papillary Neoplasm of the Bile Duct	Biliary Tract	Intraductal Papillary Neoplasm of the Bile Duct
ACH-001495	4.568032104771279	EMTOKA	Endometrial Carcinoma	Uterus	Endometrial Carcinoma
ACH-001496	3.473786911614367	ESO26	Esophagogastric Adenocarcinoma	Esophagus/Stomach	Esophagogastric Adenocarcinoma
ACH-001497	3.574101508089389	ESO51	Esophagogastric Adenocarcinoma	Esophagus/Stomach	Esophagogastric Adenocarcinoma
ACH-001498	3.2600256559614555	FARAGE	Non-Hodgkin Lymphoma	Lymphoid	Non-Hodgkin Lymphoma
ACH-001500	4.628773595201645	FLO1	Esophagogastric Adenocarcinoma	Esophagus/Stomach	Esophagogastric Adenocarcinoma
ACH-001509	4.598722499676621	H357	Head and Neck Squamous Cell Carcinoma	Head and Neck	Head and Neck Squamous Cell Carcinoma
ACH-001510	3.0789513413948217	H376	Head and Neck Squamous Cell Carcinoma	Head and Neck	Head and Neck Squamous Cell Carcinoma
ACH-001511	4.606442228131607	H413	Head and Neck Squamous Cell Carcinoma	Head and Neck	Head and Neck Squamous Cell Carcinoma
ACH-001513	3.547203024756932	HCA1	Cervical Adenocarcinoma	Cervix	Cervical Adenocarcinoma
ACH-001515	3.647314509547136	HCS2	Cervical Squamous Cell Carcinoma	Cervix	Cervical Squamous Cell Carcinoma
ACH-001516	4.170726276131552	HCSC1	Cervical Adenocarcinoma	Cervix	Cervical Adenocarcinoma
ACH-001517	2.032100843167024	HEC1	Endometrial Carcinoma	Uterus	Endometrial Carcinoma
ACH-001518	4.475084882948782	HEC116	Endometrial Carcinoma	Uterus	Endometrial Carcinoma
ACH-001519	3.949534933017012	HEMCSS	Chondrosarcoma	Bone	Chondrosarcoma
ACH-001520	0.01435529297707	HG3	B-Lymphoblastic Leukemia/Lymphoma	Lymphoid	B-Lymphoblastic Leukemia/Lymphoma
ACH-001521	5.058749412335524	HKA1	Cutaneous Squamous Cell Carcinoma	Skin	Cutaneous Squamous Cell Carcinoma
ACH-001522	3.9523335663696857	HMY1	Melanoma	Skin	Melanoma
ACH-001523	6.4121040446775694	HSC1	Cutaneous Squamous Cell Carcinoma	Skin	Cutaneous Squamous Cell Carcinoma
ACH-001524	5.791814071161826	HSC5	Cutaneous Squamous Cell Carcinoma	Skin	Cutaneous Squamous Cell Carcinoma
ACH-001525	4.456806149230474	HT3	Cervical Adenocarcinoma	Cervix	Cervical Adenocarcinoma
ACH-001526	0.5945485495503542	HUO9	Osteosarcoma	Bone	Osteosarcoma
ACH-001528	5.12391445900198	IHH4	Well-Differentiated Thyroid Cancer	Thyroid	Well-Differentiated Thyroid Cancer
ACH-001529	4.872828759534886	JAR	Gestational Trophoblastic Disease	Uterus	Gestational Trophoblastic Disease
ACH-001530	6.333244816996384	JEG3	Gestational Trophoblastic Disease	Uterus	Gestational Trophoblastic Disease
ACH-001532	4.5576551547254205	JMURTK2	Rhabdoid Cancer	Kidney	Rhabdoid Cancer
ACH-001533	0.3448284969974411	KARPAS1718	Non-Hodgkin Lymphoma	Lymphoid	Non-Hodgkin Lymphoma
ACH-001536	3.944858445807539	KKU100	Intraductal Papillary Neoplasm of the Bile Duct	Biliary Tract	Intraductal Papillary Neoplasm of the Bile Duct
ACH-001538	4.381283372503783	KKU213	Intraductal Papillary Neoplasm of the Bile Duct	Biliary Tract	Intraductal Papillary Neoplasm of the Bile Duct
ACH-001539	3.771885578515366	KML1	Non-Hodgkin Lymphoma	Lymphoid	Non-Hodgkin Lymphoma
ACH-001540	3.3950627995175777	KMLS1	Liposarcoma	Soft Tissue	Liposarcoma
ACH-001541	0.722466024471091	KMS28PE	Non-Hodgkin Lymphoma	Lymphoid	Non-Hodgkin Lymphoma
ACH-001542	3.810443103845176	KON	Head and Neck Squamous Cell Carcinoma	Head and Neck	Head and Neck Squamous Cell Carcinoma
ACH-001543	4.51096191927738	KOSC2	Head and Neck Squamous Cell Carcinoma	Head and Neck	Head and Neck Squamous Cell Carcinoma
ACH-001547	5.128870759465125	LO68	Pleural Mesothelioma	Pleura	Pleural Mesothelioma
ACH-001548	5.525129251203973	LS	Neuroblastoma	Peripheral Nervous System	Neuroblastoma
ACH-001549	3.950468414150123	LU135	Lung Neuroendocrine Tumor	Lung	Lung Neuroendocrine Tumor
ACH-001550	5.309612772454123	MCC13	Merkel Cell Carcinoma	Skin	Merkel Cell Carcinoma
ACH-001551	4.623515741490549	MCC142	Merkel Cell Carcinoma	Skin	Merkel Cell Carcinoma
ACH-001552	4.625854931368057	MCC26	Merkel Cell Carcinoma	Skin	Merkel Cell Carcinoma
ACH-001554	4.935931139752267	MEL202	Ocular Melanoma	Eye	Ocular Melanoma
ACH-001555	4.150559676575382	MERO14	Pleural Mesothelioma	Pleura	Pleural Mesothelioma
ACH-001556	4.381975478557301	MERO25	Pleural Mesothelioma	Pleura	Pleural Mesothelioma
ACH-001557	5.069100631922826	MERO41	Pleural Mesothelioma	Pleura	Pleural Mesothelioma
ACH-001558	4.609400390006429	MERO48A	Pleural Mesothelioma	Pleura	Pleural Mesothelioma
ACH-001559	3.9873208659292536	MERO82	Pleural Mesothelioma	Pleura	Pleural Mesothelioma
ACH-001560	4.651338766105931	MERO83	Pleural Mesothelioma	Pleura	Pleural Mesothelioma
ACH-001561	4.301587646603187	MERO84	Pleural Mesothelioma	Pleura	Pleural Mesothelioma
ACH-001562	5.592756010441026	MERO95	Pleural Mesothelioma	Pleura	Pleural Mesothelioma
ACH-001563	2.405992359675837	MM127	Melanoma	Skin	Melanoma
ACH-001566	3.937344392150232	MM370	Melanoma	Skin	Melanoma
ACH-001567	3.463360885816658	MM383	Melanoma	Skin	Melanoma
ACH-001568	2.5058909297299574	MM386	Melanoma	Skin	Melanoma
ACH-001569	4.414135532984451	MM415	Melanoma	Skin	Melanoma
ACH-001570	4.626439136697315	MM426	Melanoma	Skin	Melanoma
ACH-001573	4.971773447193373	MOLM1	Myeloproliferative Neoplasms	Myeloid	Myeloproliferative Neoplasms
ACH-001574	2.6322682154995127	MOLM14	Acute Myeloid Leukemia	Myeloid	Acute Myeloid Leukemia
ACH-001577	5.246027980528104	MUTZ8	Acute Myeloid Leukemia	Myeloid	Acute Myeloid Leukemia
ACH-001578	5.286511557664227	NCCIT	Non-Seminomatous Germ Cell Tumor	Testis	Non-Seminomatous Germ Cell Tumor
ACH-001603	4.2630344058337934	NH12	Neuroblastoma	Peripheral Nervous System	Neuroblastoma
ACH-001605	4.377817853083645	NO10	Diffuse Glioma	CNS/Brain	Diffuse Glioma
ACH-001607	3.708187236020709	NOZ	Intracholecystic Papillary Neoplasm	Biliary Tract	Intracholecystic Papillary Neoplasm
ACH-001608	4.89384755813292	NP2	Diffuse Glioma	CNS/Brain	Diffuse Glioma
ACH-001609	4.750070485865693	NP3	Diffuse Glioma	CNS/Brain	Diffuse Glioma
ACH-001610	4.710944154575872	NP5	Diffuse Glioma	CNS/Brain	Diffuse Glioma
ACH-001611	4.115199749385445	NP8	Diffuse Glioma	CNS/Brain	Diffuse Glioma
ACH-001613	4.646738698307846	OCIAML4	Acute Myeloid Leukemia	Myeloid	Acute Myeloid Leukemia
ACH-001616	3.6644828403646814	OCILY18	Non-Hodgkin Lymphoma	Lymphoid	Non-Hodgkin Lymphoma
ACH-001617	0.0	OCILY7	Non-Hodgkin Lymphoma	Lymphoid	Non-Hodgkin Lymphoma
ACH-001618	4.814037647539975	OCIM2	Acute Myeloid Leukemia	Myeloid	Acute Myeloid Leukemia
ACH-001619	3.37851162325373	OCUG1	Intracholecystic Papillary Neoplasm	Biliary Tract	Intracholecystic Papillary Neoplasm
ACH-001622	4.06522762277562	ONDA7	Diffuse Glioma	CNS/Brain	Diffuse Glioma
ACH-001623	3.3348542693316325	ONDA8	Diffuse Glioma	CNS/Brain	Diffuse Glioma
ACH-001624	3.040892430646901	ONDA9	Diffuse Glioma	CNS/Brain	Diffuse Glioma
ACH-001625	3.3673710656485296	OSC19	Head and Neck Squamous Cell Carcinoma	Head and Neck	Head and Neck Squamous Cell Carcinoma
ACH-001626	4.826294245499634	OSC20	Head and Neck Squamous Cell Carcinoma	Head and Neck	Head and Neck Squamous Cell Carcinoma
ACH-001627	4.781884234541486	P4E6	Prostate Adenocarcinoma	Prostate	Prostate Adenocarcinoma
ACH-001628	4.715344295358907	PEA1	Ovarian Epithelial Tumor	Ovary/Fallopian Tube	Ovarian Epithelial Tumor
ACH-001630	3.91169158187234	PEO1	Ovarian Epithelial Tumor	Ovary/Fallopian Tube	Ovarian Epithelial Tumor
ACH-001632	3.82781902461732	PEO4	Ovarian Epithelial Tumor	Ovary/Fallopian Tube	Ovarian Epithelial Tumor
ACH-001634	0.01435529297707	PGA1	Non-Hodgkin Lymphoma	Lymphoid	Non-Hodgkin Lymphoma
ACH-001636	0.0	RAMOS	Non-Hodgkin Lymphoma	Lymphoid	Non-Hodgkin Lymphoma
ACH-001638	3.361768359419153	RCK8	Non-Hodgkin Lymphoma	Lymphoid	Non-Hodgkin Lymphoma
ACH-001641	4.183486514459391	SAT	Head and Neck Squamous Cell Carcinoma	Head and Neck	Head and Neck Squamous Cell Carcinoma
ACH-001642	2.3305584000308026	SCC3	Non-Hodgkin Lymphoma	Lymphoid	Non-Hodgkin Lymphoma
ACH-001645	5.057016965365539	SEKI	Melanoma	Skin	Melanoma
ACH-001647	3.16349873228288	SHI1	Acute Myeloid Leukemia	Myeloid	Acute Myeloid Leukemia
ACH-001648	5.000901402741532	SHMAC4	Prostate Adenocarcinoma	Prostate	Prostate Adenocarcinoma
ACH-001649	5.101818134227409	SHMAC5	Prostate Adenocarcinoma	Prostate	Prostate Adenocarcinoma
ACH-001650	4.551516017628014	SISO	Cervical Adenocarcinoma	Cervix	Cervical Adenocarcinoma
ACH-001651	2.875780063068488	SKGI	Cervical Squamous Cell Carcinoma	Cervix	Cervical Squamous Cell Carcinoma
ACH-001652	3.570462931026041	SKGII	Cervical Squamous Cell Carcinoma	Cervix	Cervical Squamous Cell Carcinoma
ACH-001653	3.5310694927259543	SKGT2	Esophagogastric Adenocarcinoma	Esophagus/Stomach	Esophagogastric Adenocarcinoma
ACH-001654	4.424250286084049	SKGT4	Esophagogastric Adenocarcinoma	Esophagus/Stomach	Esophagogastric Adenocarcinoma
ACH-001655	3.785550551739256	SKN	Uterine Sarcoma/Mesenchymal	Uterus	Uterine Sarcoma/Mesenchymal
ACH-001656	5.847245307141812	SKNO1	Acute Myeloid Leukemia	Myeloid	Acute Myeloid Leukemia
ACH-001664	3.613531652917927	SNU638	Esophagogastric Adenocarcinoma	Esophagus/Stomach	Esophagogastric Adenocarcinoma
ACH-001668	4.924575003392735	SUSA	Non-Seminomatous Germ Cell Tumor	Testis	Non-Seminomatous Germ Cell Tumor
ACH-001669	0.3219280948873623	TANOUE	B-Lymphoblastic Leukemia/Lymphoma	Lymphoid	B-Lymphoblastic Leukemia/Lymphoma
ACH-001670	5.22573765346606	TASK1	Embryonal Tumor	CNS/Brain	Embryonal Tumor
ACH-001673	2.790772037862	TFK1	Intraductal Papillary Neoplasm of the Bile Duct	Biliary Tract	Intraductal Papillary Neoplasm of the Bile Duct
ACH-001674	4.4535175792154975	TGW	Neuroblastoma	Peripheral Nervous System	Neuroblastoma
ACH-001677	3.542258049766918	U2904	Non-Hodgkin Lymphoma	Lymphoid	Non-Hodgkin Lymphoma
ACH-001685	0.01435529297707	UHO1	Hodgkin Lymphoma	Lymphoid	Hodgkin Lymphoma
ACH-001687	3.418189947945766	UMRC3	Renal Cell Carcinoma	Kidney	Renal Cell Carcinoma
ACH-001688	4.0925457415435655	UMRC7	Renal Cell Carcinoma	Kidney	Renal Cell Carcinoma
ACH-001690	3.372952097911829	UPCISCC026	Head and Neck Squamous Cell Carcinoma	Head and Neck	Head and Neck Squamous Cell Carcinoma
ACH-001692	5.037821465434967	UPCISCC040	Head and Neck Squamous Cell Carcinoma	Head and Neck	Head and Neck Squamous Cell Carcinoma
ACH-001694	4.797531839571962	UPCISCC074	Head and Neck Squamous Cell Carcinoma	Head and Neck	Head and Neck Squamous Cell Carcinoma
ACH-001696	3.5285713188707577	UPCISCC111	Head and Neck Squamous Cell Carcinoma	Head and Neck	Head and Neck Squamous Cell Carcinoma
ACH-001698	2.929790997718597	UPCISCC116	Head and Neck Squamous Cell Carcinoma	Head and Neck	Head and Neck Squamous Cell Carcinoma
ACH-001699	3.988230223060457	UPCISCC131	Head and Neck Squamous Cell Carcinoma	Head and Neck	Head and Neck Squamous Cell Carcinoma
ACH-001701	5.638363505897862	UPCISCC200	Head and Neck Squamous Cell Carcinoma	Head and Neck	Head and Neck Squamous Cell Carcinoma
ACH-001702	3.8379432418910273	VAESBJ	Epithelioid Sarcoma	Soft Tissue	Epithelioid Sarcoma
ACH-001703	2.204766750654613	VAL	Non-Hodgkin Lymphoma	Lymphoid	Non-Hodgkin Lymphoma
ACH-001707	2.794935662803536	WAOSEL	Non-Hodgkin Lymphoma	Lymphoid	Non-Hodgkin Lymphoma
ACH-001709	2.817623257511431	WSUNHL	Non-Hodgkin Lymphoma	Lymphoid	Non-Hodgkin Lymphoma
ACH-001711	1.0	PFSK1	Embryonal Tumor	CNS/Brain	Embryonal Tumor
ACH-001712	4.287620044112067	HS860T	Osteosarcoma	Bone	Osteosarcoma
ACH-001715	3.950468414150123	CAL72	Osteosarcoma	Bone	Osteosarcoma
ACH-001716	5.371558862611963	GOTO	Neuroblastoma	Peripheral Nervous System	Neuroblastoma
ACH-001719	3.8982083525087177	OCIC4P	Ovarian Epithelial Tumor	Ovary/Fallopian Tube	Ovarian Epithelial Tumor
ACH-001735	0.0	SEMK2	B-Lymphoblastic Leukemia/Lymphoma	Lymphoid	B-Lymphoblastic Leukemia/Lymphoma
ACH-001736	4.25171909260596	HB1119	B-Lymphoblastic Leukemia/Lymphoma	Lymphoid	B-Lymphoblastic Leukemia/Lymphoma
ACH-001737	5.466300829179342	CTV1DM	Non-Hodgkin Lymphoma	Lymphoid	Non-Hodgkin Lymphoma
ACH-001740	3.9136075118230993	RH28	Rhabdomyosarcoma	Soft Tissue	Rhabdomyosarcoma
ACH-001743	2.137503523749935	RC2	Rhabdomyosarcoma	Soft Tissue	Rhabdomyosarcoma
ACH-001745	4.113533819591914	RHJT	Rhabdomyosarcoma	Soft Tissue	Rhabdomyosarcoma
ACH-001750	4.745237332129749	TTC442	Rhabdomyosarcoma	Soft Tissue	Rhabdomyosarcoma
ACH-001751	4.773468927905194	RH36	Rhabdomyosarcoma	Soft Tissue	Rhabdomyosarcoma
ACH-001765	4.17951105027151	RH4	Rhabdomyosarcoma	Soft Tissue	Rhabdomyosarcoma
ACH-001786	3.8669079781431663	SNU1544	Colorectal Adenocarcinoma	Bowel	Colorectal Adenocarcinoma
ACH-001791	3.6016965164809576	LPS6	Liposarcoma	Soft Tissue	Liposarcoma
ACH-001793	4.808899839257769	LPS27	Liposarcoma	Soft Tissue	Liposarcoma
ACH-001794	3.9439213265534856	93T449	Liposarcoma	Soft Tissue	Liposarcoma
ACH-001795	4.336283387864432	94T778	Liposarcoma	Soft Tissue	Liposarcoma
ACH-001796	2.9049657186840263	95T1000	Liposarcoma	Soft Tissue	Liposarcoma
ACH-001799	3.494415610397496	LPS141	Liposarcoma	Soft Tissue	Liposarcoma
ACH-001802	4.665051614289214	LPS853	Liposarcoma	Soft Tissue	Liposarcoma
ACH-001804	4.290571850852079	LPS510	Liposarcoma	Soft Tissue	Liposarcoma
ACH-001807	3.984589350362457	LPS067	Liposarcoma	Soft Tissue	Liposarcoma
ACH-001814	3.62760683812965	OS252	Osteosarcoma	Bone	Osteosarcoma
ACH-001818	3.993674361750585	C396	Osteosarcoma	Bone	Osteosarcoma
ACH-001819	5.007195501404204	MFM223	Invasive Breast Carcinoma	Breast	Invasive Breast Carcinoma
ACH-001820	5.229203357886745	COLO824	Breast Neoplasm, NOS	Breast	Breast Neoplasm, NOS
ACH-001834	5.3045110418099535	ICC10	Intraductal Papillary Neoplasm of the Bile Duct	Biliary Tract	Intraductal Papillary Neoplasm of the Bile Duct
ACH-001835	5.647890091059215	ICC106	Intraductal Papillary Neoplasm of the Bile Duct	Biliary Tract	Intraductal Papillary Neoplasm of the Bile Duct
ACH-001836	5.20163386116965	ICC108	Intraductal Papillary Neoplasm of the Bile Duct	Biliary Tract	Intraductal Papillary Neoplasm of the Bile Duct
ACH-001838	3.797012977836145	ICC12	Intraductal Papillary Neoplasm of the Bile Duct	Biliary Tract	Intraductal Papillary Neoplasm of the Bile Duct
ACH-001839	2.584962500721156	ICC137	Intraductal Papillary Neoplasm of the Bile Duct	Biliary Tract	Intraductal Papillary Neoplasm of the Bile Duct
ACH-001841	4.238022517825721	ICC15	Intraductal Papillary Neoplasm of the Bile Duct	Biliary Tract	Intraductal Papillary Neoplasm of the Bile Duct
ACH-001842	5.278728212938939	ICC2	Intraductal Papillary Neoplasm of the Bile Duct	Biliary Tract	Intraductal Papillary Neoplasm of the Bile Duct
ACH-001843	4.332707933640605	ICC3	Intraductal Papillary Neoplasm of the Bile Duct	Biliary Tract	Intraductal Papillary Neoplasm of the Bile Duct
ACH-001844	3.1292830169449664	ICC4	Intraductal Papillary Neoplasm of the Bile Duct	Biliary Tract	Intraductal Papillary Neoplasm of the Bile Duct
ACH-001845	4.498250867527825	ICC5	Intraductal Papillary Neoplasm of the Bile Duct	Biliary Tract	Intraductal Papillary Neoplasm of the Bile Duct
ACH-001846	3.893362210763872	ICC6	Intraductal Papillary Neoplasm of the Bile Duct	Biliary Tract	Intraductal Papillary Neoplasm of the Bile Duct
ACH-001848	4.890446692679906	ICC8	Intraductal Papillary Neoplasm of the Bile Duct	Biliary Tract	Intraductal Papillary Neoplasm of the Bile Duct
ACH-001849	3.190614860209497	ICC9	Intraductal Papillary Neoplasm of the Bile Duct	Biliary Tract	Intraductal Papillary Neoplasm of the Bile Duct
ACH-001850	1.8155754288625725	G415	Intracholecystic Papillary Neoplasm	Biliary Tract	Intracholecystic Papillary Neoplasm
ACH-001852	4.1026581313637385	HKGZCC	Intraductal Papillary Neoplasm of the Bile Duct	Biliary Tract	Intraductal Papillary Neoplasm of the Bile Duct
ACH-001853	3.604071323668861	KMCH1	Hepatocellular Carcinoma plus Intrahepatic Cholangiocarcinoma	Liver	Hepatocellular Carcinoma plus Intrahepatic Cholangiocarcinoma
ACH-001856	3.665620164066381	RBE	Intraductal Papillary Neoplasm of the Bile Duct	Biliary Tract	Intraductal Papillary Neoplasm of the Bile Duct
ACH-001857	4.5855634984556914	SG231	Intraductal Papillary Neoplasm of the Bile Duct	Biliary Tract	Intraductal Papillary Neoplasm of the Bile Duct
ACH-001858	4.454833906898869	SSP25	Intraductal Papillary Neoplasm of the Bile Duct	Biliary Tract	Intraductal Papillary Neoplasm of the Bile Duct
ACH-001861	3.7980505147675134	TGBC1TKB	Intracholecystic Papillary Neoplasm	Biliary Tract	Intracholecystic Papillary Neoplasm
ACH-001862	4.676944359106912	TGBC52TKB	Ampullary Carcinoma	Ampulla of Vater	Ampullary Carcinoma
ACH-001863	2.7420062108667365	TKKK	Intraductal Papillary Neoplasm of the Bile Duct	Biliary Tract	Intraductal Papillary Neoplasm of the Bile Duct
ACH-001864	5.130930869826448	YSCCC	Intraductal Papillary Neoplasm of the Bile Duct	Biliary Tract	Intraductal Papillary Neoplasm of the Bile Duct
ACH-001959	3.593353770980297	CCLP1	Intraductal Papillary Neoplasm of the Bile Duct	Biliary Tract	Intraductal Papillary Neoplasm of the Bile Duct
ACH-001960	4.535430914871279	CCSW1	Intraductal Papillary Neoplasm of the Bile Duct	Biliary Tract	Intraductal Papillary Neoplasm of the Bile Duct
ACH-001961	2.7441610955704103	GB2	Intracholecystic Papillary Neoplasm	Biliary Tract	Intracholecystic Papillary Neoplasm
ACH-001970	4.662205499653616	MM253	Melanoma	Skin	Melanoma
ACH-001973	4.872336288104642	MM485	Melanoma	Skin	Melanoma
ACH-001977	3.4581194811745064	NO36	Pleural Mesothelioma	Pleura	Pleural Mesothelioma
ACH-001982	2.963474123974886	NZM3	Melanoma	Skin	Melanoma
ACH-001991	5.360013042204331	NZOV9	Ovarian Epithelial Tumor	Ovary/Fallopian Tube	Ovarian Epithelial Tumor
ACH-001992	4.259272487037594	ONE58	Pleural Mesothelioma	Pleura	Pleural Mesothelioma
ACH-001993	5.268658955027672	NALM16	B-Lymphoblastic Leukemia/Lymphoma	Lymphoid	B-Lymphoblastic Leukemia/Lymphoma
ACH-001997	3.5058909297299574	ECC2	Intraductal Papillary Neoplasm of the Bile Duct	Biliary Tract	Intraductal Papillary Neoplasm of the Bile Duct
ACH-001999	4.657068301201576	9505BIK	Pancreatic Adenocarcinoma	Pancreas	Pancreatic Adenocarcinoma
ACH-002001	5.375387026828883	A375SKINCJ1	Melanoma	Skin	Melanoma
ACH-002002	4.79025073883523	A375SKINCJ2	Melanoma	Skin	Melanoma
ACH-002003	5.435295215647167	A375SKINCJ3	Melanoma	Skin	Melanoma
ACH-002004	4.979568100095187	UACC62SKINCJ1	Melanoma	Skin	Melanoma
ACH-002005	4.720825666089835	SKMEL19	Melanoma	Skin	Melanoma
ACH-002011	4.859969548221026	MP46	Ocular Melanoma	Eye	Ocular Melanoma
ACH-002014	4.200849574637213	MEL270	Ocular Melanoma	Eye	Ocular Melanoma
ACH-002015	4.303050084681673	MEL285	Ocular Melanoma	Eye	Ocular Melanoma
ACH-002016	4.008988783227255	MEL290	Ocular Melanoma	Eye	Ocular Melanoma
ACH-002017	3.992768430768924	OMM1	Ocular Melanoma	Eye	Ocular Melanoma
ACH-002018	3.815575428862573	OMM25	Ocular Melanoma	Eye	Ocular Melanoma
ACH-002019	3.9523335663696857	HOKUG	Glassy Cell Carcinoma of the Cervix	Cervix	Glassy Cell Carcinoma of the Cervix
ACH-002021	5.507794640198696	T3M3	Gestational Trophoblastic Disease	Uterus	Gestational Trophoblastic Disease
ACH-002023	3.9231491804723087	TGBC18TKB	Ampullary Carcinoma	Ampulla of Vater	Ampullary Carcinoma
ACH-002024	3.377123749129487	ECC4	Colorectal Adenocarcinoma	Bowel	Colorectal Adenocarcinoma
ACH-002025	3.902073579310743	TT1TKB	Colorectal Adenocarcinoma	Bowel	Colorectal Adenocarcinoma
ACH-002026	4.599317793698226	HHUA	Endometrial Carcinoma	Uterus	Endometrial Carcinoma
ACH-002027	4.116863757690899	HOUAI	Endometrial Carcinoma	Uterus	Endometrial Carcinoma
ACH-002029	4.0557162635125446	SAS	Head and Neck Squamous Cell Carcinoma	Head and Neck	Head and Neck Squamous Cell Carcinoma
ACH-002038	3.499527024215096	HSKTC	Ovarian Cancer, Other	Ovary/Fallopian Tube	Ovarian Cancer, Other
ACH-002039	5.056583528366367	PK8	Pancreatic Adenocarcinoma	Pancreas	Pancreatic Adenocarcinoma
ACH-002040	3.2764966656403565	HMVII	Mucosal Melanoma of the Vulva/Vagina	Vulva/Vagina	Mucosal Melanoma of the Vulva/Vagina
ACH-002041	4.305970520984387	HOTHC	Anaplastic Thyroid Cancer	Thyroid	Anaplastic Thyroid Cancer
ACH-002042	3.39231742277876	T3M5	Head and Neck Squamous Cell Carcinoma	Head and Neck	Head and Neck Squamous Cell Carcinoma
ACH-002044	3.512226886513957	HSQ89	Head and Neck Squamous Cell Carcinoma	Head and Neck	Head and Neck Squamous Cell Carcinoma
ACH-002045	3.922197848396367	HO1U1	Head and Neck Squamous Cell Carcinoma	Head and Neck	Head and Neck Squamous Cell Carcinoma
ACH-002046	3.9523335663696857	HTMMT	Endometrial Carcinoma	Uterus	Endometrial Carcinoma
ACH-002048	3.512226886513957	RMSYM	Rhabdomyosarcoma	Soft Tissue	Rhabdomyosarcoma
ACH-002055	0.0	TL1	Non-Hodgkin Lymphoma	Lymphoid	Non-Hodgkin Lymphoma
ACH-002059	5.394719912994065	P30OHK	B-Lymphoblastic Leukemia/Lymphoma	Lymphoid	B-Lymphoblastic Leukemia/Lymphoma
ACH-002061	4.61706334388818	P2URK562	Myeloproliferative Neoplasms	Myeloid	Myeloproliferative Neoplasms
ACH-002062	2.759155833800272	SLVL	Non-Hodgkin Lymphoma	Lymphoid	Non-Hodgkin Lymphoma
ACH-002065	3.805292455600712	HSPSS	Nerve Sheath Tumor	Peripheral Nervous System	Nerve Sheath Tumor
ACH-002066	4.383358695385111	HSSCH2	Nerve Sheath Tumor	Peripheral Nervous System	Nerve Sheath Tumor
ACH-002067	4.145677455195635	NOS1	Osteosarcoma	Bone	Osteosarcoma
ACH-002069	4.654779216959517	HSOS1	Osteosarcoma	Bone	Osteosarcoma
ACH-002080	4.672990993827748	TN2	Neuroblastoma	Peripheral Nervous System	Neuroblastoma
ACH-002084	3.689299160535892	MMAC	Melanoma	Skin	Melanoma
ACH-002446	3.613531652917927	CCLFUPGI0005T	Esophagogastric Adenocarcinoma	Esophagus/Stomach	Esophagogastric Adenocarcinoma
ACH-002458	4.496973580998276	HT144SKINFV1	Melanoma	Skin	Melanoma
ACH-002459	5.04745114041639	HT144SKINFV3	Melanoma	Skin	Melanoma
ACH-002460	4.576522137920503	HT144SKINFV2	Melanoma	Skin	Melanoma
ACH-002461	4.3045110418099535	RVH421SKINFV1	Melanoma	Skin	Melanoma
ACH-002462	4.39780296186249	RPE1SS48	Non-Cancerous	Eye	Non-Cancerous
ACH-002463	5.008540671702954	RPE1SS77	Non-Cancerous	Eye	Non-Cancerous
ACH-002464	4.2861418728343015	RPE1SS6	Non-Cancerous	Eye	Non-Cancerous
ACH-002465	4.714245517666122	RPE1SS119	Non-Cancerous	Eye	Non-Cancerous
ACH-002466	4.451540833017832	RPE1SS111	Non-Cancerous	Eye	Non-Cancerous
ACH-002467	4.139960569545456	RPE1SS51	Non-Cancerous	Eye	Non-Cancerous
ACH-002471	3.471187460386985	PSS008	Osteosarcoma	Bone	Osteosarcoma
ACH-002475	4.622344722724236	HAP1	Myeloproliferative Neoplasms	Myeloid	Myeloproliferative Neoplasms
ACH-002508	4.704871964456353	WM3211	Melanoma	Skin	Melanoma
ACH-002509	5.58014548442338	WM4235	Melanoma	Skin	Melanoma
ACH-002510	3.2809563138310565	M040416	Melanoma	Skin	Melanoma
ACH-002511	4.729008870337863	M140325	Melanoma	Skin	Melanoma
ACH-002512	3.5801454844233804	MM160113	Melanoma	Skin	Melanoma
ACH-002647	4.599912842187128	CCC5	Intraductal Papillary Neoplasm of the Bile Duct	Biliary Tract	Intraductal Papillary Neoplasm of the Bile Duct
ACH-002659	4.376429311069923	JVE127	Colorectal Adenocarcinoma	Bowel	Colorectal Adenocarcinoma
ACH-002664	4.090853430451113	JVE253	Colorectal Adenocarcinoma	Bowel	Colorectal Adenocarcinoma
ACH-002669	3.440952198029637	KP363T	Colorectal Adenocarcinoma	Bowel	Colorectal Adenocarcinoma
ACH-002672	4.4202128906107845	MAPACHS77	Pancreatic Adenocarcinoma	Pancreas	Pancreatic Adenocarcinoma
ACH-002680	4.324810603420484	170MGBA	Diffuse Glioma	CNS/Brain	Diffuse Glioma
ACH-002687	3.743084055549586	WM3772F	Ocular Melanoma	Eye	Ocular Melanoma
ACH-002693	5.135452784185173	S462	Nerve Sheath Tumor	Peripheral Nervous System	Nerve Sheath Tumor
ACH-002710	4.927422428739871	MPNST724	Nerve Sheath Tumor	Peripheral Nervous System	Nerve Sheath Tumor
ACH-002785	3.494415610397496	NCCLMS1C1	Leiomyosarcoma	Soft Tissue	Leiomyosarcoma
ACH-002800	4.457462964648552	NCCMPNST2C1	Nerve Sheath Tumor	Peripheral Nervous System	Nerve Sheath Tumor
ACH-002834	4.403267722339301	PSS131R	Osteosarcoma	Bone	Osteosarcoma
ACH-002847	3.439623137557117	YUHOIN0650	Melanoma	Skin	Melanoma
ACH-002926	3.500802053057157	UPMD1	Ocular Melanoma	Eye	Ocular Melanoma
