# Supplementary material for: KDM5 family of demethylases promotes CD44-mediated chemoresistance in pancreatic adenocarcinomas
Source: Sci Rep. 2023 Oct 25;13:18250. doi: 10.1038/s41598-023-44536-2 (PMC10600175; doi:10.1038/s41598-023-44536-2)
Supplement: Supplementary file 4 — Supplementary Information 4. [file 41598_2023_44536_MOESM4_ESM.csv]

Depmap ID	Expression Public 22Q4	Cell Line Name	Primary Disease	Lineage	Lineage Subtype
ACH-000001	6.600804954989473	NIHOVCAR3	Ovarian Epithelial Tumor	Ovary/Fallopian Tube	Ovarian Epithelial Tumor
ACH-000002	3.865918814552213	HL60	Acute Myeloid Leukemia	Myeloid	Acute Myeloid Leukemia
ACH-000003	4.428946344769483	CACO2	Colorectal Adenocarcinoma	Bowel	Colorectal Adenocarcinoma
ACH-000004	5.3878450129655775	HEL	Acute Myeloid Leukemia	Myeloid	Acute Myeloid Leukemia
ACH-000005	5.32876467228402	HEL9217	Acute Myeloid Leukemia	Myeloid	Acute Myeloid Leukemia
ACH-000006	6.008540671702954	MONOMAC6	Acute Myeloid Leukemia	Myeloid	Acute Myeloid Leukemia
ACH-000007	4.703211467391146	LS513	Colorectal Adenocarcinoma	Bowel	Colorectal Adenocarcinoma
ACH-000008	5.770300489499416	A101D	Melanoma	Skin	Melanoma
ACH-000009	5.324810603420484	C2BBE1	Colorectal Adenocarcinoma	Bowel	Colorectal Adenocarcinoma
ACH-000011	5.0759604132434015	253J	Bladder Urothelial Carcinoma	Bladder/Urinary Tract	Bladder Urothelial Carcinoma
ACH-000012	5.002252451731379	HCC827	Non-Small Cell Lung Cancer	Lung	Non-Small Cell Lung Cancer
ACH-000013	6.282069075198131	ONCODG1	Ovarian Epithelial Tumor	Ovary/Fallopian Tube	Ovarian Epithelial Tumor
ACH-000014	5.77162151792327	HS294T	Melanoma	Skin	Melanoma
ACH-000015	5.4409521980296365	NCIH1581	Non-Small Cell Lung Cancer	Lung	Non-Small Cell Lung Cancer
ACH-000016	4.763411574470007	SLR21	Renal Cell Carcinoma	Kidney	Renal Cell Carcinoma
ACH-000017	5.738227400367242	SKBR3	Invasive Breast Carcinoma	Breast	Invasive Breast Carcinoma
ACH-000018	5.888743248898259	T24	Bladder Urothelial Carcinoma	Bladder/Urinary Tract	Bladder Urothelial Carcinoma
ACH-000019	5.129283016944966	MCF7	Invasive Breast Carcinoma	Breast	Invasive Breast Carcinoma
ACH-000020	6.729280846027402	MHHCALL2	B-Lymphoblastic Leukemia/Lymphoma	Lymphoid	B-Lymphoblastic Leukemia/Lymphoma
ACH-000021	3.593353770980297	NCIH1693	Non-Small Cell Lung Cancer	Lung	Non-Small Cell Lung Cancer
ACH-000022	5.352264173258321	PATU8988S	Pancreatic Adenocarcinoma	Pancreas	Pancreatic Adenocarcinoma
ACH-000023	6.015024705273152	PATU8988T	Pancreatic Adenocarcinoma	Pancreas	Pancreatic Adenocarcinoma
ACH-000024	5.652486494918165	OPM2	Non-Hodgkin Lymphoma	Lymphoid	Non-Hodgkin Lymphoma
ACH-000025	3.669026765509631	CH157MN	Meningothelial Tumor	CNS/Brain	Meningothelial Tumor
ACH-000026	5.463033855317493	253JBV	Bladder Urothelial Carcinoma	Bladder/Urinary Tract	Bladder Urothelial Carcinoma
ACH-000027	5.730639955916791	GOS3	Diffuse Glioma	CNS/Brain	Diffuse Glioma
ACH-000028	5.371210343455566	KPL1	Invasive Breast Carcinoma	Breast	Invasive Breast Carcinoma
ACH-000029	5.727103603522661	HCC827GR5	Non-Small Cell Lung Cancer	Lung	Non-Small Cell Lung Cancer
ACH-000030	5.721919445551544	PC14	Non-Small Cell Lung Cancer	Lung	Non-Small Cell Lung Cancer
ACH-000031	5.850249358286328	PANC0213	Pancreatic Adenocarcinoma	Pancreas	Pancreatic Adenocarcinoma
ACH-000032	6.324630615267186	MHHCALL3	B-Lymphoblastic Leukemia/Lymphoma	Lymphoid	B-Lymphoblastic Leukemia/Lymphoma
ACH-000033	4.423578170981798	NCIH1819	Non-Small Cell Lung Cancer	Lung	Non-Small Cell Lung Cancer
ACH-000034	4.480265122054463	PLB985	Acute Myeloid Leukemia	Myeloid	Acute Myeloid Leukemia
ACH-000035	4.88508622529017	NCIH1650	Non-Small Cell Lung Cancer	Lung	Non-Small Cell Lung Cancer
ACH-000036	5.460087240116833	U343	Diffuse Glioma	CNS/Brain	Diffuse Glioma
ACH-000037	5.881419908092401	S117	Sarcoma, NOS	Soft Tissue	Sarcoma, NOS
ACH-000038	5.154615611326894	EHEB	B-Lymphoblastic Leukemia/Lymphoma	Lymphoid	B-Lymphoblastic Leukemia/Lymphoma
ACH-000039	6.283551423174307	SKNMC	Ewing Sarcoma	Bone	Ewing Sarcoma
ACH-000040	5.208283138412519	U118MG	Diffuse Glioma	CNS/Brain	Diffuse Glioma
ACH-000041	6.258707352196828	RDES	Ewing Sarcoma	Bone	Ewing Sarcoma
ACH-000042	4.562547724199122	PANC0203	Pancreatic Adenocarcinoma	Pancreas	Pancreatic Adenocarcinoma
ACH-000043	4.647890091059215	HS895T	Non-Cancerous	Fibroblast	Non-Cancerous
ACH-000044	5.664198369291911	MDAMB134VI	Invasive Breast Carcinoma	Breast	Invasive Breast Carcinoma
ACH-000045	4.556429415449573	MV411	Acute Myeloid Leukemia	Myeloid	Acute Myeloid Leukemia
ACH-000046	4.212569338850806	ACHN	Renal Cell Carcinoma	Kidney	Renal Cell Carcinoma
ACH-000048	6.092122849838679	TOV112D	Ovarian Epithelial Tumor	Ovary/Fallopian Tube	Ovarian Epithelial Tumor
ACH-000049	5.068240861312821	HEKTE	Non-Cancerous	Kidney	Non-Cancerous
ACH-000050	4.5668151540108965	NCIH929	Non-Hodgkin Lymphoma	Lymphoid	Non-Hodgkin Lymphoma
ACH-000051	6.349436051713823	TE617T	Rhabdomyosarcoma	Soft Tissue	Rhabdomyosarcoma
ACH-000052	6.223036337901875	A673	Ewing Sarcoma	Bone	Ewing Sarcoma
ACH-000053	5.583158003874408	KARPAS299	Non-Hodgkin Lymphoma	Lymphoid	Non-Hodgkin Lymphoma
ACH-000054	5.252476214135217	HT1080	Fibrosarcoma	Soft Tissue	Fibrosarcoma
ACH-000055	5.477677327565307	D283MED	Embryonal Tumor	CNS/Brain	Embryonal Tumor
ACH-000056	5.3150589663166246	DOHH2	Non-Hodgkin Lymphoma	Lymphoid	Non-Hodgkin Lymphoma
ACH-000057	5.836934011321092	OPM1	Non-Hodgkin Lymphoma	Lymphoid	Non-Hodgkin Lymphoma
ACH-000058	6.2720231890610485	ML1	Well-Differentiated Thyroid Cancer	Thyroid	Well-Differentiated Thyroid Cancer
ACH-000059	5.56346323668308	SUPB15	B-Lymphoblastic Leukemia/Lymphoma	Lymphoid	B-Lymphoblastic Leukemia/Lymphoma
ACH-000060	5.136683577697236	PANC1005	Pancreatic Adenocarcinoma	Pancreas	Pancreatic Adenocarcinoma
ACH-000061	5.142004915984876	HH	Non-Hodgkin Lymphoma	Lymphoid	Non-Hodgkin Lymphoma
ACH-000062	6.040015678847879	RERFLCMS	Non-Small Cell Lung Cancer	Lung	Non-Small Cell Lung Cancer
ACH-000063	4.985500430304885	HS616T	Non-Cancerous	Fibroblast	Non-Cancerous
ACH-000064	5.456149034647996	SALE	Non-Cancerous	Lung	Non-Cancerous
ACH-000065	5.100977647724821	OCIAML5	Acute Myeloid Leukemia	Myeloid	Acute Myeloid Leukemia
ACH-000066	5.108942568660791	HCC4006	Non-Small Cell Lung Cancer	Lung	Non-Small Cell Lung Cancer
ACH-000067	5.716442236843321	HS683	Diffuse Glioma	CNS/Brain	Diffuse Glioma
ACH-000068	5.263410058756341	REC1	Non-Hodgkin Lymphoma	Lymphoid	Non-Hodgkin Lymphoma
ACH-000069	5.8376910004285625	HS611T	Hodgkin Lymphoma	Lymphoid	Hodgkin Lymphoma
ACH-000070	5.195741293246449	697	B-Lymphoblastic Leukemia/Lymphoma	Lymphoid	B-Lymphoblastic Leukemia/Lymphoma
ACH-000071	5.810700154187216	HS706T	Non-Cancerous	Fibroblast	Non-Cancerous
ACH-000072	5.421896512042248	MEG01	Myeloproliferative Neoplasms	Myeloid	Myeloproliferative Neoplasms
ACH-000073	6.2228431931073045	GRANTA519	Non-Hodgkin Lymphoma	Lymphoid	Non-Hodgkin Lymphoma
ACH-000074	5.084489524936252	KU812	Myeloproliferative Neoplasms	Myeloid	Myeloproliferative Neoplasms
ACH-000075	5.715344295358907	U87MG	Diffuse Glioma	CNS/Brain	Diffuse Glioma
ACH-000076	5.206721357430888	NCO2	Myeloproliferative Neoplasms	Myeloid	Myeloproliferative Neoplasms
ACH-000077	5.125568451778029	MJ	Non-Hodgkin Lymphoma	Lymphoid	Non-Hodgkin Lymphoma
ACH-000078	6.091488279764279	MHHNB11	Neuroblastoma	Peripheral Nervous System	Neuroblastoma
ACH-000079	4.949534933017012	TE125T	Non-Cancerous	Fibroblast	Non-Cancerous
ACH-000080	4.831370587967541	BDCM	Acute Myeloid Leukemia	Myeloid	Acute Myeloid Leukemia
ACH-000081	6.578938713093386	GDM1	Acute Myeloid Leukemia	Myeloid	Acute Myeloid Leukemia
ACH-000082	5.863690713660096	G292CLONEA141B1	Osteosarcoma	Bone	Osteosarcoma
ACH-000083	5.455820365084918	HS281T	Non-Cancerous	Fibroblast	Non-Cancerous
ACH-000084	6.010779838753242	MUTZ3	Acute Myeloid Leukemia	Myeloid	Acute Myeloid Leukemia
ACH-000085	4.492494151679432	T3M4	Pancreatic Adenocarcinoma	Pancreas	Pancreatic Adenocarcinoma
ACH-000086	4.43895814789755	ACCMESO1	Pleural Mesothelioma	Pleura	Pleural Mesothelioma
ACH-000087	5.618238655595454	SKES1	Ewing Sarcoma	Bone	Ewing Sarcoma
ACH-000088	4.241840183564671	HS172T	Non-Cancerous	Fibroblast	Non-Cancerous
ACH-000089	5.3995129241829645	NCIH684	Colorectal Adenocarcinoma	Bowel	Colorectal Adenocarcinoma
ACH-000090	4.404630684217612	PC3	Prostate Adenocarcinoma	Prostate	Prostate Adenocarcinoma
ACH-000091	5.992088609013996	OV56	Ovarian Epithelial Tumor	Ovary/Fallopian Tube	Ovarian Epithelial Tumor
ACH-000092	5.191799501065075	NCIH2452	Pleural Mesothelioma	Pleura	Pleural Mesothelioma
ACH-000093	5.829088444004886	PANC0504	Pancreatic Adenocarcinoma	Pancreas	Pancreatic Adenocarcinoma
ACH-000094	5.081083928687635	HPAFII	Pancreatic Adenocarcinoma	Pancreas	Pancreatic Adenocarcinoma
ACH-000095	4.654206377944292	D341Med	Embryonal Tumor	CNS/Brain	Embryonal Tumor
ACH-000096	5.500164679492167	G401	Rhabdoid Cancer	Kidney	Rhabdoid Cancer
ACH-000097	5.4110872267986005	ZR751	Invasive Breast Carcinoma	Breast	Invasive Breast Carcinoma
ACH-000098	6.561478891501007	GAMG	Diffuse Glioma	CNS/Brain	Diffuse Glioma
ACH-000099	5.616475328782878	SIMA	Neuroblastoma	Peripheral Nervous System	Neuroblastoma
ACH-000100	5.548744859937229	RH41	Rhabdomyosarcoma	Soft Tissue	Rhabdomyosarcoma
ACH-000101	5.58014548442338	KE37	Non-Hodgkin Lymphoma	Lymphoid	Non-Hodgkin Lymphoma
ACH-000102	5.454833906898869	GMS10	Diffuse Glioma	CNS/Brain	Diffuse Glioma
ACH-000103	4.556429415449573	CAOV4	Ovarian Epithelial Tumor	Ovary/Fallopian Tube	Ovarian Epithelial Tumor
ACH-000104	6.120808102298621	LOUCY	Non-Hodgkin Lymphoma	Lymphoid	Non-Hodgkin Lymphoma
ACH-000105	5.4276061727819	ALLSIL	T-Lymphoblastic Leukemia/Lymphoma	Lymphoid	T-Lymphoblastic Leukemia/Lymphoma
ACH-000106	5.905687848526862	JVM2	Non-Hodgkin Lymphoma	Lymphoid	Non-Hodgkin Lymphoma
ACH-000107	4.746850183098051	CAPAN2	Pancreatic Adenocarcinoma	Pancreas	Pancreatic Adenocarcinoma
ACH-000108	5.0895828931247085	KP3	Adenosquamous Carcinoma of the Pancreas	Pancreas	Adenosquamous Carcinoma of the Pancreas
ACH-000109	5.116863757690899	NCIH3255	Non-Small Cell Lung Cancer	Lung	Non-Small Cell Lung Cancer
ACH-000110	5.751410160064371	NCCSTCK140	Esophagogastric Adenocarcinoma	Esophagus/Stomach	Esophagogastric Adenocarcinoma
ACH-000111	6.765402139621683	HCC1187	Invasive Breast Carcinoma	Breast	Invasive Breast Carcinoma
ACH-000112	5.203201156316611	SIGM5	Acute Myeloid Leukemia	Myeloid	Acute Myeloid Leukemia
ACH-000113	4.929790997718597	OCIAML2	Acute Myeloid Leukemia	Myeloid	Acute Myeloid Leukemia
ACH-000114	5.0386995513055854	SU8686	Pancreatic Adenocarcinoma	Pancreas	Pancreatic Adenocarcinoma
ACH-000115	4.82273014794452	VCAP	Prostate Adenocarcinoma	Prostate	Prostate Adenocarcinoma
ACH-000116	5.491853096329675	OAW28	Ovarian Epithelial Tumor	Ovary/Fallopian Tube	Ovarian Epithelial Tumor
ACH-000117	5.620879611355415	EFM192A	Invasive Breast Carcinoma	Breast	Invasive Breast Carcinoma
ACH-000118	4.362469888750209	HUPT3	Pancreatic Adenocarcinoma	Pancreas	Pancreatic Adenocarcinoma
ACH-000119	5.38646609286931	HS863T	Non-Cancerous	Fibroblast	Non-Cancerous
ACH-000120	5.568336182133747	CHP212	Neuroblastoma	Peripheral Nervous System	Neuroblastoma
ACH-000121	5.37364821133469	NCIH2405	Non-Small Cell Lung Cancer	Lung	Non-Small Cell Lung Cancer
ACH-000122	5.447248568601776	SUPT11	Non-Hodgkin Lymphoma	Lymphoid	Non-Hodgkin Lymphoma
ACH-000123	5.779785005301132	COV434	Ovarian Epithelial Tumor	Ovary/Fallopian Tube	Ovarian Epithelial Tumor
ACH-000124	6.4571345943180365	OCILY19	Non-Hodgkin Lymphoma	Lymphoid	Non-Hodgkin Lymphoma
ACH-000125	4.903520373723376	TO175T	Non-Cancerous	Fibroblast	Non-Cancerous
ACH-000126	4.307428525192248	KG1C	Diffuse Glioma	CNS/Brain	Diffuse Glioma
ACH-000127	5.195347598322219	SLR20	Bladder Urothelial Carcinoma	Bladder/Urinary Tract	Bladder Urothelial Carcinoma
ACH-000128	4.825785627464791	LN319	Diffuse Glioma	CNS/Brain	Diffuse Glioma
ACH-000129	6.822857588873969	NCIH1341	Lung Neuroendocrine Tumor	Lung	Lung Neuroendocrine Tumor
ACH-000130	5.651625783920642	NALM19	B-Lymphoblastic Leukemia/Lymphoma	Lymphoid	B-Lymphoblastic Leukemia/Lymphoma
ACH-000131	4.569855608330948	HS229T	Non-Cancerous	Fibroblast	Non-Cancerous
ACH-000132	3.4436066514756147	JHOS2	Ovarian Epithelial Tumor	Ovary/Fallopian Tube	Ovarian Epithelial Tumor
ACH-000133	5.609991295212678	HS729	Rhabdomyosarcoma	Soft Tissue	Rhabdomyosarcoma
ACH-000134	5.4886435398537845	HS274T	Non-Cancerous	Fibroblast	Non-Cancerous
ACH-000135	4.883132015657282	HS940T	Non-Cancerous	Fibroblast	Non-Cancerous
ACH-000136	5.6845382485777325	CHP126	Neuroblastoma	Peripheral Nervous System	Neuroblastoma
ACH-000137	4.983221650742669	8MGBA	Diffuse Glioma	CNS/Brain	Diffuse Glioma
ACH-000138	4.279471295644468	CFPAC1	Pancreatic Adenocarcinoma	Pancreas	Pancreatic Adenocarcinoma
ACH-000139	4.148120631123964	PANC0327	Pancreatic Adenocarcinoma	Pancreas	Pancreatic Adenocarcinoma
ACH-000140	5.2543672814408335	PFEIFFER	Non-Hodgkin Lymphoma	Lymphoid	Non-Hodgkin Lymphoma
ACH-000141	4.6656201640663815	SNU308	Intracholecystic Papillary Neoplasm	Biliary Tract	Intracholecystic Papillary Neoplasm
ACH-000142	5.43095427138573	CAL29	Bladder Urothelial Carcinoma	Bladder/Urinary Tract	Bladder Urothelial Carcinoma
ACH-000143	5.664198369291911	HCC2429	Non-Small Cell Lung Cancer	Lung	Non-Small Cell Lung Cancer
ACH-000144	5.380937194927824	RERFGC1B	Esophagogastric Adenocarcinoma	Esophagus/Stomach	Esophagogastric Adenocarcinoma
ACH-000145	4.61706334388818	SKLMS1	Leiomyosarcoma	Soft Tissue	Leiomyosarcoma
ACH-000146	5.335211681705785	THP1	Acute Myeloid Leukemia	Myeloid	Acute Myeloid Leukemia
ACH-000147	5.551516017628014	T47D	Invasive Breast Carcinoma	Breast	Invasive Breast Carcinoma
ACH-000148	5.192983169973992	HS578T	Invasive Breast Carcinoma	Breast	Invasive Breast Carcinoma
ACH-000149	6.059398543973422	SKNSH	Neuroblastoma	Peripheral Nervous System	Neuroblastoma
ACH-000150	5.550900664647523	HCC2935	Non-Small Cell Lung Cancer	Lung	Non-Small Cell Lung Cancer
ACH-000151	6.131754090984813	JM1	B-Lymphoblastic Leukemia/Lymphoma	Lymphoid	B-Lymphoblastic Leukemia/Lymphoma
ACH-000152	4.983221650742669	M059K	Diffuse Glioma	CNS/Brain	Diffuse Glioma
ACH-000153	4.738767836800191	NCIH2052	Pleural Mesothelioma	Pleura	Pleural Mesothelioma
ACH-000154	5.095924419998536	HS888T	Non-Cancerous	Fibroblast	Non-Cancerous
ACH-000155	3.4905701304462013	SW1990	Pancreatic Adenocarcinoma	Pancreas	Pancreatic Adenocarcinoma
ACH-000156	5.67072705449947	MHHCALL4	B-Lymphoblastic Leukemia/Lymphoma	Lymphoid	B-Lymphoblastic Leukemia/Lymphoma
ACH-000157	6.143230134776893	A4FUK	Non-Hodgkin Lymphoma	Lymphoid	Non-Hodgkin Lymphoma
ACH-000158	5.731454807698346	OCILY3	Non-Hodgkin Lymphoma	Lymphoid	Non-Hodgkin Lymphoma
ACH-000159	5.20633064787105	OSRC2	Renal Cell Carcinoma	Kidney	Renal Cell Carcinoma
ACH-000160	4.671293372481576	BT12	Embryonal Tumor	CNS/Brain	Embryonal Tumor
ACH-000161	4.9886846867721655	CORL105	Non-Small Cell Lung Cancer	Lung	Non-Small Cell Lung Cancer
ACH-000162	5.159871336778389	GA10	Non-Hodgkin Lymphoma	Lymphoid	Non-Hodgkin Lymphoma
ACH-000163	4.63575439127776	SW579	Head and Neck Squamous Cell Carcinoma	Head and Neck	Head and Neck Squamous Cell Carcinoma
ACH-000164	5.294988267691446	PANC1	Pancreatic Adenocarcinoma	Pancreas	Pancreatic Adenocarcinoma
ACH-000165	5.040454121349624	HS751T	Non-Cancerous	Fibroblast	Non-Cancerous
ACH-000166	5.387155717662981	KASUMI6	Acute Myeloid Leukemia	Myeloid	Acute Myeloid Leukemia
ACH-000167	4.438292851579147	KE97	Non-Hodgkin Lymphoma	Lymphoid	Non-Hodgkin Lymphoma
ACH-000168	5.495695162624068	NOMO1	Acute Myeloid Leukemia	Myeloid	Acute Myeloid Leukemia
ACH-000169	5.753818443173543	RD	Rhabdomyosarcoma	Soft Tissue	Rhabdomyosarcoma
ACH-000170	6.1815001517046095	PRECLH	Non-Cancerous	Prostate	Non-Cancerous
ACH-000171	5.506208389306745	VMRCRCZ	Renal Cell Carcinoma	Kidney	Renal Cell Carcinoma
ACH-000172	5.331275267146615	TM87	Embryonal Tumor	CNS/Brain	Embryonal Tumor
ACH-000173	6.188638294561388	JHUEM3	Endometrial Carcinoma	Uterus	Endometrial Carcinoma
ACH-000174	5.627315001365048	CAL62	Anaplastic Thyroid Cancer	Thyroid	Anaplastic Thyroid Cancer
ACH-000175	4.876762490781555	TE159T	Non-Cancerous	Fibroblast	Non-Cancerous
ACH-000176	5.6862203650227325	LOUNH91	Non-Small Cell Lung Cancer	Lung	Non-Small Cell Lung Cancer
ACH-000177	5.622051819456376	NCIH660	Prostate Small Cell Carcinoma	Prostate	Prostate Small Cell Carcinoma
ACH-000178	5.2024177215751815	HS766T	Pancreatic Adenocarcinoma	Pancreas	Pancreatic Adenocarcinoma
ACH-000179	6.197118380047158	NCIH1618	Lung Neuroendocrine Tumor	Lung	Lung Neuroendocrine Tumor
ACH-000180	5.487357715311548	HS839T	Non-Cancerous	Fibroblast	Non-Cancerous
ACH-000181	5.333423733725192	SCC9	Head and Neck Squamous Cell Carcinoma	Head and Neck	Head and Neck Squamous Cell Carcinoma
ACH-000182	5.017031080527841	SNU869	Ampullary Carcinoma	Ampulla of Vater	Ampullary Carcinoma
ACH-000183	5.808642467918064	L363	Non-Hodgkin Lymphoma	Lymphoid	Non-Hodgkin Lymphoma
ACH-000184	5.28021399581062	HS343T	Non-Cancerous	Fibroblast	Non-Cancerous
ACH-000185	5.528571318870758	HS737T	Non-Cancerous	Fibroblast	Non-Cancerous
ACH-000186	4.462052318796433	NCIH2444	Non-Small Cell Lung Cancer	Lung	Non-Small Cell Lung Cancer
ACH-000187	4.823239844131022	CORL311	Lung Neuroendocrine Tumor	Lung	Lung Neuroendocrine Tumor
ACH-000188	3.875780063068488	SCC25	Head and Neck Squamous Cell Carcinoma	Head and Neck	Head and Neck Squamous Cell Carcinoma
ACH-000189	4.998195503153252	RCC10RGB	Renal Cell Carcinoma	Kidney	Renal Cell Carcinoma
ACH-000190	4.488000770834068	HDMYZ	Acute Myeloid Leukemia	Myeloid	Acute Myeloid Leukemia
ACH-000191	5.062639828286463	BHT101	Anaplastic Thyroid Cancer	Thyroid	Anaplastic Thyroid Cancer
ACH-000192	5.683134985126093	MFE280	Endometrial Carcinoma	Uterus	Endometrial Carcinoma
ACH-000193	5.514753498439753	KARPAS620	Non-Hodgkin Lymphoma	Lymphoid	Non-Hodgkin Lymphoma
ACH-000194	5.420886574975532	HS934T	Non-Cancerous	Fibroblast	Non-Cancerous
ACH-000195	6.485909791535927	SET2	Acute Myeloid Leukemia	Myeloid	Acute Myeloid Leukemia
ACH-000196	3.7897292513757694	HCC1599	Invasive Breast Carcinoma	Breast	Invasive Breast Carcinoma
ACH-000197	5.2539892662307865	TALL1	Non-Hodgkin Lymphoma	Lymphoid	Non-Hodgkin Lymphoma
ACH-000198	5.084064264788474	EOL1	Myeloproliferative Neoplasms	Myeloid	Myeloproliferative Neoplasms
ACH-000199	5.498570012544255	HS255T	Non-Cancerous	Fibroblast	Non-Cancerous
ACH-000200	5.910252962799278	NMCG1	Diffuse Glioma	CNS/Brain	Diffuse Glioma
ACH-000201	5.7227392362967135	A204	Rhabdomyosarcoma	Soft Tissue	Rhabdomyosarcoma
ACH-000202	6.498889086976805	COLO320	Colorectal Adenocarcinoma	Bowel	Colorectal Adenocarcinoma
ACH-000203	6.547665748353421	NH6	Neuroblastoma	Peripheral Nervous System	Neuroblastoma
ACH-000204	5.409051438538562	LP1	Non-Hodgkin Lymphoma	Lymphoid	Non-Hodgkin Lymphoma
ACH-000205	5.726831217032493	PK59	Pancreatic Adenocarcinoma	Pancreas	Pancreatic Adenocarcinoma
ACH-000206	4.62702310555406	C8166	T-Lymphoblastic Leukemia/Lymphoma	Lymphoid	T-Lymphoblastic Leukemia/Lymphoma
ACH-000207	3.341985747228616	DETROIT562	Head and Neck Squamous Cell Carcinoma	Head and Neck	Head and Neck Squamous Cell Carcinoma
ACH-000208	5.214124805352848	U178	Diffuse Glioma	CNS/Brain	Diffuse Glioma
ACH-000209	4.249445341085838	SNU1079	Intraductal Papillary Neoplasm of the Bile Duct	Biliary Tract	Intraductal Papillary Neoplasm of the Bile Duct
ACH-000210	5.933336575912319	CADOES1	Ewing Sarcoma	Bone	Ewing Sarcoma
ACH-000211	5.328046556270742	DAOY	Embryonal Tumor	CNS/Brain	Embryonal Tumor
ACH-000212	4.353323291162897	CAL120	Invasive Breast Carcinoma	Breast	Invasive Breast Carcinoma
ACH-000213	3.499527024215096	HUPT4	Pancreatic Adenocarcinoma	Pancreas	Pancreatic Adenocarcinoma
ACH-000214	4.7300964655954685	HS675T	Non-Cancerous	Fibroblast	Non-Cancerous
ACH-000215	5.2720231890610485	LN382	Diffuse Glioma	CNS/Brain	Diffuse Glioma
ACH-000216	4.692092375427572	JHESOAD1	Esophagogastric Adenocarcinoma	Esophagus/Stomach	Esophagogastric Adenocarcinoma
ACH-000217	4.234194722953812	JHH6	Hepatocellular Carcinoma	Liver	Hepatocellular Carcinoma
ACH-000218	5.2268938135713885	PL21	Acute Myeloid Leukemia	Myeloid	Acute Myeloid Leukemia
ACH-000219	5.655924213083815	A375	Melanoma	Skin	Melanoma
ACH-000220	5.552745936748446	MINO	Non-Hodgkin Lymphoma	Lymphoid	Non-Hodgkin Lymphoma
ACH-000221	5.488964817004848	SNU398	Hepatocellular Carcinoma	Liver	Hepatocellular Carcinoma
ACH-000222	4.546585829008101	ASPC1	Pancreatic Adenocarcinoma	Pancreas	Pancreatic Adenocarcinoma
ACH-000223	5.3215673760354045	HCC1937	Invasive Breast Carcinoma	Breast	Invasive Breast Carcinoma
ACH-000224	5.439290681042018	HS819T	Non-Cancerous	Fibroblast	Non-Cancerous
ACH-000225	5.316507819103109	ECC12	Esophagogastric Adenocarcinoma	Esophagus/Stomach	Esophagogastric Adenocarcinoma
ACH-000226	6.6884601404244926	SUPM2	Non-Hodgkin Lymphoma	Lymphoid	Non-Hodgkin Lymphoma
ACH-000227	5.697106574476975	KPNYN	Neuroblastoma	Peripheral Nervous System	Neuroblastoma
ACH-000228	4.9453267772646265	BICR31	Head and Neck Squamous Cell Carcinoma	Head and Neck	Head and Neck Squamous Cell Carcinoma
ACH-000229	5.464994927265429	HS822T	Non-Cancerous	Fibroblast	Non-Cancerous
ACH-000230	4.662205499653616	HS742T	Non-Cancerous	Fibroblast	Non-Cancerous
ACH-000231	6.51443791382931	KALS1	Diffuse Glioma	CNS/Brain	Diffuse Glioma
ACH-000232	5.646162657157894	U251MG	Diffuse Glioma	CNS/Brain	Diffuse Glioma
ACH-000233	6.062208077560245	DEL	Non-Hodgkin Lymphoma	Lymphoid	Non-Hodgkin Lymphoma
ACH-000234	5.518849828707692	CAKI2	Renal Cell Carcinoma	Kidney	Renal Cell Carcinoma
ACH-000235	3.593353770980297	PANC0403	Pancreatic Adenocarcinoma	Pancreas	Pancreatic Adenocarcinoma
ACH-000236	5.470862199413702	SW1417	Colorectal Adenocarcinoma	Bowel	Colorectal Adenocarcinoma
ACH-000237	5.718087583960517	JHOM1	Ovarian Epithelial Tumor	Ovary/Fallopian Tube	Ovarian Epithelial Tumor
ACH-000238	3.6814492653149578	SCC4	Head and Neck Squamous Cell Carcinoma	Head and Neck	Head and Neck Squamous Cell Carcinoma
ACH-000239	4.40735275114004	HUG1N	Esophagogastric Adenocarcinoma	Esophagus/Stomach	Esophagogastric Adenocarcinoma
ACH-000240	4.715893370547605	HS600T	Non-Cancerous	Fibroblast	Non-Cancerous
ACH-000241	5.200457271428572	JK1	Myeloproliferative Neoplasms	Myeloid	Myeloproliferative Neoplasms
ACH-000242	5.2712762591759255	RT4	Bladder Urothelial Carcinoma	Bladder/Urinary Tract	Bladder Urothelial Carcinoma
ACH-000243	4.328405658958567	DANG	Pancreatic Adenocarcinoma	Pancreas	Pancreatic Adenocarcinoma
ACH-000244	5.781621997870603	DKMG	Diffuse Glioma	CNS/Brain	Diffuse Glioma
ACH-000245	5.3795516533654935	BL41	Non-Hodgkin Lymphoma	Lymphoid	Non-Hodgkin Lymphoma
ACH-000246	4.640389560054945	SLR23	Renal Cell Carcinoma	Kidney	Renal Cell Carcinoma
ACH-000247	5.628773595201645	OCUM1	Esophagogastric Adenocarcinoma	Esophagus/Stomach	Esophagogastric Adenocarcinoma
ACH-000248	6.344118334521428	AU565	Invasive Breast Carcinoma	Breast	Invasive Breast Carcinoma
ACH-000249	5.659924558402379	CL11	Colorectal Adenocarcinoma	Bowel	Colorectal Adenocarcinoma
ACH-000250	5.767919585801803	KMRC20	Renal Cell Carcinoma	Kidney	Renal Cell Carcinoma
ACH-000251	3.902073579310743	NCIH2887	Non-Small Cell Lung Cancer	Lung	Non-Small Cell Lung Cancer
ACH-000252	5.742814669862893	LS1034	Colorectal Adenocarcinoma	Bowel	Colorectal Adenocarcinoma
ACH-000253	6.063071449842679	COLO201	Colorectal Adenocarcinoma	Bowel	Colorectal Adenocarcinoma
ACH-000254	4.672990993827748	SCC15	Head and Neck Squamous Cell Carcinoma	Head and Neck	Head and Neck Squamous Cell Carcinoma
ACH-000255	4.834407841806995	LMSU	Esophagogastric Adenocarcinoma	Esophagus/Stomach	Esophagogastric Adenocarcinoma
ACH-000256	4.574101508089389	COV318	Ovarian Epithelial Tumor	Ovary/Fallopian Tube	Ovarian Epithelial Tumor
ACH-000257	5.874796965898665	CORL279	Lung Neuroendocrine Tumor	Lung	Lung Neuroendocrine Tumor
ACH-000258	6.309430878103395	DU4475	Invasive Breast Carcinoma	Breast	Invasive Breast Carcinoma
ACH-000259	5.825785627464791	KELLY	Neuroblastoma	Peripheral Nervous System	Neuroblastoma
ACH-000260	5.512858954449976	SKNAS	Neuroblastoma	Peripheral Nervous System	Neuroblastoma
ACH-000261	5.393004256898322	RERFLCAI	Non-Small Cell Lung Cancer	Lung	Non-Small Cell Lung Cancer
ACH-000262	5.175125349657719	UOK101	Renal Cell Carcinoma	Kidney	Renal Cell Carcinoma
ACH-000263	5.144862142915734	KASUMI1	Acute Myeloid Leukemia	Myeloid	Acute Myeloid Leukemia
ACH-000264	4.936402377725063	CALU6	Non-Small Cell Lung Cancer	Lung	Non-Small Cell Lung Cancer
ACH-000265	6.195544459213688	KP4	Pancreatic Adenocarcinoma	Pancreas	Pancreatic Adenocarcinoma
ACH-000266	3.839959587489532	SNU213	Pancreatic Adenocarcinoma	Pancreas	Pancreatic Adenocarcinoma
ACH-000267	4.857483428286672	HDLM2	Hodgkin Lymphoma	Lymphoid	Hodgkin Lymphoma
ACH-000268	5.040454121349624	SNU245	Intraductal Papillary Neoplasm of the Bile Duct	Biliary Tract	Intraductal Papillary Neoplasm of the Bile Duct
ACH-000269	4.694323060125386	AM38	Diffuse Glioma	CNS/Brain	Diffuse Glioma
ACH-000270	4.050501697446727	HPAC	Pancreatic Adenocarcinoma	Pancreas	Pancreatic Adenocarcinoma
ACH-000271	4.866907978143166	SUDHL10	Non-Hodgkin Lymphoma	Lymphoid	Non-Hodgkin Lymphoma
ACH-000272	2.920293300211007	SLR24	Renal Cell Carcinoma	Kidney	Renal Cell Carcinoma
ACH-000273	4.797531839571962	SF539	Diffuse Glioma	CNS/Brain	Diffuse Glioma
ACH-000274	5.759422185696328	HS852T	Melanoma	Skin	Melanoma
ACH-000275	5.291308859828971	HS834T	Non-Cancerous	Fibroblast	Non-Cancerous
ACH-000276	5.073820233291672	HCC38	Invasive Breast Carcinoma	Breast	Invasive Breast Carcinoma
ACH-000277	5.529196267999391	HCC1419	Invasive Breast Carcinoma	Breast	Invasive Breast Carcinoma
ACH-000278	5.221877081077034	COV362	Ovarian Epithelial Tumor	Ovary/Fallopian Tube	Ovarian Epithelial Tumor
ACH-000279	6.465811254476078	EWS502	Ewing Sarcoma	Bone	Ewing Sarcoma
ACH-000280	5.753016128735835	SNU840	Ovarian Epithelial Tumor	Ovary/Fallopian Tube	Ovarian Epithelial Tumor
ACH-000281	5.173926931999809	KP2	Pancreatic Adenocarcinoma	Pancreas	Pancreatic Adenocarcinoma
ACH-000282	5.547203024756931	NCIH1755	Non-Small Cell Lung Cancer	Lung	Non-Small Cell Lung Cancer
ACH-000283	5.1039172107520665	A1207	Diffuse Glioma	CNS/Brain	Diffuse Glioma
ACH-000284	4.890933021705543	HS840T	Non-Cancerous	Fibroblast	Non-Cancerous
ACH-000285	6.165309015597156	TOLEDO	Non-Hodgkin Lymphoma	Lymphoid	Non-Hodgkin Lymphoma
ACH-000286	4.308156975114762	SNU1033	Colorectal Adenocarcinoma	Bowel	Colorectal Adenocarcinoma
ACH-000287	5.544114402209474	NUDUL1	Non-Hodgkin Lymphoma	Lymphoid	Non-Hodgkin Lymphoma
ACH-000288	4.948600847493355	BT549	Invasive Breast Carcinoma	Breast	Invasive Breast Carcinoma
ACH-000289	5.221490455042056	SNU466	Diffuse Glioma	CNS/Brain	Diffuse Glioma
ACH-000290	5.898450232807866	NCIH209	Lung Neuroendocrine Tumor	Lung	Lung Neuroendocrine Tumor
ACH-000291	5.516015147003665	OV90	Ovarian Epithelial Tumor	Ovary/Fallopian Tube	Ovarian Epithelial Tumor
ACH-000292	5.565597175854225	NCIH841	Lung Neuroendocrine Tumor	Lung	Lung Neuroendocrine Tumor
ACH-000293	5.544114402209474	KLE	Endometrial Carcinoma	Uterus	Endometrial Carcinoma
ACH-000294	5.613531652917927	NB4	Acute Myeloid Leukemia	Myeloid	Acute Myeloid Leukemia
ACH-000295	4.840463233869542	EM2	Myeloproliferative Neoplasms	Myeloid	Myeloproliferative Neoplasms
ACH-000296	4.640967910449898	OUMS23	Colorectal Adenocarcinoma	Bowel	Colorectal Adenocarcinoma
ACH-000297	5.449231200669493	NCIH889	Lung Neuroendocrine Tumor	Lung	Lung Neuroendocrine Tumor
ACH-000298	5.808385050656093	NCIH2029	Lung Neuroendocrine Tumor	Lung	Lung Neuroendocrine Tumor
ACH-000299	5.8346606579017255	HNT34	Acute Myeloid Leukemia	Myeloid	Acute Myeloid Leukemia
ACH-000300	5.176322772640463	SLR25	Renal Cell Carcinoma	Kidney	Renal Cell Carcinoma
ACH-000301	6.099084760891864	LAMA84	Myeloproliferative Neoplasms	Myeloid	Myeloproliferative Neoplasms
ACH-000302	4.205548911173033	SNU1077	Endometrial Carcinoma	Uterus	Endometrial Carcinoma
ACH-000303	5.706806798597532	SNU5	Esophagogastric Adenocarcinoma	Esophagus/Stomach	Esophagogastric Adenocarcinoma
ACH-000304	5.506843098969815	WM115	Melanoma	Skin	Melanoma
ACH-000305	4.97315203787724	ECGI10	Esophageal Squamous Cell Carcinoma	Esophagus/Stomach	Esophageal Squamous Cell Carcinoma
ACH-000306	4.88410945135923	HS688AT	Non-Cancerous	Fibroblast	Non-Cancerous
ACH-000307	4.544114402209474	PK1	Pancreatic Adenocarcinoma	Pancreas	Pancreatic Adenocarcinoma
ACH-000308	5.459103696135399	EFO21	Ovarian Epithelial Tumor	Ovary/Fallopian Tube	Ovarian Epithelial Tumor
ACH-000310	5.309976492370556	IMR32	Neuroblastoma	Peripheral Nervous System	Neuroblastoma
ACH-000311	4.952799477899938	NCIH2122	Non-Small Cell Lung Cancer	Lung	Non-Small Cell Lung Cancer
ACH-000312	5.945560885993885	SKNBE2	Neuroblastoma	Peripheral Nervous System	Neuroblastoma
ACH-000313	5.085764553778314	KMRC3	Renal Cell Carcinoma	Kidney	Renal Cell Carcinoma
ACH-000314	5.895302621333307	HCC2108	Non-Small Cell Lung Cancer	Lung	Non-Small Cell Lung Cancer
ACH-000315	6.1888360730305285	KARPAS422	Non-Hodgkin Lymphoma	Lymphoid	Non-Hodgkin Lymphoma
ACH-000316	5.013015535839256	SNU886	Hepatocellular Carcinoma	Liver	Hepatocellular Carcinoma
ACH-000317	4.72137265947682	TUHR14TKB	Renal Cell Carcinoma	Kidney	Renal Cell Carcinoma
ACH-000318	3.558267634055736	TE10	Esophageal Squamous Cell Carcinoma	Esophagus/Stomach	Esophageal Squamous Cell Carcinoma
ACH-000319	5.654206377944292	MPP89	Pleural Mesothelioma	Pleura	Pleural Mesothelioma
ACH-000320	5.274634402517586	PSN1	Pancreatic Adenocarcinoma	Pancreas	Pancreatic Adenocarcinoma
ACH-000321	5.011674533380918	MOLM6	Myeloproliferative Neoplasms	Myeloid	Myeloproliferative Neoplasms
ACH-000322	4.701549056943071	HT144	Melanoma	Skin	Melanoma
ACH-000323	4.183486514459391	42MGBA	Diffuse Glioma	CNS/Brain	Diffuse Glioma
ACH-000324	5.195347598322219	JHOC5	Ovarian Epithelial Tumor	Ovary/Fallopian Tube	Ovarian Epithelial Tumor
ACH-000325	5.831623936820749	SNU620	Esophagogastric Adenocarcinoma	Esophagus/Stomach	Esophagogastric Adenocarcinoma
ACH-000326	5.838195439259188	JURLMK1	Myeloproliferative Neoplasms	Myeloid	Myeloproliferative Neoplasms
ACH-000327	3.7037651787934096	NCIH1395	Non-Small Cell Lung Cancer	Lung	Non-Small Cell Lung Cancer
ACH-000328	6.070603998681302	LN215	Diffuse Glioma	CNS/Brain	Diffuse Glioma
ACH-000329	5.729008870337863	CCFSTTG1	Diffuse Glioma	CNS/Brain	Diffuse Glioma
ACH-000330	5.798050514767515	EFM19	Invasive Breast Carcinoma	Breast	Invasive Breast Carcinoma
ACH-000331	4.7718855785153655	ISTMES2	Pleural Mesothelioma	Pleura	Pleural Mesothelioma
ACH-000332	5.292413667827485	YAPC	Pancreatic Adenocarcinoma	Pancreas	Pancreatic Adenocarcinoma
ACH-000333	6.034963989749303	JHOM2B	Ovarian Epithelial Tumor	Ovary/Fallopian Tube	Ovarian Epithelial Tumor
ACH-000334	5.679480099505446	DB	Non-Hodgkin Lymphoma	Lymphoid	Non-Hodgkin Lymphoma
ACH-000335	5.050936965225225	MSTO211H	Pleural Mesothelioma	Pleura	Pleural Mesothelioma
ACH-000336	5.269033146455237	OCIAML3	Acute Myeloid Leukemia	Myeloid	Acute Myeloid Leukemia
ACH-000337	4.090853430451113	NCIH3122	Non-Small Cell Lung Cancer	Lung	Non-Small Cell Lung Cancer
ACH-000338	5.9095331149468935	SR786	Non-Hodgkin Lymphoma	Lymphoid	Non-Hodgkin Lymphoma
ACH-000339	4.108524456778169	HCC461	Non-Small Cell Lung Cancer	Lung	Non-Small Cell Lung Cancer
ACH-000340	4.496973580998276	HS870T	Non-Cancerous	Fibroblast	Non-Cancerous
ACH-000341	5.843481425432457	SKNFI	Neuroblastoma	Peripheral Nervous System	Neuroblastoma
ACH-000342	5.447248568601776	CL14	Colorectal Adenocarcinoma	Bowel	Colorectal Adenocarcinoma
ACH-000343	5.8209447918806925	NCIH522	Non-Small Cell Lung Cancer	Lung	Non-Small Cell Lung Cancer
ACH-000344	5.3045110418099535	SNU668	Esophagogastric Adenocarcinoma	Esophagus/Stomach	Esophagogastric Adenocarcinoma
ACH-000345	6.154615611326894	KPNRTBM1	Neuroblastoma	Peripheral Nervous System	Neuroblastoma
ACH-000346	5.013462259806563	JVM3	Non-Hodgkin Lymphoma	Lymphoid	Non-Hodgkin Lymphoma
ACH-000347	5.310703657225108	QGP1	Pancreatic Neuroendocrine Tumor	Pancreas	Pancreatic Neuroendocrine Tumor
ACH-000348	6.107060110203349	RPMI7951	Melanoma	Skin	Melanoma
ACH-000349	5.2539892662307865	HCC1500	Breast Ductal Carcinoma In Situ	Breast	Breast Ductal Carcinoma In Situ
ACH-000350	6.157852169141737	COLO678	Colorectal Adenocarcinoma	Bowel	Colorectal Adenocarcinoma
ACH-000351	5.475409193401062	MKN1	Esophagogastric Adenocarcinoma	Esophagus/Stomach	Esophagogastric Adenocarcinoma
ACH-000352	6.256255873202732	HCC1428	Invasive Breast Carcinoma	Breast	Invasive Breast Carcinoma
ACH-000353	4.236492618381302	TE15	Esophageal Squamous Cell Carcinoma	Esophagus/Stomach	Esophageal Squamous Cell Carcinoma
ACH-000354	4.576522137920503	CAPAN1	Pancreatic Adenocarcinoma	Pancreas	Pancreatic Adenocarcinoma
ACH-000355	6.069959890459774	NCIH82	Lung Neuroendocrine Tumor	Lung	Lung Neuroendocrine Tumor
ACH-000356	5.998421188729135	MKN45	Esophagogastric Adenocarcinoma	Esophagus/Stomach	Esophagogastric Adenocarcinoma
ACH-000357	5.753016128735835	JEKO1	Non-Hodgkin Lymphoma	Lymphoid	Non-Hodgkin Lymphoma
ACH-000358	5.921721947009604	NCIH69	Lung Neuroendocrine Tumor	Lung	Lung Neuroendocrine Tumor
ACH-000359	4.621758856709732	MG63	Osteosarcoma	Bone	Osteosarcoma
ACH-000360	4.649040565634448	NCIH508	Colorectal Adenocarcinoma	Bowel	Colorectal Adenocarcinoma
ACH-000361	4.816599706534912	SKHEP1	Hepatocellular Carcinoma	Liver	Hepatocellular Carcinoma
ACH-000362	4.725195817226664	MOLM13	Acute Myeloid Leukemia	Myeloid	Acute Myeloid Leukemia
ACH-000363	4.87921563716567	SKMM2	Non-Hodgkin Lymphoma	Lymphoid	Non-Hodgkin Lymphoma
ACH-000364	5.372603915204483	U2OS	Osteosarcoma	Bone	Osteosarcoma
ACH-000365	4.909293085823824	SUDHL4	Non-Hodgkin Lymphoma	Lymphoid	Non-Hodgkin Lymphoma
ACH-000366	6.184280294419382	SKNDZ	Neuroblastoma	Peripheral Nervous System	Neuroblastoma
ACH-000367	4.354734239970604	NCIH226	Pleural Mesothelioma	Pleura	Pleural Mesothelioma
ACH-000368	5.56346323668308	SNU1105	Diffuse Glioma	CNS/Brain	Diffuse Glioma
ACH-000369	6.364572432295856	MOLM16	Acute Myeloid Leukemia	Myeloid	Acute Myeloid Leukemia
ACH-000370	5.663344619366085	SNU626	Diffuse Glioma	CNS/Brain	Diffuse Glioma
ACH-000371	4.840966704487421	RL	Non-Hodgkin Lymphoma	Lymphoid	Non-Hodgkin Lymphoma
ACH-000372	5.910972451655129	P12ICHIKAWA	T-Lymphoblastic Leukemia/Lymphoma	Lymphoid	T-Lymphoblastic Leukemia/Lymphoma
ACH-000373	5.23687524536694	SKM1	Acute Myeloid Leukemia	Myeloid	Acute Myeloid Leukemia
ACH-000374	4.2509615735332185	HCC1143	Invasive Breast Carcinoma	Breast	Invasive Breast Carcinoma
ACH-000375	5.623515741490549	G402	Renal Cell Carcinoma	Kidney	Renal Cell Carcinoma
ACH-000376	5.9593064897596575	SF295	Diffuse Glioma	CNS/Brain	Diffuse Glioma
ACH-000377	5.175923742063755	SNU478	Ampullary Carcinoma	Ampulla of Vater	Ampullary Carcinoma
ACH-000378	4.778208576398088	NCIH647	Non-Small Cell Lung Cancer	Lung	Non-Small Cell Lung Cancer
ACH-000379	4.985500430304885	NCIH1781	Non-Small Cell Lung Cancer	Lung	Non-Small Cell Lung Cancer
ACH-000380	5.137503523749935	KMS12BM	Non-Hodgkin Lymphoma	Lymphoid	Non-Hodgkin Lymphoma
ACH-000381	5.8376910004285625	T84	Colorectal Adenocarcinoma	Bowel	Colorectal Adenocarcinoma
ACH-000382	5.861211003457162	CORL24	Lung Neuroendocrine Tumor	Lung	Lung Neuroendocrine Tumor
ACH-000383	5.011674533380918	OE33	Esophagogastric Adenocarcinoma	Esophagus/Stomach	Esophagogastric Adenocarcinoma
ACH-000384	6.151371776253954	SW780	Bladder Urothelial Carcinoma	Bladder/Urinary Tract	Bladder Urothelial Carcinoma
ACH-000385	5.753818443173543	SKRC20	Renal Cell Carcinoma	Kidney	Renal Cell Carcinoma
ACH-000386	5.693765712217783	KG1	Acute Myeloid Leukemia	Myeloid	Acute Myeloid Leukemia
ACH-000387	5.375387026828883	TF1	Acute Myeloid Leukemia	Myeloid	Acute Myeloid Leukemia
ACH-000388	5.441616269406558	NUDHL1	Non-Hodgkin Lymphoma	Lymphoid	Non-Hodgkin Lymphoma
ACH-000389	6.013462259806563	H4	Diffuse Glioma	CNS/Brain	Diffuse Glioma
ACH-000390	4.368069876532083	LUDLU1	Non-Small Cell Lung Cancer	Lung	Non-Small Cell Lung Cancer
ACH-000391	5.53013318439181	MHHES1	Ewing Sarcoma	Bone	Ewing Sarcoma
ACH-000392	4.19377174339668	CALU3	Non-Small Cell Lung Cancer	Lung	Non-Small Cell Lung Cancer
ACH-000393	5.318678373736547	HLF	Hepatocellular Carcinoma	Liver	Hepatocellular Carcinoma
ACH-000394	6.6862203650227325	NCIH2081	Lung Neuroendocrine Tumor	Lung	Lung Neuroendocrine Tumor
ACH-000395	5.129283016944966	NCIH520	Non-Small Cell Lung Cancer	Lung	Non-Small Cell Lung Cancer
ACH-000396	5.262282806420656	J82	Bladder Urothelial Carcinoma	Bladder/Urinary Tract	Bladder Urothelial Carcinoma
ACH-000397	4.746850183098051	TEN	Endometrial Carcinoma	Uterus	Endometrial Carcinoma
ACH-000398	6.1586601753464985	RI1	Non-Hodgkin Lymphoma	Lymphoid	Non-Hodgkin Lymphoma
ACH-000399	5.57228336665041	NCIH2196	Lung Neuroendocrine Tumor	Lung	Lung Neuroendocrine Tumor
ACH-000400	5.47735352663456	SKCO1	Colorectal Adenocarcinoma	Bowel	Colorectal Adenocarcinoma
ACH-000401	4.878234879112339	COLO800	Melanoma	Skin	Melanoma
ACH-000402	5.173127433480656	BL70	Non-Hodgkin Lymphoma	Lymphoid	Non-Hodgkin Lymphoma
ACH-000403	4.135042286233651	NCIH747	Colorectal Adenocarcinoma	Bowel	Colorectal Adenocarcinoma
ACH-000404	5.327328082629952	K029AX	Melanoma	Skin	Melanoma
ACH-000405	5.044831233447812	MEC1	Non-Hodgkin Lymphoma	Lymphoid	Non-Hodgkin Lymphoma
ACH-000406	5.555509427083257	U937	Acute Myeloid Leukemia	Myeloid	Acute Myeloid Leukemia
ACH-000407	5.866907978143166	SNU685	Endometrial Carcinoma	Uterus	Endometrial Carcinoma
ACH-000408	4.7964939294258375	TE5	Esophageal Squamous Cell Carcinoma	Esophagus/Stomach	Esophageal Squamous Cell Carcinoma
ACH-000409	4.791814071161826	OVSAHO	Ovarian Epithelial Tumor	Ovary/Fallopian Tube	Ovarian Epithelial Tumor
ACH-000410	6.846869360549225	SAOS2	Osteosarcoma	Bone	Osteosarcoma
ACH-000411	5.360715425392931	769P	Renal Cell Carcinoma	Kidney	Renal Cell Carcinoma
ACH-000412	4.759155833800272	SNU1197	Colorectal Adenocarcinoma	Bowel	Colorectal Adenocarcinoma
ACH-000413	5.74416109557041	HS739T	Non-Cancerous	Fibroblast	Non-Cancerous
ACH-000414	5.221490455042056	NCIH1944	Non-Small Cell Lung Cancer	Lung	Non-Small Cell Lung Cancer
ACH-000415	3.527320607877047	BICR6	Head and Neck Squamous Cell Carcinoma	Head and Neck	Head and Neck Squamous Cell Carcinoma
ACH-000416	3.699329525673156	NCIH838	Non-Small Cell Lung Cancer	Lung	Non-Small Cell Lung Cancer
ACH-000417	4.377123749129487	PANC0813	Pancreatic Adenocarcinoma	Pancreas	Pancreatic Adenocarcinoma
ACH-000418	6.12907690293063	SW1353	Chondrosarcoma	Bone	Chondrosarcoma
ACH-000419	5.093391153253013	KMS28BM	Non-Hodgkin Lymphoma	Lymphoid	Non-Hodgkin Lymphoma
ACH-000420	5.223036337901875	SNU449	Hepatocellular Carcinoma	Liver	Hepatocellular Carcinoma
ACH-000421	4.928844036712568	SW837	Colorectal Adenocarcinoma	Bowel	Colorectal Adenocarcinoma
ACH-000422	5.681168120416691	SNU475	Hepatocellular Carcinoma	Liver	Hepatocellular Carcinoma
ACH-000423	4.255500733148386	SKMEL3	Melanoma	Skin	Melanoma
ACH-000424	0.5849625007211562	TC71	Ewing Sarcoma	Bone	Ewing Sarcoma
ACH-000425	5.6865005271832185	UACC62	Melanoma	Skin	Melanoma
ACH-000427	4.980939266085512	NCIN87	Esophagogastric Adenocarcinoma	Esophagus/Stomach	Esophagogastric Adenocarcinoma
ACH-000428	4.2660368939953175	UO31	Renal Cell Carcinoma	Kidney	Renal Cell Carcinoma
ACH-000429	3.647314509547136	A704	Renal Cell Carcinoma	Kidney	Renal Cell Carcinoma
ACH-000430	5.3788583832700345	TYKNU	Ovarian Epithelial Tumor	Ovary/Fallopian Tube	Ovarian Epithelial Tumor
ACH-000431	6.60599798023252	NCIH1694	Lung Neuroendocrine Tumor	Lung	Lung Neuroendocrine Tumor
ACH-000432	5.682011390800693	BV173	Myeloproliferative Neoplasms	Myeloid	Myeloproliferative Neoplasms
ACH-000433	3.953265239014844	CAKI1	Renal Cell Carcinoma	Kidney	Renal Cell Carcinoma
ACH-000434	3.964398632203184	NCIH1915	Non-Small Cell Lung Cancer	Lung	Non-Small Cell Lung Cancer
ACH-000435	3.845991770664573	EFE184	Endometrial Carcinoma	Uterus	Endometrial Carcinoma
ACH-000436	4.579542224936903	OCIMY7	Non-Hodgkin Lymphoma	Lymphoid	Non-Hodgkin Lymphoma
ACH-000437	5.255500733148386	SW1088	Diffuse Glioma	CNS/Brain	Diffuse Glioma
ACH-000438	5.3008558712687615	LU65	Non-Small Cell Lung Cancer	Lung	Non-Small Cell Lung Cancer
ACH-000439	4.985044962253466	ME1	Acute Myeloid Leukemia	Myeloid	Acute Myeloid Leukemia
ACH-000440	5.720278465233327	CA46	Non-Hodgkin Lymphoma	Lymphoid	Non-Hodgkin Lymphoma
ACH-000441	6.129489101516546	SH4	Melanoma	Skin	Melanoma
ACH-000442	4.788685710613533	RERFLCSQ1	Non-Small Cell Lung Cancer	Lung	Non-Small Cell Lung Cancer
ACH-000443	4.75595576955096	OVKATE	Ovarian Epithelial Tumor	Ovary/Fallopian Tube	Ovarian Epithelial Tumor
ACH-000444	4.774523529590232	LU99	Non-Small Cell Lung Cancer	Lung	Non-Small Cell Lung Cancer
ACH-000445	5.234577959784565	KNS60	Diffuse Glioma	CNS/Brain	Diffuse Glioma
ACH-000446	4.823239844131022	KPNSI9S	Neuroblastoma	Peripheral Nervous System	Neuroblastoma
ACH-000447	5.311793717753649	NCIH2228	Non-Small Cell Lung Cancer	Lung	Non-Small Cell Lung Cancer
ACH-000448	4.75702324650746	NCIH1666	Non-Small Cell Lung Cancer	Lung	Non-Small Cell Lung Cancer
ACH-000449	5.882643049361842	MESSA	Uterine Sarcoma/Mesenchymal	Uterus	Uterine Sarcoma/Mesenchymal
ACH-000450	5.0557162635125446	MELHO	Melanoma	Skin	Melanoma
ACH-000451	4.356848079236522	NCIH2085	Non-Small Cell Lung Cancer	Lung	Non-Small Cell Lung Cancer
ACH-000452	5.139551352398794	TE8	Esophageal Squamous Cell Carcinoma	Esophagus/Stomach	Esophageal Squamous Cell Carcinoma
ACH-000453	3.7548875021634687	MOLP2	Non-Hodgkin Lymphoma	Lymphoid	Non-Hodgkin Lymphoma
ACH-000454	3.8308637567517576	HCC95	Non-Small Cell Lung Cancer	Lung	Non-Small Cell Lung Cancer
ACH-000455	4.777156666004501	LN428	Diffuse Glioma	CNS/Brain	Diffuse Glioma
ACH-000456	5.474436043252266	BCPAP	Poorly Differentiated Thyroid Cancer	Thyroid	Poorly Differentiated Thyroid Cancer
ACH-000457	4.734438666137168	CAL54	Renal Cell Carcinoma	Kidney	Renal Cell Carcinoma
ACH-000458	5.704318677760831	CJM	Melanoma	Skin	Melanoma
ACH-000459	4.899175630480513	TUHR10TKB	Renal Cell Carcinoma	Kidney	Renal Cell Carcinoma
ACH-000460	4.965322548367254	SNU8	Ovarian Epithelial Tumor	Ovary/Fallopian Tube	Ovarian Epithelial Tumor
ACH-000461	5.356495987705577	SNU1196	Intraductal Papillary Neoplasm of the Bile Duct	Biliary Tract	Intraductal Papillary Neoplasm of the Bile Duct
ACH-000462	5.477677327565307	NALM1	Myeloproliferative Neoplasms	Myeloid	Myeloproliferative Neoplasms
ACH-000463	5.011227255423254	NCIH460	Non-Small Cell Lung Cancer	Lung	Non-Small Cell Lung Cancer
ACH-000464	5.090430042321621	CAS1	Diffuse Glioma	CNS/Brain	Diffuse Glioma
ACH-000465	5.630521963471638	SKMEL1	Melanoma	Skin	Melanoma
ACH-000466	4.779259720372376	SNU216	Esophagogastric Adenocarcinoma	Esophagus/Stomach	Esophagogastric Adenocarcinoma
ACH-000467	5.637494325206311	HCC56	Colorectal Adenocarcinoma	Bowel	Colorectal Adenocarcinoma
ACH-000468	4.203984165855989	PK45H	Pancreatic Adenocarcinoma	Pancreas	Pancreatic Adenocarcinoma
ACH-000469	5.287250643254617	YH13	Diffuse Glioma	CNS/Brain	Diffuse Glioma
ACH-000470	5.453846773749929	SW1463	Colorectal Adenocarcinoma	Bowel	Colorectal Adenocarcinoma
ACH-000471	5.419201773848765	LI7	Hepatocellular Carcinoma	Liver	Hepatocellular Carcinoma
ACH-000472	3.8083850506560935	HSC2	Head and Neck Squamous Cell Carcinoma	Head and Neck	Head and Neck Squamous Cell Carcinoma
ACH-000473	5.674404153937691	RT112	Bladder Urothelial Carcinoma	Bladder/Urinary Tract	Bladder Urothelial Carcinoma
ACH-000475	4.924099885640741	HUH1	Hepatocellular Carcinoma	Liver	Hepatocellular Carcinoma
ACH-000476	4.838951766951944	JHH4	Hepatocellular Carcinoma	Liver	Hepatocellular Carcinoma
ACH-000477	4.857483428286672	MALME3M	Melanoma	Skin	Melanoma
ACH-000478	6.210817432089213	SNU387	Hepatocellular Carcinoma	Liver	Hepatocellular Carcinoma
ACH-000479	5.368069876532083	KNS81	Diffuse Glioma	CNS/Brain	Diffuse Glioma
ACH-000480	6.172727518012846	HUH7	Hepatocellular Carcinoma	Liver	Hepatocellular Carcinoma
ACH-000481	5.37364821133469	NCIH2170	Non-Small Cell Lung Cancer	Lung	Non-Small Cell Lung Cancer
ACH-000482	4.794935662803536	RERFLCKJ	Non-Small Cell Lung Cancer	Lung	Non-Small Cell Lung Cancer
ACH-000483	5.22650852980868	SNU182	Hepatocellular Carcinoma	Liver	Hepatocellular Carcinoma
ACH-000484	5.011674533380918	VMRCRCW	Renal Cell Carcinoma	Kidney	Renal Cell Carcinoma
ACH-000485	4.610581958492531	GSU	Esophagogastric Adenocarcinoma	Esophagus/Stomach	Esophagogastric Adenocarcinoma
ACH-000486	4.028569152196771	KU1919	Bladder Urothelial Carcinoma	Bladder/Urinary Tract	Bladder Urothelial Carcinoma
ACH-000487	5.189429245809757	F36P	Myelodysplastic Syndromes	Myeloid	Myelodysplastic Syndromes
ACH-000488	3.4918530963296748	TE11	Esophageal Squamous Cell Carcinoma	Esophagus/Stomach	Esophageal Squamous Cell Carcinoma
ACH-000489	4.495695162624068	SW1116	Colorectal Adenocarcinoma	Bowel	Colorectal Adenocarcinoma
ACH-000490	4.724104519866845	SF767	Cervical Squamous Cell Carcinoma	Cervix	Cervical Squamous Cell Carcinoma
ACH-000491	6.006746832440585	NCIH716	Colorectal Adenocarcinoma	Bowel	Colorectal Adenocarcinoma
ACH-000492	5.528258742758412	MUTZ5	B-Lymphoblastic Leukemia/Lymphoma	Lymphoid	B-Lymphoblastic Leukemia/Lymphoma
ACH-000493	6.098242680003582	SNU423	Hepatocellular Carcinoma	Liver	Hepatocellular Carcinoma
ACH-000494	5.6865005271832185	OELE	Non-Cancerous	Ovary/Fallopian Tube	Non-Cancerous
ACH-000495	5.3458930856874085	TUHR4TKB	Renal Cell Carcinoma	Kidney	Renal Cell Carcinoma
ACH-000496	4.615298579092115	NCIH1792	Non-Small Cell Lung Cancer	Lung	Non-Small Cell Lung Cancer
ACH-000498	5.618532333976294	KO52	Acute Myeloid Leukemia	Myeloid	Acute Myeloid Leukemia
ACH-000499	5.6865005271832185	EW8	Ewing Sarcoma	Bone	Ewing Sarcoma
ACH-000500	4.797531839571962	SNU46	Head and Neck Squamous Cell Carcinoma	Head and Neck	Head and Neck Squamous Cell Carcinoma
ACH-000501	5.698774108903683	LS123	Colorectal Adenocarcinoma	Bowel	Colorectal Adenocarcinoma
ACH-000502	3.5619370596224327	TCCPAN2	Pancreatic Adenocarcinoma	Pancreas	Pancreatic Adenocarcinoma
ACH-000503	3.840966704487421	BICR16	Head and Neck Squamous Cell Carcinoma	Head and Neck	Head and Neck Squamous Cell Carcinoma
ACH-000504	5.685940148445977	SNB75	Diffuse Glioma	CNS/Brain	Diffuse Glioma
ACH-000505	5.424250286084049	RKN	Leiomyosarcoma	Soft Tissue	Leiomyosarcoma
ACH-000506	6.097610796626422	NCIH146	Lung Neuroendocrine Tumor	Lung	Lung Neuroendocrine Tumor
ACH-000507	4.761817142507141	KE39	Esophagogastric Adenocarcinoma	Esophagus/Stomach	Esophagogastric Adenocarcinoma
ACH-000508	5.47864829453918	CORL88	Lung Neuroendocrine Tumor	Lung	Lung Neuroendocrine Tumor
ACH-000509	5.482525640767917	HUT78	Non-Hodgkin Lymphoma	Lymphoid	Non-Hodgkin Lymphoma
ACH-000510	5.241458871274651	NCIH1299	Non-Small Cell Lung Cancer	Lung	Non-Small Cell Lung Cancer
ACH-000511	5.121844297876376	CALU1	Non-Small Cell Lung Cancer	Lung	Non-Small Cell Lung Cancer
ACH-000512	4.835924074254375	INA6	Non-Hodgkin Lymphoma	Lymphoid	Non-Hodgkin Lymphoma
ACH-000513	5.093391153253013	SNU1272	Renal Cell Carcinoma	Kidney	Renal Cell Carcinoma
ACH-000514	6.539779191698494	NCIH1092	Lung Neuroendocrine Tumor	Lung	Lung Neuroendocrine Tumor
ACH-000515	6.036503333738988	HCC33	Lung Neuroendocrine Tumor	Lung	Lung Neuroendocrine Tumor
ACH-000516	5.677790101216656	CAL78	Chondrosarcoma	Bone	Chondrosarcoma
ACH-000517	4.377817853083645	SNU410	Pancreatic Adenocarcinoma	Pancreas	Pancreatic Adenocarcinoma
ACH-000518	5.1945598860226125	CAL33	Head and Neck Squamous Cell Carcinoma	Head and Neck	Head and Neck Squamous Cell Carcinoma
ACH-000519	5.205157883920094	PEER	T-Lymphoblastic Leukemia/Lymphoma	Lymphoid	T-Lymphoblastic Leukemia/Lymphoma
ACH-000520	4.46532151358055	59M	Ovarian Epithelial Tumor	Ovary/Fallopian Tube	Ovarian Epithelial Tumor
ACH-000521	4.227278994468321	NCIH2030	Non-Small Cell Lung Cancer	Lung	Non-Small Cell Lung Cancer
ACH-000522	4.368069876532083	UMUC3	Bladder Urothelial Carcinoma	Bladder/Urinary Tract	Bladder Urothelial Carcinoma
ACH-000523	5.517905553529951	NCIH1184	Lung Neuroendocrine Tumor	Lung	Lung Neuroendocrine Tumor
ACH-000524	4.706530552538117	KURAMOCHI	Ovarian Epithelial Tumor	Ovary/Fallopian Tube	Ovarian Epithelial Tumor
ACH-000525	5.588264894307497	NCIH2171	Lung Neuroendocrine Tumor	Lung	Lung Neuroendocrine Tumor
ACH-000526	5.548744859937229	HS821T	Non-Cancerous	Fibroblast	Non-Cancerous
ACH-000527	5.2712762591759255	OVISE	Ovarian Epithelial Tumor	Ovary/Fallopian Tube	Ovarian Epithelial Tumor
ACH-000528	4.508428652531857	ABC1	Non-Small Cell Lung Cancer	Lung	Non-Small Cell Lung Cancer
ACH-000529	5.341985747228616	T173	Non-Cancerous	Fibroblast	Non-Cancerous
ACH-000530	6.153805336079036	DMS114	Lung Neuroendocrine Tumor	Lung	Lung Neuroendocrine Tumor
ACH-000531	4.431622959713292	RS5	Non-Cancerous	Fibroblast	Non-Cancerous
ACH-000532	3.8747969658986654	SNU61	Colorectal Adenocarcinoma	Bowel	Colorectal Adenocarcinoma
ACH-000533	4.862947248020921	NCIH2004RT	Rhabdoid Cancer	Kidney	Rhabdoid Cancer
ACH-000534	4.698774108903683	WSUDLCL2	Non-Hodgkin Lymphoma	Lymphoid	Non-Hodgkin Lymphoma
ACH-000535	4.381975478557301	BXPC3	Pancreatic Adenocarcinoma	Pancreas	Pancreatic Adenocarcinoma
ACH-000536	4.782932704820837	BT20	Invasive Breast Carcinoma	Breast	Invasive Breast Carcinoma
ACH-000537	5.078951341394822	SNU761	Hepatocellular Carcinoma	Liver	Hepatocellular Carcinoma
ACH-000538	5.615887073916057	HUTU80	Small Bowel Cancer	Bowel	Small Bowel Cancer
ACH-000539	5.221103725367875	HS618T	Non-Cancerous	Fibroblast	Non-Cancerous
ACH-000540	5.758622982440239	HS606T	Non-Cancerous	Fibroblast	Non-Cancerous
ACH-000541	5.277984747299765	KMS34	Non-Hodgkin Lymphoma	Lymphoid	Non-Hodgkin Lymphoma
ACH-000542	3.07210580048042	HEYA8	Ovarian Epithelial Tumor	Ovary/Fallopian Tube	Ovarian Epithelial Tumor
ACH-000543	5.707911254185168	SNU489	Diffuse Glioma	CNS/Brain	Diffuse Glioma
ACH-000544	2.792855352362489	OE21	Esophageal Squamous Cell Carcinoma	Esophagus/Stomach	Esophageal Squamous Cell Carcinoma
ACH-000545	5.483493351284395	VMCUB1	Bladder Urothelial Carcinoma	Bladder/Urinary Tract	Bladder Urothelial Carcinoma
ACH-000546	4.9954845188775066	HSC4	Head and Neck Squamous Cell Carcinoma	Head and Neck	Head and Neck Squamous Cell Carcinoma
ACH-000547	5.056149961108142	HT1197	Bladder Urothelial Carcinoma	Bladder/Urinary Tract	Bladder Urothelial Carcinoma
ACH-000548	4.666188489872781	BHY	Head and Neck Squamous Cell Carcinoma	Head and Neck	Head and Neck Squamous Cell Carcinoma
ACH-000549	4.772941337831336	SNU1076	Head and Neck Squamous Cell Carcinoma	Head and Neck	Head and Neck Squamous Cell Carcinoma
ACH-000550	5.24031432933371	IGR39	Melanoma	Skin	Melanoma
ACH-000551	5.790772037862	K562	Myeloproliferative Neoplasms	Myeloid	Myeloproliferative Neoplasms
ACH-000552	5.759422185696328	HT29	Colorectal Adenocarcinoma	Bowel	Colorectal Adenocarcinoma
ACH-000553	3.558267634055736	SQ1	Non-Small Cell Lung Cancer	Lung	Non-Small Cell Lung Cancer
ACH-000554	5.491211756003092	UACC893	Invasive Breast Carcinoma	Breast	Invasive Breast Carcinoma
ACH-000555	4.759155833800272	A498	Renal Cell Carcinoma	Kidney	Renal Cell Carcinoma
ACH-000556	6.321928094887363	SIHA	Cervical Squamous Cell Carcinoma	Cervix	Cervical Squamous Cell Carcinoma
ACH-000557	5.38543103719352	AML193	Acute Myeloid Leukemia	Myeloid	Acute Myeloid Leukemia
ACH-000558	5.331275267146615	A172	Diffuse Glioma	CNS/Brain	Diffuse Glioma
ACH-000559	6.179710083870624	NCIH1836	Lung Neuroendocrine Tumor	Lung	Lung Neuroendocrine Tumor
ACH-000560	5.838195439259188	ECC10	Esophagogastric Adenocarcinoma	Esophagus/Stomach	Esophagogastric Adenocarcinoma
ACH-000561	4.459431618637297	TDOTT	Esophageal Squamous Cell Carcinoma	Esophagus/Stomach	Esophageal Squamous Cell Carcinoma
ACH-000562	4.537296067090842	HCC78	Non-Small Cell Lung Cancer	Lung	Non-Small Cell Lung Cancer
ACH-000563	4.462052318796433	EBC1	Non-Small Cell Lung Cancer	Lung	Non-Small Cell Lung Cancer
ACH-000564	4.22650852980868	KHM1B	Non-Hodgkin Lymphoma	Lymphoid	Non-Hodgkin Lymphoma
ACH-000565	5.612647377658316	RCM1	Colorectal Adenocarcinoma	Bowel	Colorectal Adenocarcinoma
ACH-000566	5.053980168187652	SW1710	Bladder Urothelial Carcinoma	Bladder/Urinary Tract	Bladder Urothelial Carcinoma
ACH-000567	5.886550147324343	ST486	Non-Hodgkin Lymphoma	Lymphoid	Non-Hodgkin Lymphoma
ACH-000568	5.462379571841023	UACC812	Invasive Breast Carcinoma	Breast	Invasive Breast Carcinoma
ACH-000569	5.677790101216656	ISTMES1	Pleural Mesothelioma	Pleura	Pleural Mesothelioma
ACH-000570	6.648177795724818	YKG1	Diffuse Glioma	CNS/Brain	Diffuse Glioma
ACH-000571	4.924099885640741	T98G	Diffuse Glioma	CNS/Brain	Diffuse Glioma
ACH-000572	5.531381460516312	G361	Melanoma	Skin	Melanoma
ACH-000573	6.231509210867047	MDAMB436	Invasive Breast Carcinoma	Breast	Invasive Breast Carcinoma
ACH-000574	5.298658315564516	FUOV1	Ovarian Epithelial Tumor	Ovary/Fallopian Tube	Ovarian Epithelial Tumor
ACH-000575	4.971313624068879	HCC364	Non-Small Cell Lung Cancer	Lung	Non-Small Cell Lung Cancer
ACH-000576	4.339850002884624	KMS27	Non-Hodgkin Lymphoma	Lymphoid	Non-Hodgkin Lymphoma
ACH-000577	4.416839741912829	JHH2	Hepatocellular Carcinoma	Liver	Hepatocellular Carcinoma
ACH-000578	4.800123352826528	HCC1171	Non-Small Cell Lung Cancer	Lung	Non-Small Cell Lung Cancer
ACH-000579	5.103077946597573	UACC257	Melanoma	Skin	Melanoma
ACH-000580	5.362820525534263	C32	Melanoma	Skin	Melanoma
ACH-000581	5.4015622072560685	SNU16	Esophagogastric Adenocarcinoma	Esophagus/Stomach	Esophagogastric Adenocarcinoma
ACH-000582	5.503348735167505	COLO741	Melanoma	Skin	Melanoma
ACH-000583	5.095080491901415	MC116	Non-Hodgkin Lymphoma	Lymphoid	Non-Hodgkin Lymphoma
ACH-000584	5.178316271701453	JHOS4	Ovarian Epithelial Tumor	Ovary/Fallopian Tube	Ovarian Epithelial Tumor
ACH-000585	4.7420062108667365	EPLC272H	Non-Small Cell Lung Cancer	Lung	Non-Small Cell Lung Cancer
ACH-000586	6.843858255796592	NCIH1876	Lung Neuroendocrine Tumor	Lung	Lung Neuroendocrine Tumor
ACH-000587	5.437294331497144	NCIH1975	Non-Small Cell Lung Cancer	Lung	Non-Small Cell Lung Cancer
ACH-000588	5.3269687115878925	KMS26	Non-Hodgkin Lymphoma	Lymphoid	Non-Hodgkin Lymphoma
ACH-000589	4.839959587489532	NCIH1437	Non-Small Cell Lung Cancer	Lung	Non-Small Cell Lung Cancer
ACH-000590	3.950468414150123	NCIH2073	Non-Small Cell Lung Cancer	Lung	Non-Small Cell Lung Cancer
ACH-000591	5.546894459887636	LN235	Diffuse Glioma	CNS/Brain	Diffuse Glioma
ACH-000592	6.16430358309365	TM31	Diffuse Glioma	CNS/Brain	Diffuse Glioma
ACH-000593	4.996840647795369	BC3C	Bladder Urothelial Carcinoma	Bladder/Urinary Tract	Bladder Urothelial Carcinoma
ACH-000594	5.62993940943954	DMS153	Lung Neuroendocrine Tumor	Lung	Lung Neuroendocrine Tumor
ACH-000595	5.743084055549586	LN229	Diffuse Glioma	CNS/Brain	Diffuse Glioma
ACH-000596	4.851499202461257	LCLC97TM1	Non-Small Cell Lung Cancer	Lung	Non-Small Cell Lung Cancer
ACH-000597	5.020591094773247	TTC709	Embryonal Tumor	CNS/Brain	Embryonal Tumor
ACH-000598	4.707635219545296	KMS21BM	Non-Hodgkin Lymphoma	Lymphoid	Non-Hodgkin Lymphoma
ACH-000599	4.311793717753649	PATU8902	Pancreatic Adenocarcinoma	Pancreas	Pancreatic Adenocarcinoma
ACH-000600	4.657068301201576	SLR26	Renal Cell Carcinoma	Kidney	Renal Cell Carcinoma
ACH-000601	3.805292455600712	MIAPACA2	Pancreatic Adenocarcinoma	Pancreas	Pancreatic Adenocarcinoma
ACH-000602	6.173127433480656	M07E	Acute Myeloid Leukemia	Myeloid	Acute Myeloid Leukemia
ACH-000603	5.25285462595139	BEN	Non-Small Cell Lung Cancer	Lung	Non-Small Cell Lung Cancer
ACH-000604	5.509379148914689	KYO1	Myeloproliferative Neoplasms	Myeloid	Myeloproliferative Neoplasms
ACH-000605	4.76659516172927	TE6	Esophageal Squamous Cell Carcinoma	Esophagus/Stomach	Esophageal Squamous Cell Carcinoma
ACH-000606	4.340562269026414	PECAPJ34CLONEC12	Head and Neck Squamous Cell Carcinoma	Head and Neck	Head and Neck Squamous Cell Carcinoma
ACH-000607	5.814037647539975	KYM1	Rhabdomyosarcoma	Soft Tissue	Rhabdomyosarcoma
ACH-000608	4.377123749129487	COV644	Ovarian Epithelial Tumor	Ovary/Fallopian Tube	Ovarian Epithelial Tumor
ACH-000609	5.95303237725324	SF126	Diffuse Glioma	CNS/Brain	Diffuse Glioma
ACH-000610	6.848247352704505	NCIH2227	Lung Neuroendocrine Tumor	Lung	Lung Neuroendocrine Tumor
ACH-000611	5.1965283609369415	SUDHL6	Non-Hodgkin Lymphoma	Lymphoid	Non-Hodgkin Lymphoma
ACH-000612	5.2890967024199895	HUT102	Non-Hodgkin Lymphoma	Lymphoid	Non-Hodgkin Lymphoma
ACH-000613	4.972692654004264	HOS	Osteosarcoma	Bone	Osteosarcoma
ACH-000614	4.783456654360239	RVH421	Melanoma	Skin	Melanoma
ACH-000615	4.838951766951944	SKMEL28	Melanoma	Skin	Melanoma
ACH-000616	5.594847089653	HS746T	Esophagogastric Adenocarcinoma	Esophagus/Stomach	Esophagogastric Adenocarcinoma
ACH-000617	4.38404980679516	OVCAR4	Ovarian Epithelial Tumor	Ovary/Fallopian Tube	Ovarian Epithelial Tumor
ACH-000618	4.760753208062987	SNU1041	Head and Neck Squamous Cell Carcinoma	Head and Neck	Head and Neck Squamous Cell Carcinoma
ACH-000619	4.553360503335328	PECAPJ15	Head and Neck Squamous Cell Carcinoma	Head and Neck	Head and Neck Squamous Cell Carcinoma
ACH-000620	4.706530552538117	JHH1	Hepatocellular Carcinoma	Liver	Hepatocellular Carcinoma
ACH-000621	5.931683057059805	MDAMB157	Invasive Breast Carcinoma	Breast	Invasive Breast Carcinoma
ACH-000622	5.816087658600206	KNS42	Diffuse Glioma	CNS/Brain	Diffuse Glioma
ACH-000623	5.670160514126633	SNU201	Diffuse Glioma	CNS/Brain	Diffuse Glioma
ACH-000624	3.820689560559215	HCC1806	Breast Ductal Carcinoma In Situ	Breast	Breast Ductal Carcinoma In Situ
ACH-000625	5.180307019969433	HEP3B217	Hepatocellular Carcinoma	Liver	Hepatocellular Carcinoma
ACH-000626	4.612352498752662	U266B1	Non-Hodgkin Lymphoma	Lymphoid	Non-Hodgkin Lymphoma
ACH-000627	5.73579292798531	LCLC103H	Non-Small Cell Lung Cancer	Lung	Non-Small Cell Lung Cancer
ACH-000628	5.46401472450489	NCIH596	Non-Small Cell Lung Cancer	Lung	Non-Small Cell Lung Cancer
ACH-000629	4.454833906898869	IOMMLEE	Meningothelial Tumor	CNS/Brain	Meningothelial Tumor
ACH-000630	7.0785244453890765	YD8	Head and Neck Squamous Cell Carcinoma	Head and Neck	Head and Neck Squamous Cell Carcinoma
ACH-000631	5.285402218862249	KS1	Diffuse Glioma	CNS/Brain	Diffuse Glioma
ACH-000632	5.357552004618084	HS944T	Melanoma	Skin	Melanoma
ACH-000633	6.231509210867047	FU97	Esophagogastric Adenocarcinoma	Esophagus/Stomach	Esophagogastric Adenocarcinoma
ACH-000634	6.046141781644721	LN340	Diffuse Glioma	CNS/Brain	Diffuse Glioma
ACH-000635	4.944389962270092	SNU119	Ovarian Epithelial Tumor	Ovary/Fallopian Tube	Ovarian Epithelial Tumor
ACH-000636	6.241458871274651	RPMI8402	T-Lymphoblastic Leukemia/Lymphoma	Lymphoid	T-Lymphoblastic Leukemia/Lymphoma
ACH-000637	4.212569338850806	KYSE520	Esophageal Squamous Cell Carcinoma	Esophagus/Stomach	Esophageal Squamous Cell Carcinoma
ACH-000638	4.844988156682612	NCIH441	Non-Small Cell Lung Cancer	Lung	Non-Small Cell Lung Cancer
ACH-000639	6.488964817004848	NCIH211	Lung Neuroendocrine Tumor	Lung	Lung Neuroendocrine Tumor
ACH-000640	6.241268177329375	SKMEL31	Melanoma	Skin	Melanoma
ACH-000641	6.520422248526446	CMK	Acute Myeloid Leukemia	Myeloid	Acute Myeloid Leukemia
ACH-000642	5.92148393743373	HMEL	Non-Cancerous	Breast	Non-Cancerous
ACH-000643	3.856985689782205	HDQP1	Invasive Breast Carcinoma	Breast	Invasive Breast Carcinoma
ACH-000644	5.95814667376272	COLO829	Melanoma	Skin	Melanoma
ACH-000645	4.949067965852913	JL1	Pleural Mesothelioma	Pleura	Pleural Mesothelioma
ACH-000646	3.261530815243406	OVMANA	Ovarian Epithelial Tumor	Ovary/Fallopian Tube	Ovarian Epithelial Tumor
ACH-000647	4.23189316164533	TE1	Esophageal Squamous Cell Carcinoma	Esophagus/Stomach	Esophageal Squamous Cell Carcinoma
ACH-000648	4.788163657037767	NCIH28	Pleural Mesothelioma	Pleura	Pleural Mesothelioma
ACH-000649	4.75595576955096	786O	Renal Cell Carcinoma	Kidney	Renal Cell Carcinoma
ACH-000650	5.3466023752989855	IGR37	Melanoma	Skin	Melanoma
ACH-000651	5.720004786954807	SW620	Colorectal Adenocarcinoma	Bowel	Colorectal Adenocarcinoma
ACH-000652	4.880685525261125	SUIT2	Pancreatic Adenocarcinoma	Pancreas	Pancreatic Adenocarcinoma
ACH-000653	4.716442236843321	JJN3	Non-Hodgkin Lymphoma	Lymphoid	Non-Hodgkin Lymphoma
ACH-000654	5.098453246309274	RAJI	Non-Hodgkin Lymphoma	Lymphoid	Non-Hodgkin Lymphoma
ACH-000655	5.375387026828883	SF268	Diffuse Glioma	CNS/Brain	Diffuse Glioma
ACH-000656	5.294253136444514	SUDHL8	Non-Hodgkin Lymphoma	Lymphoid	Non-Hodgkin Lymphoma
ACH-000657	6.3878450129655775	A2780	Ovarian Epithelial Tumor	Ovary/Fallopian Tube	Ovarian Epithelial Tumor
ACH-000659	5.597531174224212	SCLC21H	Lung Neuroendocrine Tumor	Lung	Lung Neuroendocrine Tumor
ACH-000660	6.424250286084049	SUDHL5	Non-Hodgkin Lymphoma	Lymphoid	Non-Hodgkin Lymphoma
ACH-000661	4.7527485914071335	WM1799	Melanoma	Skin	Melanoma
ACH-000662	4.159467729266766	CORL23	Non-Small Cell Lung Cancer	Lung	Non-Small Cell Lung Cancer
ACH-000663	3.371558862611963	OVTOKO	Ovarian Epithelial Tumor	Ovary/Fallopian Tube	Ovarian Epithelial Tumor
ACH-000664	5.925049964727359	SUDHL1	Non-Hodgkin Lymphoma	Lymphoid	Non-Hodgkin Lymphoma
ACH-000665	4.236492618381302	SKMES1	Non-Small Cell Lung Cancer	Lung	Non-Small Cell Lung Cancer
ACH-000666	5.612352498752662	NCIH1355	Non-Small Cell Lung Cancer	Lung	Non-Small Cell Lung Cancer
ACH-000667	3.838951766951943	HCC44	Non-Small Cell Lung Cancer	Lung	Non-Small Cell Lung Cancer
ACH-000668	4.654206377944292	HCC70	Invasive Breast Carcinoma	Breast	Invasive Breast Carcinoma
ACH-000669	4.90544717873885	SW900	Non-Small Cell Lung Cancer	Lung	Non-Small Cell Lung Cancer
ACH-000670	5.918147673876828	SBC5	Lung Neuroendocrine Tumor	Lung	Lung Neuroendocrine Tumor
ACH-000671	4.697106574476975	HUH6	Hepatoblastoma	Liver	Hepatoblastoma
ACH-000672	5.326249700837456	IALM	Non-Small Cell Lung Cancer	Lung	Non-Small Cell Lung Cancer
ACH-000673	4.725195817226664	LN443	Diffuse Glioma	CNS/Brain	Diffuse Glioma
ACH-000674	4.443606651475615	NUGC4	Esophagogastric Adenocarcinoma	Esophagus/Stomach	Esophagogastric Adenocarcinoma
ACH-000675	4.867896463992655	NCIH1734	Non-Small Cell Lung Cancer	Lung	Non-Small Cell Lung Cancer
ACH-000676	4.825276830054866	LN464	Diffuse Glioma	CNS/Brain	Diffuse Glioma
ACH-000677	5.561937059622433	SW1573	Non-Small Cell Lung Cancer	Lung	Non-Small Cell Lung Cancer
ACH-000678	4.542258049766918	MKN7	Esophagogastric Adenocarcinoma	Esophagus/Stomach	Esophagogastric Adenocarcinoma
ACH-000679	4.4154882710497	OE19	Esophageal Squamous Cell Carcinoma	Esophagus/Stomach	Esophageal Squamous Cell Carcinoma
ACH-000680	5.876025732722702	SW948	Colorectal Adenocarcinoma	Bowel	Colorectal Adenocarcinoma
ACH-000681	4.742545233866053	A549	Non-Small Cell Lung Cancer	Lung	Non-Small Cell Lung Cancer
ACH-000682	5.316507819103109	SNU1066	Head and Neck Squamous Cell Carcinoma	Head and Neck	Head and Neck Squamous Cell Carcinoma
ACH-000683	5.000450771770857	SNU503	Colorectal Adenocarcinoma	Bowel	Colorectal Adenocarcinoma
ACH-000684	2.994579724215748	KMRC1	Renal Cell Carcinoma	Kidney	Renal Cell Carcinoma
ACH-000685	4.607034345948616	L33	Adenosquamous Carcinoma of the Pancreas	Pancreas	Adenosquamous Carcinoma of the Pancreas
ACH-000686	5.033863451866284	SNU878	Hepatocellular Carcinoma	Liver	Hepatocellular Carcinoma
ACH-000687	5.984589350362456	CI1	Non-Hodgkin Lymphoma	Lymphoid	Non-Hodgkin Lymphoma
ACH-000688	5.467279480459983	OV7	Ovarian Epithelial Tumor	Ovary/Fallopian Tube	Ovarian Epithelial Tumor
ACH-000689	5.181102550753798	RH18	Rhabdomyosarcoma	Soft Tissue	Rhabdomyosarcoma
ACH-000690	5.187055089968057	HCC2814	Non-Small Cell Lung Cancer	Lung	Non-Small Cell Lung Cancer
ACH-000691	5.097189387235113	HCC2157	Invasive Breast Carcinoma	Breast	Invasive Breast Carcinoma
ACH-000692	4.530445354692906	SNU899	Head and Neck Squamous Cell Carcinoma	Head and Neck	Head and Neck Squamous Cell Carcinoma
ACH-000693	4.189033824390017	KYSE180	Esophageal Squamous Cell Carcinoma	Esophagus/Stomach	Esophageal Squamous Cell Carcinoma
ACH-000694	5.490890978894291	TE9	Esophageal Squamous Cell Carcinoma	Esophagus/Stomach	Esophageal Squamous Cell Carcinoma
ACH-000695	5.719731056749852	CORL47	Lung Neuroendocrine Tumor	Lung	Lung Neuroendocrine Tumor
ACH-000696	4.17951105027151	OVCAR8	Ovarian Epithelial Tumor	Ovary/Fallopian Tube	Ovarian Epithelial Tumor
ACH-000697	5.816855662366487	A3KAW	Non-Hodgkin Lymphoma	Lymphoid	Non-Hodgkin Lymphoma
ACH-000698	6.229587922740652	DMS53	Lung Neuroendocrine Tumor	Lung	Lung Neuroendocrine Tumor
ACH-000699	4.541638734436141	HCC1395	Invasive Breast Carcinoma	Breast	Invasive Breast Carcinoma
ACH-000700	4.825785627464791	NCIH2882	Non-Small Cell Lung Cancer	Lung	Non-Small Cell Lung Cancer
ACH-000701	5.558573776240628	RMUGS	Ovarian Epithelial Tumor	Ovary/Fallopian Tube	Ovarian Epithelial Tumor
ACH-000702	5.478324711485028	L1236	Hodgkin Lymphoma	Lymphoid	Hodgkin Lymphoma
ACH-000703	5.935931139752267	DMS79	Lung Neuroendocrine Tumor	Lung	Lung Neuroendocrine Tumor
ACH-000704	5.226123143125237	OAW42	Ovarian Epithelial Tumor	Ovary/Fallopian Tube	Ovarian Epithelial Tumor
ACH-000705	4.833902076669164	LC1F	Non-Small Cell Lung Cancer	Lung	Non-Small Cell Lung Cancer
ACH-000706	5.0307774719925415	EKVX	Non-Small Cell Lung Cancer	Lung	Non-Small Cell Lung Cancer
ACH-000707	5.541638734436141	P3HR1	Non-Hodgkin Lymphoma	Lymphoid	Non-Hodgkin Lymphoma
ACH-000708	5.450881315273369	SNU283	Colorectal Adenocarcinoma	Bowel	Colorectal Adenocarcinoma
ACH-000709	3.857980995127572	KMRC2	Renal Cell Carcinoma	Kidney	Renal Cell Carcinoma
ACH-000710	5.341985747228616	NCIH854	Colorectal Adenocarcinoma	Bowel	Colorectal Adenocarcinoma
ACH-000711	5.616475328782878	JIMT1	Invasive Breast Carcinoma	Breast	Invasive Breast Carcinoma
ACH-000712	5.246027980528104	HCC1833	Non-Small Cell Lung Cancer	Lung	Non-Small Cell Lung Cancer
ACH-000713	4.7420062108667365	CAOV3	Ovarian Epithelial Tumor	Ovary/Fallopian Tube	Ovarian Epithelial Tumor
ACH-000714	5.522306892871389	KMS11	Non-Hodgkin Lymphoma	Lymphoid	Non-Hodgkin Lymphoma
ACH-000715	4.758089934201813	SNU1214	Head and Neck Squamous Cell Carcinoma	Head and Neck	Head and Neck Squamous Cell Carcinoma
ACH-000716	5.360013042204331	TT2609C02	Well-Differentiated Thyroid Cancer	Thyroid	Well-Differentiated Thyroid Cancer
ACH-000717	4.773996325111173	COLO680N	Esophageal Squamous Cell Carcinoma	Esophagus/Stomach	Esophageal Squamous Cell Carcinoma
ACH-000718	4.644433152406245	NCIH2291	Non-Small Cell Lung Cancer	Lung	Non-Small Cell Lung Cancer
ACH-000719	4.22573765346606	RMGI	Ovarian Epithelial Tumor	Ovary/Fallopian Tube	Ovarian Epithelial Tumor
ACH-000720	5.770300489499416	TCCSUP	Bladder Urothelial Carcinoma	Bladder/Urinary Tract	Bladder Urothelial Carcinoma
ACH-000721	5.442943495848728	HMC18	Invasive Breast Carcinoma	Breast	Invasive Breast Carcinoma
ACH-000722	4.348374075191163	SNUC1	Colorectal Adenocarcinoma	Bowel	Colorectal Adenocarcinoma
ACH-000723	4.165911938935689	YD10B	Head and Neck Squamous Cell Carcinoma	Head and Neck	Head and Neck Squamous Cell Carcinoma
ACH-000724	5.244887059123535	HT1376	Bladder Urothelial Carcinoma	Bladder/Urinary Tract	Bladder Urothelial Carcinoma
ACH-000725	8.8649599151426	HCC202	Breast Ductal Carcinoma In Situ	Breast	Breast Ductal Carcinoma In Situ
ACH-000726	5.074676686294496	TE14	Esophageal Squamous Cell Carcinoma	Esophagus/Stomach	Esophageal Squamous Cell Carcinoma
ACH-000728	5.5453506448223	KASUMI2	B-Lymphoblastic Leukemia/Lymphoma	Lymphoid	B-Lymphoblastic Leukemia/Lymphoma
ACH-000729	5.92552476974757	NCIH1963	Lung Neuroendocrine Tumor	Lung	Lung Neuroendocrine Tumor
ACH-000730	5.148934104526339	SKMEL5	Melanoma	Skin	Melanoma
ACH-000731	4.219555769166913	HCC2279	Non-Small Cell Lung Cancer	Lung	Non-Small Cell Lung Cancer
ACH-000732	4.352617298958503	PECAPJ41CLONED2	Head and Neck Squamous Cell Carcinoma	Head and Neck	Head and Neck Squamous Cell Carcinoma
ACH-000733	5.353676157751641	NCIH1838	Non-Small Cell Lung Cancer	Lung	Non-Small Cell Lung Cancer
ACH-000734	5.149747119504682	JHH5	Hepatocellular Carcinoma	Liver	Hepatocellular Carcinoma
ACH-000735	4.62702310555406	PECAPJ49	Head and Neck Squamous Cell Carcinoma	Head and Neck	Head and Neck Squamous Cell Carcinoma
ACH-000736	4.985500430304885	SNU601	Esophagogastric Adenocarcinoma	Esophagus/Stomach	Esophagogastric Adenocarcinoma
ACH-000737	4.984133594540979	NCIH1385	Non-Small Cell Lung Cancer	Lung	Non-Small Cell Lung Cancer
ACH-000738	4.822220271621528	GB1	Diffuse Glioma	CNS/Brain	Diffuse Glioma
ACH-000739	4.4269356196483365	HEPG2	Hepatoblastoma	Liver	Hepatoblastoma
ACH-000740	2.594548549550354	A253	Head and Neck Squamous Cell Carcinoma	Head and Neck	Head and Neck Squamous Cell Carcinoma
ACH-000741	4.844486087757799	UBLC1	Bladder Urothelial Carcinoma	Bladder/Urinary Tract	Bladder Urothelial Carcinoma
ACH-000742	4.469234793667656	DM3	Non-Cancerous	Fibroblast	Non-Cancerous
ACH-000743	6.060479781407595	CORL95	Lung Neuroendocrine Tumor	Lung	Lung Neuroendocrine Tumor
ACH-000744	4.607626220845488	NCIH1623	Non-Small Cell Lung Cancer	Lung	Non-Small Cell Lung Cancer
ACH-000745	5.636624620543649	MOLP8	Non-Hodgkin Lymphoma	Lymphoid	Non-Hodgkin Lymphoma
ACH-000746	6.116239979469368	GSS	Esophagogastric Adenocarcinoma	Esophagus/Stomach	Esophagogastric Adenocarcinoma
ACH-000747	4.528571318870758	NCIH1703	Non-Small Cell Lung Cancer	Lung	Non-Small Cell Lung Cancer
ACH-000748	5.222263603528345	SJSA1	Osteosarcoma	Bone	Osteosarcoma
ACH-000749	6.502394256111261	DMS273	Lung Neuroendocrine Tumor	Lung	Lung Neuroendocrine Tumor
ACH-000750	4.273515889702116	LOXIMVI	Melanoma	Skin	Melanoma
ACH-000751	5.128870759465125	OCIM1	Acute Myeloid Leukemia	Myeloid	Acute Myeloid Leukemia
ACH-000752	5.53884852074424	NCIH196	Lung Neuroendocrine Tumor	Lung	Lung Neuroendocrine Tumor
ACH-000753	4.364572432295856	JMSU1	Bladder Urothelial Carcinoma	Bladder/Urinary Tract	Bladder Urothelial Carcinoma
ACH-000754	5.543805175964396	L428	Hodgkin Lymphoma	Lymphoid	Hodgkin Lymphoma
ACH-000755	5.10936055940423	HCC2218	Breast Ductal Carcinoma In Situ	Breast	Breast Ductal Carcinoma In Situ
ACH-000756	5.476705706668179	GI1	Diffuse Glioma	CNS/Brain	Diffuse Glioma
ACH-000757	4.884597920990064	A427	Non-Small Cell Lung Cancer	Lung	Non-Small Cell Lung Cancer
ACH-000758	6.145269856650506	MKN74	Esophagogastric Adenocarcinoma	Esophagus/Stomach	Esophagogastric Adenocarcinoma
ACH-000759	6.171727244076298	MDAMB175VII	Invasive Breast Carcinoma	Breast	Invasive Breast Carcinoma
ACH-000760	5.085764553778314	LNZ308	Diffuse Glioma	CNS/Brain	Diffuse Glioma
ACH-000761	5.087462841250339	NUGC2	Esophagogastric Adenocarcinoma	Esophagus/Stomach	Esophagogastric Adenocarcinoma
ACH-000762	4.169925001442312	YD38	Head and Neck Squamous Cell Carcinoma	Head and Neck	Head and Neck Squamous Cell Carcinoma
ACH-000763	5.919340082442012	MM1S	Non-Hodgkin Lymphoma	Lymphoid	Non-Hodgkin Lymphoma
ACH-000764	4.808385050656093	SH10TC	Esophagogastric Adenocarcinoma	Esophagus/Stomach	Esophagogastric Adenocarcinoma
ACH-000765	4.904002316283692	WM983B	Melanoma	Skin	Melanoma
ACH-000766	4.76128527336162	NCIH1648	Non-Small Cell Lung Cancer	Lung	Non-Small Cell Lung Cancer
ACH-000767	6.051372101721025	NCIH526	Lung Neuroendocrine Tumor	Lung	Lung Neuroendocrine Tumor
ACH-000768	5.529820946528695	MDAMB231	Invasive Breast Carcinoma	Breast	Invasive Breast Carcinoma
ACH-000769	4.96116025813664	LK2	Non-Small Cell Lung Cancer	Lung	Non-Small Cell Lung Cancer
ACH-000770	5.570462931026041	P31FUJ	Acute Myeloid Leukemia	Myeloid	Acute Myeloid Leukemia
ACH-000771	4.735522177296538	BICR56	Head and Neck Squamous Cell Carcinoma	Head and Neck	Head and Neck Squamous Cell Carcinoma
ACH-000772	6.30213623462205	TE441T	Rhabdomyosarcoma	Soft Tissue	Rhabdomyosarcoma
ACH-000773	5.354028938054387	KIJK	Non-Hodgkin Lymphoma	Lymphoid	Non-Hodgkin Lymphoma
ACH-000774	4.144862142915734	RERFLCAD2	Non-Small Cell Lung Cancer	Lung	Non-Small Cell Lung Cancer
ACH-000775	6.917193036924947	NCIH727	Lung Neuroendocrine Tumor	Lung	Lung Neuroendocrine Tumor
ACH-000776	4.986865972329115	ONS76	Embryonal Tumor	CNS/Brain	Embryonal Tumor
ACH-000777	4.2890967024199895	KYSE30	Esophageal Squamous Cell Carcinoma	Esophagus/Stomach	Esophageal Squamous Cell Carcinoma
ACH-000778	4.46532151358055	HSC3	Head and Neck Squamous Cell Carcinoma	Head and Neck	Head and Neck Squamous Cell Carcinoma
ACH-000779	3.838951766951943	PC9	Non-Small Cell Lung Cancer	Lung	Non-Small Cell Lung Cancer
ACH-000780	6.031439309319335	NCIH1105	Lung Neuroendocrine Tumor	Lung	Lung Neuroendocrine Tumor
ACH-000781	4.759155833800272	NCIH2023	Non-Small Cell Lung Cancer	Lung	Non-Small Cell Lung Cancer
ACH-000782	6.059182199211692	SEM	B-Lymphoblastic Leukemia/Lymphoma	Lymphoid	B-Lymphoblastic Leukemia/Lymphoma
ACH-000783	5.422569410860832	CAMA1	Invasive Breast Carcinoma	Breast	Invasive Breast Carcinoma
ACH-000784	5.625270489374693	KYSE70	Esophageal Squamous Cell Carcinoma	Esophagus/Stomach	Esophageal Squamous Cell Carcinoma
ACH-000785	5.287989350408949	NCIH2126	Non-Small Cell Lung Cancer	Lung	Non-Small Cell Lung Cancer
ACH-000786	5.273515889702116	DAUDI	Non-Hodgkin Lymphoma	Lymphoid	Non-Hodgkin Lymphoma
ACH-000787	5.069530325162305	LXF289	Non-Small Cell Lung Cancer	Lung	Non-Small Cell Lung Cancer
ACH-000788	4.876762490781555	A2058	Melanoma	Skin	Melanoma
ACH-000789	5.154615611326894	NCIH810	Non-Small Cell Lung Cancer	Lung	Non-Small Cell Lung Cancer
ACH-000790	6.913128767819739	SHP77	Lung Neuroendocrine Tumor	Lung	Lung Neuroendocrine Tumor
ACH-000791	4.7824085649273735	RERFLCAD1	Non-Small Cell Lung Cancer	Lung	Non-Small Cell Lung Cancer
ACH-000792	5.378164779871632	BFTC909	Renal Cell Carcinoma	Kidney	Renal Cell Carcinoma
ACH-000793	5.649615459063409	KATOIII	Esophagogastric Adenocarcinoma	Esophagus/Stomach	Esophagogastric Adenocarcinoma
ACH-000794	4.2630344058337934	BICR22	Head and Neck Squamous Cell Carcinoma	Head and Neck	Head and Neck Squamous Cell Carcinoma
ACH-000796	4.348374075191163	MCAS	Ovarian Epithelial Tumor	Ovary/Fallopian Tube	Ovarian Epithelial Tumor
ACH-000797	5.555202633878297	HLFA	Non-Cancerous	Fibroblast	Non-Cancerous
ACH-000798	5.461397589926158	CL40	Colorectal Adenocarcinoma	Bowel	Colorectal Adenocarcinoma
ACH-000799	4.960697039304312	HS695T	Melanoma	Skin	Melanoma
ACH-000800	5.724377421606217	NCIH446	Lung Neuroendocrine Tumor	Lung	Lung Neuroendocrine Tumor
ACH-000801	5.330199832850905	HS936T	Melanoma	Skin	Melanoma
ACH-000802	4.61706334388818	BFTC905	Bladder Urothelial Carcinoma	Bladder/Urinary Tract	Bladder Urothelial Carcinoma
ACH-000803	5.75702324650746	COLO668	Lung Neuroendocrine Tumor	Lung	Lung Neuroendocrine Tumor
ACH-000804	6.160476536412891	NB1	Neuroblastoma	Peripheral Nervous System	Neuroblastoma
ACH-000805	5.879705766282288	COLO679	Melanoma	Skin	Melanoma
ACH-000806	5.424586226251101	L540	Hodgkin Lymphoma	Lymphoid	Hodgkin Lymphoma
ACH-000807	5.388878338811989	SNU738	Diffuse Glioma	CNS/Brain	Diffuse Glioma
ACH-000808	5.603181229013857	HUH28	Intraductal Papillary Neoplasm of the Bile Duct	Biliary Tract	Intraductal Papillary Neoplasm of the Bile Duct
ACH-000809	4.216454865144756	KYSE410	Esophageal Squamous Cell Carcinoma	Esophagus/Stomach	Esophageal Squamous Cell Carcinoma
ACH-000810	5.120186027531863	SKMEL30	Melanoma	Skin	Melanoma
ACH-000811	5.638653116466112	SKOV3	Ovarian Epithelial Tumor	Ovary/Fallopian Tube	Ovarian Epithelial Tumor
ACH-000812	5.464994927265429	COLO783	Melanoma	Skin	Melanoma
ACH-000813	4.215678596607928	T3M10	Non-Small Cell Lung Cancer	Lung	Non-Small Cell Lung Cancer
ACH-000814	5.858229714211179	HS939T	Melanoma	Skin	Melanoma
ACH-000815	5.910732661902912	KMH2	Hodgkin Lymphoma	Lymphoid	Hodgkin Lymphoma
ACH-000816	6.101608058502118	NCIH524	Lung Neuroendocrine Tumor	Lung	Lung Neuroendocrine Tumor
ACH-000817	5.097610796626422	RPMI8226	Non-Hodgkin Lymphoma	Lymphoid	Non-Hodgkin Lymphoma
ACH-000818	5.878480131138581	BT483	Invasive Breast Carcinoma	Breast	Invasive Breast Carcinoma
ACH-000819	5.138323004056484	LN18	Diffuse Glioma	CNS/Brain	Diffuse Glioma
ACH-000820	6.089159131911238	SW403	Colorectal Adenocarcinoma	Bowel	Colorectal Adenocarcinoma
ACH-000821	5.221490455042056	EJM	Non-Hodgkin Lymphoma	Lymphoid	Non-Hodgkin Lymphoma
ACH-000822	5.212180210044431	SKMEL24	Melanoma	Skin	Melanoma
ACH-000823	3.951401291674311	KYSE140	Esophageal Squamous Cell Carcinoma	Esophagus/Stomach	Esophageal Squamous Cell Carcinoma
ACH-000824	4.662775171937776	KYSE510	Esophageal Squamous Cell Carcinoma	Esophagus/Stomach	Esophageal Squamous Cell Carcinoma
ACH-000825	4.365272599764531	HOP92	Non-Small Cell Lung Cancer	Lung	Non-Small Cell Lung Cancer
ACH-000826	4.548436624696042	CAL12T	Non-Small Cell Lung Cancer	Lung	Non-Small Cell Lung Cancer
ACH-000827	4.999549087340949	WM793	Melanoma	Skin	Melanoma
ACH-000828	5.613236954716332	ZR7530	Invasive Breast Carcinoma	Breast	Invasive Breast Carcinoma
ACH-000829	5.04788732939655	HUNS1	Non-Hodgkin Lymphoma	Lymphoid	Non-Hodgkin Lymphoma
ACH-000830	6.315783574589461	NCIH1436	Lung Neuroendocrine Tumor	Lung	Lung Neuroendocrine Tumor
ACH-000831	0.3219280948873623	HEC50B	Endometrial Carcinoma	Uterus	Endometrial Carcinoma
ACH-000832	4.632849830117706	CAL27	Head and Neck Squamous Cell Carcinoma	Head and Neck	Head and Neck Squamous Cell Carcinoma
ACH-000833	5.364922558505775	RH30	Rhabdomyosarcoma	Soft Tissue	Rhabdomyosarcoma
ACH-000834	4.081510068120917	UMUC1	Bladder Urothelial Carcinoma	Bladder/Urinary Tract	Bladder Urothelial Carcinoma
ACH-000835	4.783456654360239	GCT	Undifferentiated Pleomorphic Sarcoma/Malignant Fibrous Histiocytoma/High-Grade Spindle Cell Sarcoma	Soft Tissue	Undifferentiated Pleomorphic Sarcoma/Malignant Fibrous Histiocytoma/High-Grade Spindle Cell Sarcoma
ACH-000836	4.3348542693316325	YD15	Head and Neck Squamous Cell Carcinoma	Head and Neck	Head and Neck Squamous Cell Carcinoma
ACH-000837	4.844486087757799	NCIH322	Non-Small Cell Lung Cancer	Lung	Non-Small Cell Lung Cancer
ACH-000838	5.135863165368679	AMO1	Non-Hodgkin Lymphoma	Lymphoid	Non-Hodgkin Lymphoma
ACH-000839	3.12267271882414	SCABER	Bladder Squamous Cell Carcinoma	Bladder/Urinary Tract	Bladder Squamous Cell Carcinoma
ACH-000840	6.260590274730996	HCC366	Non-Small Cell Lung Cancer	Lung	Non-Small Cell Lung Cancer
ACH-000841	4.383358695385111	NCIH2087	Non-Small Cell Lung Cancer	Lung	Non-Small Cell Lung Cancer
ACH-000842	3.678071905112638	SW480	Colorectal Adenocarcinoma	Bowel	Colorectal Adenocarcinoma
ACH-000843	4.615887073916057	HARA	Non-Small Cell Lung Cancer	Lung	Non-Small Cell Lung Cancer
ACH-000844	5.89287670006069	DMS454	Lung Neuroendocrine Tumor	Lung	Lung Neuroendocrine Tumor
ACH-000845	4.759155833800272	NCIH1373	Non-Small Cell Lung Cancer	Lung	Non-Small Cell Lung Cancer
ACH-000846	4.862947248020921	FADU	Head and Neck Squamous Cell Carcinoma	Head and Neck	Head and Neck Squamous Cell Carcinoma
ACH-000847	5.165510018041353	HGC27	Esophagogastric Adenocarcinoma	Esophagus/Stomach	Esophagogastric Adenocarcinoma
ACH-000848	5.844988156682612	JHH7	Hepatocellular Carcinoma	Liver	Hepatocellular Carcinoma
ACH-000849	5.234194722953812	MDAMB468	Invasive Breast Carcinoma	Breast	Invasive Breast Carcinoma
ACH-000850	4.826294245499634	HS698T	Non-Cancerous	Fibroblast	Non-Cancerous
ACH-000851	4.563158130402808	MORCPR	Non-Small Cell Lung Cancer	Lung	Non-Small Cell Lung Cancer
ACH-000852	6.333602628268281	NCIH1435	Non-Small Cell Lung Cancer	Lung	Non-Small Cell Lung Cancer
ACH-000853	4.878725341480106	NCIH661	Non-Small Cell Lung Cancer	Lung	Non-Small Cell Lung Cancer
ACH-000854	4.532316959332765	OCIMY5	Non-Hodgkin Lymphoma	Lymphoid	Non-Hodgkin Lymphoma
ACH-000855	5.236109889889632	KYSE150	Esophageal Squamous Cell Carcinoma	Esophagus/Stomach	Esophageal Squamous Cell Carcinoma
ACH-000856	6.423578170981798	CAL51	Invasive Breast Carcinoma	Breast	Invasive Breast Carcinoma
ACH-000857	4.258518924711301	CAL851	Invasive Breast Carcinoma	Breast	Invasive Breast Carcinoma
ACH-000858	3.4342946179599254	KNS62	Non-Small Cell Lung Cancer	Lung	Non-Small Cell Lung Cancer
ACH-000859	6.239932613485237	HCC1954	Breast Ductal Carcinoma In Situ	Breast	Breast Ductal Carcinoma In Situ
ACH-000860	5.598126959919604	NCIH358	Non-Small Cell Lung Cancer	Lung	Non-Small Cell Lung Cancer
ACH-000861	5.670160514126633	HOP62	Non-Small Cell Lung Cancer	Lung	Non-Small Cell Lung Cancer
ACH-000862	5.711494906650088	KMBC2	Bladder Urothelial Carcinoma	Bladder/Urinary Tract	Bladder Urothelial Carcinoma
ACH-000863	5.639810977716776	DBTRG05MG	Diffuse Glioma	CNS/Brain	Diffuse Glioma
ACH-000864	6.082574866339516	COLO684	Endometrial Carcinoma	Uterus	Endometrial Carcinoma
ACH-000865	5.61559285651096	KYSE450	Esophageal Squamous Cell Carcinoma	Esophagus/Stomach	Esophageal Squamous Cell Carcinoma
ACH-000866	6.469885976274464	NCIH1048	Lung Neuroendocrine Tumor	Lung	Lung Neuroendocrine Tumor
ACH-000867	4.904965718684027	CHAGOK1	Non-Small Cell Lung Cancer	Lung	Non-Small Cell Lung Cancer
ACH-000868	4.904965718684027	HCC1195	Non-Small Cell Lung Cancer	Lung	Non-Small Cell Lung Cancer
ACH-000869	4.757556688939453	NCIH1568	Non-Small Cell Lung Cancer	Lung	Non-Small Cell Lung Cancer
ACH-000870	6.353499735245657	NCIH1930	Lung Neuroendocrine Tumor	Lung	Lung Neuroendocrine Tumor
ACH-000871	6.150965783556497	NCIH510	Lung Neuroendocrine Tumor	Lung	Lung Neuroendocrine Tumor
ACH-000872	4.921245888585589	HCC515	Non-Small Cell Lung Cancer	Lung	Non-Small Cell Lung Cancer
ACH-000873	4.661635602335959	KYSE270	Esophageal Squamous Cell Carcinoma	Esophagus/Stomach	Esophageal Squamous Cell Carcinoma
ACH-000874	3.9763636357327616	RS411	B-Lymphoblastic Leukemia/Lymphoma	Lymphoid	B-Lymphoblastic Leukemia/Lymphoma
ACH-000875	5.107687869314374	NCIH2347	Non-Small Cell Lung Cancer	Lung	Non-Small Cell Lung Cancer
ACH-000876	6.2193621578077165	MDAMB415	Invasive Breast Carcinoma	Breast	Invasive Breast Carcinoma
ACH-000877	6.471512648045499	EB1	Non-Hodgkin Lymphoma	Lymphoid	Non-Hodgkin Lymphoma
ACH-000878	5.316507819103109	HCC15	Non-Small Cell Lung Cancer	Lung	Non-Small Cell Lung Cancer
ACH-000879	6.110613805500896	MFE296	Endometrial Carcinoma	Uterus	Endometrial Carcinoma
ACH-000880	5.814294058282832	AGS	Esophagogastric Adenocarcinoma	Esophagus/Stomach	Esophagogastric Adenocarcinoma
ACH-000881	5.538538163629804	MELJUSO	Melanoma	Skin	Melanoma
ACH-000882	5.116447935511657	IGR1	Melanoma	Skin	Melanoma
ACH-000883	5.579843886211581	SW1783	Diffuse Glioma	CNS/Brain	Diffuse Glioma
ACH-000884	5.202809492125013	MDAMB435S	Melanoma	Skin	Melanoma
ACH-000885	5.536363792395467	TOV21G	Ovarian Epithelial Tumor	Ovary/Fallopian Tube	Ovarian Epithelial Tumor
ACH-000886	4.764473550992666	NCIH2009	Non-Small Cell Lung Cancer	Lung	Non-Small Cell Lung Cancer
ACH-000887	3.880685525261125	SF172	Diffuse Glioma	CNS/Brain	Diffuse Glioma
ACH-000888	5.140778655782796	NCIH1793	Non-Small Cell Lung Cancer	Lung	Non-Small Cell Lung Cancer
ACH-000889	6.063287212206184	KMM1	Non-Hodgkin Lymphoma	Lymphoid	Non-Hodgkin Lymphoma
ACH-000890	4.705425039042727	SW1271	Lung Neuroendocrine Tumor	Lung	Lung Neuroendocrine Tumor
ACH-000891	5.616181231331876	HCC1438	Non-Small Cell Lung Cancer	Lung	Non-Small Cell Lung Cancer
ACH-000892	5.284662185483165	NCIH1563	Non-Small Cell Lung Cancer	Lung	Non-Small Cell Lung Cancer
ACH-000893	6.255878352582786	NCIH1651	Non-Small Cell Lung Cancer	Lung	Non-Small Cell Lung Cancer
ACH-000894	2.666756591884804	NCIH1869	Non-Small Cell Lung Cancer	Lung	Non-Small Cell Lung Cancer
ACH-000895	6.149747119504682	CL34	Colorectal Adenocarcinoma	Bowel	Colorectal Adenocarcinoma
ACH-000896	5.471512648045499	647V	Bladder Urothelial Carcinoma	Bladder/Urinary Tract	Bladder Urothelial Carcinoma
ACH-000897	6.292965754717654	FTC238	Well-Differentiated Thyroid Cancer	Thyroid	Well-Differentiated Thyroid Cancer
ACH-000898	4.918386234446348	SNU719	Esophagogastric Adenocarcinoma	Esophagus/Stomach	Esophagogastric Adenocarcinoma
ACH-000899	5.952566540942803	WM88	Melanoma	Skin	Melanoma
ACH-000900	4.780310099043375	NCIH23	Non-Small Cell Lung Cancer	Lung	Non-Small Cell Lung Cancer
ACH-000901	5.824513297334801	HCC1359	Non-Small Cell Lung Cancer	Lung	Non-Small Cell Lung Cancer
ACH-000902	6.005624549193878	CAL148	Invasive Breast Carcinoma	Breast	Invasive Breast Carcinoma
ACH-000903	5.135042286233651	FTC133	Well-Differentiated Thyroid Cancer	Thyroid	Well-Differentiated Thyroid Cancer
ACH-000904	6.635028799027446	NCIH2106	Non-Small Cell Lung Cancer	Lung	Non-Small Cell Lung Cancer
ACH-000905	5.161887682376894	5637	Bladder Urothelial Carcinoma	Bladder/Urinary Tract	Bladder Urothelial Carcinoma
ACH-000906	5.343763122149601	ES2	Ovarian Epithelial Tumor	Ovary/Fallopian Tube	Ovarian Epithelial Tumor
ACH-000907	4.245647773636751	SNU349	Renal Cell Carcinoma	Kidney	Renal Cell Carcinoma
ACH-000908	5.7718855785153655	SNU520	Esophagogastric Adenocarcinoma	Esophagus/Stomach	Esophagogastric Adenocarcinoma
ACH-000909	6.451705665356302	JHUEM2	Endometrial Carcinoma	Uterus	Endometrial Carcinoma
ACH-000910	5.904484097901423	MDAMB453	Invasive Breast Carcinoma	Breast	Invasive Breast Carcinoma
ACH-000911	4.831370587967541	NUGC3	Esophagogastric Adenocarcinoma	Esophagus/Stomach	Esophagogastric Adenocarcinoma
ACH-000912	5.4114262457264655	NCIH2286	Lung Neuroendocrine Tumor	Lung	Lung Neuroendocrine Tumor
ACH-000913	6.303598116992494	ESS1	Uterine Sarcoma/Mesenchymal	Uterus	Uterine Sarcoma/Mesenchymal
ACH-000914	5.724377421606217	HT	Non-Hodgkin Lymphoma	Lymphoid	Non-Hodgkin Lymphoma
ACH-000915	4.845490050944375	IPC298	Melanoma	Skin	Melanoma
ACH-000916	5.482525640767917	NCIH1573	Non-Small Cell Lung Cancer	Lung	Non-Small Cell Lung Cancer
ACH-000917	5.195347598322219	TE4	Esophageal Squamous Cell Carcinoma	Esophagus/Stomach	Esophageal Squamous Cell Carcinoma
ACH-000918	6.303415462685624	MOLT16	T-Lymphoblastic Leukemia/Lymphoma	Lymphoid	T-Lymphoblastic Leukemia/Lymphoma
ACH-000919	4.985955754607509	IM95	Esophagogastric Adenocarcinoma	Esophagus/Stomach	Esophagogastric Adenocarcinoma
ACH-000920	6.329482431025636	CMLT1	Myeloproliferative Neoplasms	Myeloid	Myeloproliferative Neoplasms
ACH-000921	5.724923070266613	NCIH157DM	Non-Small Cell Lung Cancer	Lung	Non-Small Cell Lung Cancer
ACH-000922	6.100977647724821	RCHACV	B-Lymphoblastic Leukemia/Lymphoma	Lymphoid	B-Lymphoblastic Leukemia/Lymphoma
ACH-000923	5.641835001555368	BCP1	Non-Hodgkin Lymphoma	Lymphoid	Non-Hodgkin Lymphoma
ACH-000924	5.699884728697476	NCIH2172	Non-Small Cell Lung Cancer	Lung	Non-Small Cell Lung Cancer
ACH-000925	4.927422428739871	DV90	Non-Small Cell Lung Cancer	Lung	Non-Small Cell Lung Cancer
ACH-000926	5.562852959583925	HT55	Colorectal Adenocarcinoma	Bowel	Colorectal Adenocarcinoma
ACH-000927	5.43028527297778	BT474	Invasive Breast Carcinoma	Breast	Invasive Breast Carcinoma
ACH-000928	6.034743949324734	JHUEM1	Endometrial Carcinoma	Uterus	Endometrial Carcinoma
ACH-000929	4.51096191927738	NCIH2110	Non-Small Cell Lung Cancer	Lung	Non-Small Cell Lung Cancer
ACH-000930	5.660780334032546	HCC1569	Invasive Breast Carcinoma	Breast	Invasive Breast Carcinoma
ACH-000931	5.587364990936461	HMCB	Melanoma	Skin	Melanoma
ACH-000932	5.161081482277184	SNU1	Esophagogastric Adenocarcinoma	Esophagus/Stomach	Esophagogastric Adenocarcinoma
ACH-000933	4.297191416565856	SNU324	Pancreatic Adenocarcinoma	Pancreas	Pancreatic Adenocarcinoma
ACH-000934	6.533874777258546	MDAMB361	Invasive Breast Carcinoma	Breast	Invasive Breast Carcinoma
ACH-000935	5.945560885993885	MDST8	Colorectal Adenocarcinoma	Bowel	Colorectal Adenocarcinoma
ACH-000936	5.512542955096859	EFO27	Ovarian Epithelial Tumor	Ovary/Fallopian Tube	Ovarian Epithelial Tumor
ACH-000937	6.556735947914529	PF382	T-Lymphoblastic Leukemia/Lymphoma	Lymphoid	T-Lymphoblastic Leukemia/Lymphoma
ACH-000938	5.318678373736547	NALM6	B-Lymphoblastic Leukemia/Lymphoma	Lymphoid	B-Lymphoblastic Leukemia/Lymphoma
ACH-000939	6.44575980445338	SKUT1	Uterine Sarcoma/Mesenchymal	Uterus	Uterine Sarcoma/Mesenchymal
ACH-000940	6.490890978894291	AN3CA	Endometrial Carcinoma	Uterus	Endometrial Carcinoma
ACH-000941	5.189824558880018	HEC1B	Endometrial Carcinoma	Uterus	Endometrial Carcinoma
ACH-000942	5.788685710613533	HPBALL	T-Lymphoblastic Leukemia/Lymphoma	Lymphoid	T-Lymphoblastic Leukemia/Lymphoma
ACH-000943	4.950468414150123	RKO	Colorectal Adenocarcinoma	Bowel	Colorectal Adenocarcinoma
ACH-000944	5.37364821133469	NAMALWA	Non-Hodgkin Lymphoma	Lymphoid	Non-Hodgkin Lymphoma
ACH-000945	4.484138131201669	NCIH650	Non-Small Cell Lung Cancer	Lung	Non-Small Cell Lung Cancer
ACH-000946	5.892391025913404	HEC265	Endometrial Carcinoma	Uterus	Endometrial Carcinoma
ACH-000947	6.412781525338476	OVK18	Ovarian Epithelial Tumor	Ovary/Fallopian Tube	Ovarian Epithelial Tumor
ACH-000948	4.949534933017012	2313287	Esophagogastric Adenocarcinoma	Esophagus/Stomach	Esophagogastric Adenocarcinoma
ACH-000949	5.566206293465506	TGBC11TKB	Esophagogastric Adenocarcinoma	Esophagus/Stomach	Esophagogastric Adenocarcinoma
ACH-000950	4.753818443173543	LOVO	Colorectal Adenocarcinoma	Bowel	Colorectal Adenocarcinoma
ACH-000951	5.561020577829269	NCIH2342	Non-Small Cell Lung Cancer	Lung	Non-Small Cell Lung Cancer
ACH-000952	5.853247167242152	MDAPCA2B	Prostate Adenocarcinoma	Prostate	Prostate Adenocarcinoma
ACH-000953	5.531693360861466	SUPT1	T-Lymphoblastic Leukemia/Lymphoma	Lymphoid	T-Lymphoblastic Leukemia/Lymphoma
ACH-000954	5.987093437058145	HEC1A	Endometrial Carcinoma	Uterus	Endometrial Carcinoma
ACH-000955	3.745237332129749	SNU407	Colorectal Adenocarcinoma	Bowel	Colorectal Adenocarcinoma
ACH-000956	5.644433152406245	22RV1	Prostate Adenocarcinoma	Prostate	Prostate Adenocarcinoma
ACH-000957	5.063502942306158	LS180	Colorectal Adenocarcinoma	Bowel	Colorectal Adenocarcinoma
ACH-000958	6.096557042258569	SW48	Colorectal Adenocarcinoma	Bowel	Colorectal Adenocarcinoma
ACH-000959	5.303780748177103	SNUC4	Colorectal Adenocarcinoma	Bowel	Colorectal Adenocarcinoma
ACH-000960	5.501439145158873	REH	B-Lymphoblastic Leukemia/Lymphoma	Lymphoid	B-Lymphoblastic Leukemia/Lymphoma
ACH-000961	4.870364719583405	ISHIKAWAHERAKLIO02ER	Endometrial Carcinoma	Uterus	Endometrial Carcinoma
ACH-000962	5.1969217338203295	OC314	Ovarian Epithelial Tumor	Ovary/Fallopian Tube	Ovarian Epithelial Tumor
ACH-000963	5.997969782267101	CCK81	Colorectal Adenocarcinoma	Bowel	Colorectal Adenocarcinoma
ACH-000964	4.845490050944375	MOLT3	Non-Hodgkin Lymphoma	Lymphoid	Non-Hodgkin Lymphoma
ACH-000965	5.918624755574591	RL952	Endometrial Carcinoma	Uterus	Endometrial Carcinoma
ACH-000966	5.740927560318628	IGROV1	Ovarian Epithelial Tumor	Ovary/Fallopian Tube	Ovarian Epithelial Tumor
ACH-000967	6.678635347822744	SNUC2A	Colorectal Adenocarcinoma	Bowel	Colorectal Adenocarcinoma
ACH-000968	5.034743949324734	COLO792	Melanoma	Skin	Melanoma
ACH-000969	4.56498780095989	KM12	Colorectal Adenocarcinoma	Bowel	Colorectal Adenocarcinoma
ACH-000970	4.753283616460879	SNUC5	Colorectal Adenocarcinoma	Bowel	Colorectal Adenocarcinoma
ACH-000971	4.71259578044703	HCT116	Colorectal Adenocarcinoma	Bowel	Colorectal Adenocarcinoma
ACH-000972	5.0259146987507926	HEC151	Endometrial Carcinoma	Uterus	Endometrial Carcinoma
ACH-000973	5.4432751117658045	639V	Urethral Cancer	Bladder/Urinary Tract	Urethral Cancer
ACH-000974	5.726558779104974	SNGM	Endometrial Carcinoma	Uterus	Endometrial Carcinoma
ACH-000975	4.529196267999391	HCC2450	Non-Small Cell Lung Cancer	Lung	Non-Small Cell Lung Cancer
ACH-000976	2.15704371014558	HUCCT1	Intraductal Papillary Neoplasm of the Bile Duct	Biliary Tract	Intraductal Papillary Neoplasm of the Bile Duct
ACH-000977	5.158256228811341	LNCAPCLONEFGC	Prostate Adenocarcinoma	Prostate	Prostate Adenocarcinoma
ACH-000978	6.026578770127714	EN	Endometrial Carcinoma	Uterus	Endometrial Carcinoma
ACH-000980	6.785158177399984	NCIH1155	Non-Small Cell Lung Cancer	Lung	Non-Small Cell Lung Cancer
ACH-000981	5.516015147003665	DND41	T-Lymphoblastic Leukemia/Lymphoma	Lymphoid	T-Lymphoblastic Leukemia/Lymphoma
ACH-000982	5.94345253855882	GP2D	Colorectal Adenocarcinoma	Bowel	Colorectal Adenocarcinoma
ACH-000983	6.216066783087033	KCL22	Myeloproliferative Neoplasms	Myeloid	Myeloproliferative Neoplasms
ACH-000984	5.97223312380739	HEC6	Endometrial Carcinoma	Uterus	Endometrial Carcinoma
ACH-000985	4.824767853143294	LS411N	Colorectal Adenocarcinoma	Bowel	Colorectal Adenocarcinoma
ACH-000986	4.4535175792154975	HT115	Colorectal Adenocarcinoma	Bowel	Colorectal Adenocarcinoma
ACH-000987	5.196134880765161	MEWO	Melanoma	Skin	Melanoma
ACH-000988	5.354734239970604	MFE319	Endometrial Carcinoma	Uterus	Endometrial Carcinoma
ACH-000989	6.229587922740652	SNU175	Colorectal Adenocarcinoma	Bowel	Colorectal Adenocarcinoma
ACH-000990	5.47929524299885	HEC108	Endometrial Carcinoma	Uterus	Endometrial Carcinoma
ACH-000991	5.72982464363689	SNU81	Colorectal Adenocarcinoma	Bowel	Colorectal Adenocarcinoma
ACH-000993	5.12969515665378	JHUEM7	Endometrial Carcinoma	Uterus	Endometrial Carcinoma
ACH-000994	6.2389778817708965	HEC59	Endometrial Carcinoma	Uterus	Endometrial Carcinoma
ACH-000995	5.473462236235279	JURKAT	T-Lymphoblastic Leukemia/Lymphoma	Lymphoid	T-Lymphoblastic Leukemia/Lymphoma
ACH-000996	4.485426827170242	HEC251	Endometrial Carcinoma	Uterus	Endometrial Carcinoma
ACH-000997	5.084064264788474	HCT15	Colorectal Adenocarcinoma	Bowel	Colorectal Adenocarcinoma
ACH-000998	6.521364878446219	CW2	Colorectal Adenocarcinoma	Bowel	Colorectal Adenocarcinoma
ACH-000999	5.638942668908808	SNU1040	Colorectal Adenocarcinoma	Bowel	Colorectal Adenocarcinoma
ACH-001001	3.558267634055736	143B	Osteosarcoma	Bone	Osteosarcoma
ACH-001016	5.589763486984977	BECKER	Diffuse Glioma	CNS/Brain	Diffuse Glioma
ACH-001020	4.624685810525398	BT16	Embryonal Tumor	CNS/Brain	Embryonal Tumor
ACH-001022	5.233044401265581	CBAGPN	Ewing Sarcoma	Bone	Ewing Sarcoma
ACH-001028	3.132576842670008	CHLA06ATRT	Embryonal Tumor	CNS/Brain	Embryonal Tumor
ACH-001029	6.856861228319772	CHLA10	Ewing Sarcoma	Bone	Ewing Sarcoma
ACH-001030	5.51443791382931	CHLA218	Ewing Sarcoma	Bone	Ewing Sarcoma
ACH-001031	5.533563348214512	CHLA266	Embryonal Tumor	CNS/Brain	Embryonal Tumor
ACH-001032	6.077883864438322	CHLA32	Ewing Sarcoma	Bone	Ewing Sarcoma
ACH-001033	5.28835856219366	CHLA57	Embryonal Tumor	CNS/Brain	Embryonal Tumor
ACH-001034	5.598722499676621	CHLA9	Ewing Sarcoma	Bone	Ewing Sarcoma
ACH-001035	5.1586601753464985	CHLA99	Ewing Sarcoma	Bone	Ewing Sarcoma
ACH-001036	5.610581958492531	CMK115	Acute Myeloid Leukemia	Myeloid	Acute Myeloid Leukemia
ACH-001038	5.409051438538562	COGE352	Embryonal Tumor	CNS/Brain	Embryonal Tumor
ACH-001041	5.521050736900963	CHL1DM	Melanoma	Skin	Melanoma
ACH-001048	5.032982416699428	COV504	Ovarian Epithelial Tumor	Ovary/Fallopian Tube	Ovarian Epithelial Tumor
ACH-001050	4.854494418154875	CW9019	Rhabdomyosarcoma	Soft Tissue	Rhabdomyosarcoma
ACH-001053	5.820689560559215	D425	Embryonal Tumor	CNS/Brain	Embryonal Tumor
ACH-001054	4.859969548221026	D458	Embryonal Tumor	CNS/Brain	Embryonal Tumor
ACH-001057	4.810443103845175	DERL2	Non-Hodgkin Lymphoma	Lymphoid	Non-Hodgkin Lymphoma
ACH-001059	5.17192735435346	DL	Embryonal Tumor	CNS/Brain	Embryonal Tumor
ACH-001060	5.3125199674749455	DL40	Non-Hodgkin Lymphoma	Lymphoid	Non-Hodgkin Lymphoma
ACH-001061	4.714245517666122	DLD1	Colorectal Adenocarcinoma	Bowel	Colorectal Adenocarcinoma
ACH-001067	5.632268215499513	F5	Meningothelial Tumor	CNS/Brain	Meningothelial Tumor
ACH-001068	4.318316841334983	FEPD	Non-Hodgkin Lymphoma	Lymphoid	Non-Hodgkin Lymphoma
ACH-001075	4.90159099190337	NCIH292	Non-Small Cell Lung Cancer	Lung	Non-Small Cell Lung Cancer
ACH-001086	4.998646839005795	HELA	Cervical Adenocarcinoma	Cervix	Cervical Adenocarcinoma
ACH-001096	4.9954845188775066	JR	Rhabdomyosarcoma	Soft Tissue	Rhabdomyosarcoma
ACH-001097	3.140778655782796	KARPAS384	Non-Hodgkin Lymphoma	Lymphoid	Non-Hodgkin Lymphoma
ACH-001098	4.310340120612151	KCIMOH1	Pancreatic Adenocarcinoma	Pancreas	Pancreatic Adenocarcinoma
ACH-001099	5.925049964727359	KD	Embryonal Tumor	CNS/Brain	Embryonal Tumor
ACH-001100	3.503348735167504	KHYG1	T-Lymphoblastic Leukemia/Lymphoma	Lymphoid	T-Lymphoblastic Leukemia/Lymphoma
ACH-001106	6.279471295644468	KOPN8	B-Lymphoblastic Leukemia/Lymphoma	Lymphoid	B-Lymphoblastic Leukemia/Lymphoma
ACH-001109	5.541948425333732	KPMRTRY	Rhabdoid Cancer	Kidney	Rhabdoid Cancer
ACH-001111	3.879705766282288	L82	Non-Hodgkin Lymphoma	Lymphoid	Non-Hodgkin Lymphoma
ACH-001113	4.682573297347578	LC1SQSF	Non-Small Cell Lung Cancer	Lung	Non-Small Cell Lung Cancer
ACH-001119	4.147306698780294	MAC2A	Non-Hodgkin Lymphoma	Lymphoid	Non-Hodgkin Lymphoma
ACH-001128	5.333423733725192	MON	Embryonal Tumor	CNS/Brain	Embryonal Tumor
ACH-001129	4.800641097329084	MONOMAC1	Acute Myeloid Leukemia	Myeloid	Acute Myeloid Leukemia
ACH-001132	5.724923070266613	MTA	T-Lymphoblastic Leukemia/Lymphoma	Lymphoid	T-Lymphoblastic Leukemia/Lymphoma
ACH-001134	3.552131108253784	MYLA	T-Lymphoblastic Leukemia/Lymphoma	Lymphoid	T-Lymphoblastic Leukemia/Lymphoma
ACH-001142	5.4121040446775694	NHAHTDD	Non-Cancerous	CNS/Brain	Non-Cancerous
ACH-001145	5.369117458599815	OC316	Ovarian Epithelial Tumor	Ovary/Fallopian Tube	Ovarian Epithelial Tumor
ACH-001147	3.2464080872463845	OCILY12	Non-Hodgkin Lymphoma	Lymphoid	Non-Hodgkin Lymphoma
ACH-001148	5.4276061727819	OCILY132	Non-Hodgkin Lymphoma	Lymphoid	Non-Hodgkin Lymphoma
ACH-001151	3.720278465233327	OVCAR5	Ovarian Epithelial Tumor	Ovary/Fallopian Tube	Ovarian Epithelial Tumor
ACH-001163	4.219555769166913	CCLFPEDS0001T	Renal Cell Carcinoma	Kidney	Renal Cell Carcinoma
ACH-001164	4.138323004056484	CCLFPEDS0003T	Undifferentiated Pleomorphic Sarcoma/Malignant Fibrous Histiocytoma/High-Grade Spindle Cell Sarcoma	Soft Tissue	Undifferentiated Pleomorphic Sarcoma/Malignant Fibrous Histiocytoma/High-Grade Spindle Cell Sarcoma
ACH-001172	4.46401472450489	U251MGDM	Diffuse Glioma	CNS/Brain	Diffuse Glioma
ACH-001183	5.169925001442312	RT11284	Bladder Urothelial Carcinoma	Bladder/Urinary Tract	Bladder Urothelial Carcinoma
ACH-001184	5.1906148602094975	SCMCRM2	Rhabdomyosarcoma	Soft Tissue	Rhabdomyosarcoma
ACH-001188	5.154615611326894	SHSY5Y	Neuroblastoma	Peripheral Nervous System	Neuroblastoma
ACH-001190	4.856487779495678	SKMEL2	Melanoma	Skin	Melanoma
ACH-001192	5.187846909439575	SKNEP1	Ewing Sarcoma	Bone	Ewing Sarcoma
ACH-001193	5.617944917420585	SKPNDW	Embryonal Tumor	CNS/Brain	Embryonal Tumor
ACH-001194	4.909293085823824	SKRC31	Renal Cell Carcinoma	Kidney	Renal Cell Carcinoma
ACH-001196	5.174725987706133	SMSCTR	Rhabdomyosarcoma	Soft Tissue	Rhabdomyosarcoma
ACH-001197	5.112700132749362	SMZ1	Non-Hodgkin Lymphoma	Lymphoid	Non-Hodgkin Lymphoma
ACH-001200	4.840463233869542	STM9101	Rhabdoid Cancer	Kidney	Rhabdoid Cancer
ACH-001201	4.661635602335959	SUMB002	Embryonal Tumor	CNS/Brain	Embryonal Tumor
ACH-001207	4.808385050656093	TIG3TD	Non-Cancerous	Fibroblast	Non-Cancerous
ACH-001210	6.229587922740652	TTC1240	Rhabdoid Cancer	Kidney	Rhabdoid Cancer
ACH-001211	6.312882955284356	TTC549	Embryonal Tumor	CNS/Brain	Embryonal Tumor
ACH-001228	4.9429835981871015	UPCISCC152	Head and Neck Squamous Cell Carcinoma	Head and Neck	Head and Neck Squamous Cell Carcinoma
ACH-001229	3.815575428862573	UPCISCC154	Head and Neck Squamous Cell Carcinoma	Head and Neck	Head and Neck Squamous Cell Carcinoma
ACH-001232	4.777156666004501	UW228	Embryonal Tumor	CNS/Brain	Embryonal Tumor
ACH-001239	4.848497755385146	WM2664	Melanoma	Skin	Melanoma
ACH-001270	3.8698714061777126	127399	Synovial Sarcoma	Soft Tissue	Synovial Sarcoma
ACH-001274	5.2761244052742375	SW982	Synovial Sarcoma	Soft Tissue	Synovial Sarcoma
ACH-001275	4.718635616271338	SYO1	Synovial Sarcoma	Soft Tissue	Synovial Sarcoma
ACH-001277	5.114367024952	YAMATO	Synovial Sarcoma	Soft Tissue	Synovial Sarcoma
ACH-001278	5.720552091605108	BIN67	Ovarian Epithelial Tumor	Ovary/Fallopian Tube	Ovarian Epithelial Tumor
ACH-001279	6.20633064787105	SCCOHT1	Ovarian Epithelial Tumor	Ovary/Fallopian Tube	Ovarian Epithelial Tumor
ACH-001280	5.913607511823099	SCS214	Synovial Sarcoma	Soft Tissue	Synovial Sarcoma
ACH-001283	4.721919445551544	TC106	Ewing Sarcoma	Bone	Ewing Sarcoma
ACH-001289	5.086189313104476	COGAR359	Embryonal Tumor	CNS/Brain	Embryonal Tumor
ACH-001295	4.834913429701039	Y79	Retinoblastoma	Eye	Retinoblastoma
ACH-001300	5.500483401473115	CHLA15	Neuroblastoma	Peripheral Nervous System	Neuroblastoma
ACH-001301	6.026578770127714	COGN278	Neuroblastoma	Peripheral Nervous System	Neuroblastoma
ACH-001302	5.447909748742077	COGN305	Neuroblastoma	Peripheral Nervous System	Neuroblastoma
ACH-001303	4.606442228131607	NB1643	Neuroblastoma	Peripheral Nervous System	Neuroblastoma
ACH-001306	5.886306263452426	8305C	Anaplastic Thyroid Cancer	Thyroid	Anaplastic Thyroid Cancer
ACH-001307	5.628773595201645	8505C	Anaplastic Thyroid Cancer	Thyroid	Anaplastic Thyroid Cancer
ACH-001310	5.119356177039675	HA1E	Non-Cancerous	Kidney	Non-Cancerous
ACH-001318	5.50747752951693	PLCPRF5	Hepatocellular Carcinoma	Liver	Hepatocellular Carcinoma
ACH-001321	5.769507291436245	TT	Medullary Thyroid Cancer	Thyroid	Medullary Thyroid Cancer
ACH-001322	5.767654798237347	CME1	Synovial Sarcoma	Soft Tissue	Synovial Sarcoma
ACH-001328	4.069530325162305	A431	Cutaneous Squamous Cell Carcinoma	Skin	Cutaneous Squamous Cell Carcinoma
ACH-001329	4.551516017628014	ANGMCSS	Diffuse Glioma	CNS/Brain	Diffuse Glioma
ACH-001332	3.5084286525318573	BICR78	Head and Neck Squamous Cell Carcinoma	Head and Neck	Head and Neck Squamous Cell Carcinoma
ACH-001333	5.905687848526862	C33A	Cervical Squamous Cell Carcinoma	Cervix	Cervical Squamous Cell Carcinoma
ACH-001334	5.4114262457264655	C4I	Cervical Squamous Cell Carcinoma	Cervix	Cervical Squamous Cell Carcinoma
ACH-001335	4.612352498752662	C4II	Cervical Squamous Cell Carcinoma	Cervix	Cervical Squamous Cell Carcinoma
ACH-001336	3.311793717753649	CASKI	Cervical Squamous Cell Carcinoma	Cervix	Cervical Squamous Cell Carcinoma
ACH-001338	5.170726276131552	CHP134	Neuroblastoma	Peripheral Nervous System	Neuroblastoma
ACH-001339	4.038260575175349	COLO794	Melanoma	Skin	Melanoma
ACH-001340	4.132576842670009	COV413A	Ovarian Epithelial Tumor	Ovary/Fallopian Tube	Ovarian Epithelial Tumor
ACH-001341	4.0798047546352585	DOTC24510	Mixed Cervical Carcinoma	Cervix	Mixed Cervical Carcinoma
ACH-001344	4.592756010441026	GIMEN	Neuroblastoma	Peripheral Nervous System	Neuroblastoma
ACH-001345	4.43895814789755	GP5D	Colorectal Adenocarcinoma	Bowel	Colorectal Adenocarcinoma
ACH-001346	4.089159131911238	H103	Head and Neck Squamous Cell Carcinoma	Head and Neck	Head and Neck Squamous Cell Carcinoma
ACH-001347	4.019701914442548	H157	Head and Neck Squamous Cell Carcinoma	Head and Neck	Head and Neck Squamous Cell Carcinoma
ACH-001350	5.138732569720239	HTCC3	Anaplastic Thyroid Cancer	Thyroid	Anaplastic Thyroid Cancer
ACH-001353	3.885574364371426	JOPACA1	Pancreatic Adenocarcinoma	Pancreas	Pancreatic Adenocarcinoma
ACH-001354	5.490570130446201	LAN2	Neuroblastoma	Peripheral Nervous System	Neuroblastoma
ACH-001356	5.093391153253013	MB1	Anaplastic Thyroid Cancer	Thyroid	Anaplastic Thyroid Cancer
ACH-001360	5.004950759951045	MS751	Cervical Squamous Cell Carcinoma	Cervix	Cervical Squamous Cell Carcinoma
ACH-001366	4.470536865092583	NGP	Neuroblastoma	Peripheral Nervous System	Neuroblastoma
ACH-001367	5.328046556270742	NMB	Neuroblastoma	Peripheral Nervous System	Neuroblastoma
ACH-001368	5.12969515665378	OACM51	Esophagogastric Adenocarcinoma	Esophagus/Stomach	Esophagogastric Adenocarcinoma
ACH-001369	4.811471030529836	OCIC5X	Ovarian Epithelial Tumor	Ovary/Fallopian Tube	Ovarian Epithelial Tumor
ACH-001370	4.053111336459563	OCIP5X	Ovarian Epithelial Tumor	Ovary/Fallopian Tube	Ovarian Epithelial Tumor
ACH-001373	3.3978029618624896	OV17R	Ovarian Epithelial Tumor	Ovary/Fallopian Tube	Ovarian Epithelial Tumor
ACH-001374	5.816855662366487	PA1	Ovarian Germ Cell Tumor	Ovary/Fallopian Tube	Ovarian Germ Cell Tumor
ACH-001375	4.28835856219366	PACADD119	Pancreatic Adenocarcinoma	Pancreas	Pancreatic Adenocarcinoma
ACH-001376	3.977279923499916	PACADD135	Pancreatic Adenocarcinoma	Pancreas	Pancreatic Adenocarcinoma
ACH-001377	5.326609251005271	PACADD137	Pancreatic Adenocarcinoma	Pancreas	Pancreatic Adenocarcinoma
ACH-001378	3.0	PACADD159	Pancreatic Adenocarcinoma	Pancreas	Pancreatic Adenocarcinoma
ACH-001379	3.7441610955704094	PACADD161	Pancreatic Adenocarcinoma	Pancreas	Pancreatic Adenocarcinoma
ACH-001380	3.578938713093386	PACADD165	Pancreatic Adenocarcinoma	Pancreas	Pancreatic Adenocarcinoma
ACH-001382	3.921245888585589	PACADD188	Pancreatic Adenocarcinoma	Pancreas	Pancreatic Adenocarcinoma
ACH-001384	3.697106574476975	RO82W1	Well-Differentiated Thyroid Cancer	Thyroid	Well-Differentiated Thyroid Cancer
ACH-001385	4.1001366712854495	RPMI2650	Head and Neck Squamous Cell Carcinoma	Head and Neck	Head and Neck Squamous Cell Carcinoma
ACH-001386	4.97865326490861	SCLC22H	Lung Neuroendocrine Tumor	Lung	Lung Neuroendocrine Tumor
ACH-001388	1.9634741239748856	SUM102PT	Invasive Breast Carcinoma	Breast	Invasive Breast Carcinoma
ACH-001389	5.130519083027338	SUM1315MO2	Invasive Breast Carcinoma	Breast	Invasive Breast Carcinoma
ACH-001390	3.715893370547605	SUM149PT	Invasive Breast Carcinoma	Breast	Invasive Breast Carcinoma
ACH-001391	4.330558400030802	SUM159PT	Invasive Breast Carcinoma	Breast	Invasive Breast Carcinoma
ACH-001392	2.978195629681652	SUM185PE	Invasive Breast Carcinoma	Breast	Invasive Breast Carcinoma
ACH-001393	3.564378168565064	SUM190PT	Invasive Breast Carcinoma	Breast	Invasive Breast Carcinoma
ACH-001394	3.779259720372376	SUM229PE	Invasive Breast Carcinoma	Breast	Invasive Breast Carcinoma
ACH-001395	3.843983844048328	SUM44PE	Invasive Breast Carcinoma	Breast	Invasive Breast Carcinoma
ACH-001396	3.354734239970604	SUM52PE	Invasive Breast Carcinoma	Breast	Invasive Breast Carcinoma
ACH-001398	3.843983844048328	SW156	Renal Cell Carcinoma	Kidney	Renal Cell Carcinoma
ACH-001399	4.989593184938768	SW626	Colorectal Adenocarcinoma	Bowel	Colorectal Adenocarcinoma
ACH-001400	2.003602236680196	SW954	Squamous Cell Carcinoma of the Vulva/Vagina	Vulva/Vagina	Squamous Cell Carcinoma of the Vulva/Vagina
ACH-001401	6.381456430146994	SW13	Adrenocortical Carcinoma	Adrenal Gland	Adrenocortical Carcinoma
ACH-001402	7.063610795260336	SW756	Cervical Squamous Cell Carcinoma	Cervix	Cervical Squamous Cell Carcinoma
ACH-001403	5.45450493755737	TO14	Ovarian Epithelial Tumor	Ovary/Fallopian Tube	Ovarian Epithelial Tumor
ACH-001407	4.2024177215751815	UMUC13	Bladder Urothelial Carcinoma	Bladder/Urinary Tract	Bladder Urothelial Carcinoma
ACH-001408	4.661635602335959	UMUC14	Urethral Cancer	Bladder/Urinary Tract	Urethral Cancer
ACH-001409	3.631104282365877	UMUC16	Bladder Urothelial Carcinoma	Bladder/Urinary Tract	Bladder Urothelial Carcinoma
ACH-001410	4.417515002885087	UMUC4	Bladder Urothelial Carcinoma	Bladder/Urinary Tract	Bladder Urothelial Carcinoma
ACH-001411	3.702657543390911	UMUC5	Bladder Squamous Cell Carcinoma	Bladder/Urinary Tract	Bladder Squamous Cell Carcinoma
ACH-001412	5.69849632031307	UMUC10	Bladder Urothelial Carcinoma	Bladder/Urinary Tract	Bladder Urothelial Carcinoma
ACH-001413	4.625854931368057	UMUC11	Bladder Urothelial Carcinoma	Bladder/Urinary Tract	Bladder Urothelial Carcinoma
ACH-001414	4.673556423990145	UMUC6	Bladder Urothelial Carcinoma	Bladder/Urinary Tract	Bladder Urothelial Carcinoma
ACH-001415	5.829849559844691	UMUC7	Bladder Urothelial Carcinoma	Bladder/Urinary Tract	Bladder Urothelial Carcinoma
ACH-001416	5.086613947409496	UMUC9	Bladder Urothelial Carcinoma	Bladder/Urinary Tract	Bladder Urothelial Carcinoma
ACH-001418	3.2433644256936605	UWB1289	Ovarian Epithelial Tumor	Ovary/Fallopian Tube	Ovarian Epithelial Tumor
ACH-001419	2.925999418556223	VP229	Invasive Breast Carcinoma	Breast	Invasive Breast Carcinoma
ACH-001421	5.469885976274464	WERIRB1	Retinoblastoma	Eye	Retinoblastoma
ACH-001422	4.547203024756931	WPE1NA22	Prostate Adenocarcinoma	Prostate	Prostate Adenocarcinoma
ACH-001430	4.906409617094015	TC138	Ewing Sarcoma	Bone	Ewing Sarcoma
ACH-001431	5.212180210044431	TC205	Ewing Sarcoma	Bone	Ewing Sarcoma
ACH-001433	5.011674533380918	CCLFPEDS0008T	Epithelioid Sarcoma	Soft Tissue	Epithelioid Sarcoma
ACH-001441	3.884597920990065	921	Ocular Melanoma	Eye	Ocular Melanoma
ACH-001442	4.044394119358453	A388	Cutaneous Squamous Cell Carcinoma	Skin	Cutaneous Squamous Cell Carcinoma
ACH-001443	4.487357715311548	ASH3	Anaplastic Thyroid Cancer	Thyroid	Anaplastic Thyroid Cancer
ACH-001450	4.460742563789644	BLUE1	Non-Hodgkin Lymphoma	Lymphoid	Non-Hodgkin Lymphoma
ACH-001451	4.59395128394841	BOKU	Cervical Squamous Cell Carcinoma	Cervix	Cervical Squamous Cell Carcinoma
ACH-001453	4.720278465233327	BPH1	Non-Cancerous	Prostate	Non-Cancerous
ACH-001454	3.885574364371426	C10	Colorectal Adenocarcinoma	Bowel	Colorectal Adenocarcinoma
ACH-001456	3.3757345385831563	C125PM	Colorectal Adenocarcinoma	Bowel	Colorectal Adenocarcinoma
ACH-001458	3.768713657030485	C75	Colorectal Adenocarcinoma	Bowel	Colorectal Adenocarcinoma
ACH-001459	3.1538053360790355	C80	Colorectal Adenocarcinoma	Bowel	Colorectal Adenocarcinoma
ACH-001460	3.995484518877507	C84	Colorectal Adenocarcinoma	Bowel	Colorectal Adenocarcinoma
ACH-001461	3.5496691707264905	C99	Colorectal Adenocarcinoma	Bowel	Colorectal Adenocarcinoma
ACH-001484	4.965784284662087	CI	B-Lymphoblastic Leukemia/Lymphoma	Lymphoid	B-Lymphoblastic Leukemia/Lymphoma
ACH-001485	4.635173946674924	CII	B-Lymphoblastic Leukemia/Lymphoma	Lymphoid	B-Lymphoblastic Leukemia/Lymphoma
ACH-001494	3.003602236680196	EGI1	Intraductal Papillary Neoplasm of the Bile Duct	Biliary Tract	Intraductal Papillary Neoplasm of the Bile Duct
ACH-001495	4.4409521980296365	EMTOKA	Endometrial Carcinoma	Uterus	Endometrial Carcinoma
ACH-001496	4.224194663970433	ESO26	Esophagogastric Adenocarcinoma	Esophagus/Stomach	Esophagogastric Adenocarcinoma
ACH-001497	3.021479727410452	ESO51	Esophagogastric Adenocarcinoma	Esophagus/Stomach	Esophagogastric Adenocarcinoma
ACH-001498	5.303050084681673	FARAGE	Non-Hodgkin Lymphoma	Lymphoid	Non-Hodgkin Lymphoma
ACH-001500	4.524189078449365	FLO1	Esophagogastric Adenocarcinoma	Esophagus/Stomach	Esophagogastric Adenocarcinoma
ACH-001509	3.5360529002402097	H357	Head and Neck Squamous Cell Carcinoma	Head and Neck	Head and Neck Squamous Cell Carcinoma
ACH-001510	3.341985747228616	H376	Head and Neck Squamous Cell Carcinoma	Head and Neck	Head and Neck Squamous Cell Carcinoma
ACH-001511	4.765004246250036	H413	Head and Neck Squamous Cell Carcinoma	Head and Neck	Head and Neck Squamous Cell Carcinoma
ACH-001513	4.837943241891027	HCA1	Cervical Adenocarcinoma	Cervix	Cervical Adenocarcinoma
ACH-001515	3.872828759534885	HCS2	Cervical Squamous Cell Carcinoma	Cervix	Cervical Squamous Cell Carcinoma
ACH-001516	5.483815777264256	HCSC1	Cervical Adenocarcinoma	Cervix	Cervical Adenocarcinoma
ACH-001517	4.478324711485028	HEC1	Endometrial Carcinoma	Uterus	Endometrial Carcinoma
ACH-001518	4.43895814789755	HEC116	Endometrial Carcinoma	Uterus	Endometrial Carcinoma
ACH-001519	5.580447019598664	HEMCSS	Chondrosarcoma	Bone	Chondrosarcoma
ACH-001520	3.232660756790275	HG3	B-Lymphoblastic Leukemia/Lymphoma	Lymphoid	B-Lymphoblastic Leukemia/Lymphoma
ACH-001521	5.168722254360655	HKA1	Cutaneous Squamous Cell Carcinoma	Skin	Cutaneous Squamous Cell Carcinoma
ACH-001522	5.149747119504682	HMY1	Melanoma	Skin	Melanoma
ACH-001523	4.652486494918165	HSC1	Cutaneous Squamous Cell Carcinoma	Skin	Cutaneous Squamous Cell Carcinoma
ACH-001524	5.032982416699428	HSC5	Cutaneous Squamous Cell Carcinoma	Skin	Cutaneous Squamous Cell Carcinoma
ACH-001525	3.7803100990433753	HT3	Cervical Adenocarcinoma	Cervix	Cervical Adenocarcinoma
ACH-001526	5.040454121349624	HUO9	Osteosarcoma	Bone	Osteosarcoma
ACH-001528	4.286881147788161	IHH4	Well-Differentiated Thyroid Cancer	Thyroid	Well-Differentiated Thyroid Cancer
ACH-001529	4.308885057411763	JAR	Gestational Trophoblastic Disease	Uterus	Gestational Trophoblastic Disease
ACH-001530	4.651912744645783	JEG3	Gestational Trophoblastic Disease	Uterus	Gestational Trophoblastic Disease
ACH-001532	4.523561956057013	JMURTK2	Rhabdoid Cancer	Kidney	Rhabdoid Cancer
ACH-001533	3.905928478173135	KARPAS1718	Non-Hodgkin Lymphoma	Lymphoid	Non-Hodgkin Lymphoma
ACH-001536	5.285772093249838	KKU100	Intraductal Papillary Neoplasm of the Bile Duct	Biliary Tract	Intraductal Papillary Neoplasm of the Bile Duct
ACH-001538	4.918386234446348	KKU213	Intraductal Papillary Neoplasm of the Bile Duct	Biliary Tract	Intraductal Papillary Neoplasm of the Bile Duct
ACH-001539	3.503348735167504	KML1	Non-Hodgkin Lymphoma	Lymphoid	Non-Hodgkin Lymphoma
ACH-001540	3.581351247168777	KMLS1	Liposarcoma	Soft Tissue	Liposarcoma
ACH-001541	4.111031312388744	KMS28PE	Non-Hodgkin Lymphoma	Lymphoid	Non-Hodgkin Lymphoma
ACH-001542	3.077242998932461	KON	Head and Neck Squamous Cell Carcinoma	Head and Neck	Head and Neck Squamous Cell Carcinoma
ACH-001543	3.270528942380718	KOSC2	Head and Neck Squamous Cell Carcinoma	Head and Neck	Head and Neck Squamous Cell Carcinoma
ACH-001547	3.916476644437717	LO68	Pleural Mesothelioma	Pleura	Pleural Mesothelioma
ACH-001548	5.47864829453918	LS	Neuroblastoma	Peripheral Nervous System	Neuroblastoma
ACH-001549	5.614415386508126	LU135	Lung Neuroendocrine Tumor	Lung	Lung Neuroendocrine Tumor
ACH-001550	5.316145742293356	MCC13	Merkel Cell Carcinoma	Skin	Merkel Cell Carcinoma
ACH-001551	4.502712485966061	MCC142	Merkel Cell Carcinoma	Skin	Merkel Cell Carcinoma
ACH-001552	4.96624587322494	MCC26	Merkel Cell Carcinoma	Skin	Merkel Cell Carcinoma
ACH-001554	4.360364276543471	MEL202	Ocular Melanoma	Eye	Ocular Melanoma
ACH-001555	4.614120868789254	MERO14	Pleural Mesothelioma	Pleura	Pleural Mesothelioma
ACH-001556	5.857234580499787	MERO25	Pleural Mesothelioma	Pleura	Pleural Mesothelioma
ACH-001557	4.693765712217783	MERO41	Pleural Mesothelioma	Pleura	Pleural Mesothelioma
ACH-001558	4.989139007368233	MERO48A	Pleural Mesothelioma	Pleura	Pleural Mesothelioma
ACH-001559	4.266786540694901	MERO82	Pleural Mesothelioma	Pleura	Pleural Mesothelioma
ACH-001560	4.517275693209582	MERO83	Pleural Mesothelioma	Pleura	Pleural Mesothelioma
ACH-001561	4.536674617569758	MERO84	Pleural Mesothelioma	Pleura	Pleural Mesothelioma
ACH-001562	4.736063627871814	MERO95	Pleural Mesothelioma	Pleura	Pleural Mesothelioma
ACH-001563	3.769771739249448	MM127	Melanoma	Skin	Melanoma
ACH-001566	3.7516779456875775	MM370	Melanoma	Skin	Melanoma
ACH-001567	3.786596361890807	MM383	Melanoma	Skin	Melanoma
ACH-001568	3.2357270598380583	MM386	Melanoma	Skin	Melanoma
ACH-001569	3.3673710656485296	MM415	Melanoma	Skin	Melanoma
ACH-001570	3.670160514126634	MM426	Melanoma	Skin	Melanoma
ACH-001573	3.5397791916984938	MOLM1	Myeloproliferative Neoplasms	Myeloid	Myeloproliferative Neoplasms
ACH-001574	3.676944359106912	MOLM14	Acute Myeloid Leukemia	Myeloid	Acute Myeloid Leukemia
ACH-001577	4.081510068120917	MUTZ8	Acute Myeloid Leukemia	Myeloid	Acute Myeloid Leukemia
ACH-001578	6.14425035619052	NCCIT	Non-Seminomatous Germ Cell Tumor	Testis	Non-Seminomatous Germ Cell Tumor
ACH-001603	4.61882595258744	NH12	Neuroblastoma	Peripheral Nervous System	Neuroblastoma
ACH-001605	5.03738222200308	NO10	Diffuse Glioma	CNS/Brain	Diffuse Glioma
ACH-001607	4.154615611326894	NOZ	Intracholecystic Papillary Neoplasm	Biliary Tract	Intracholecystic Papillary Neoplasm
ACH-001608	5.1622906135458	NP2	Diffuse Glioma	CNS/Brain	Diffuse Glioma
ACH-001609	4.39780296186249	NP3	Diffuse Glioma	CNS/Brain	Diffuse Glioma
ACH-001610	5.774259951432764	NP5	Diffuse Glioma	CNS/Brain	Diffuse Glioma
ACH-001611	5.335211681705785	NP8	Diffuse Glioma	CNS/Brain	Diffuse Glioma
ACH-001613	4.778734244117836	OCIAML4	Acute Myeloid Leukemia	Myeloid	Acute Myeloid Leukemia
ACH-001616	3.990954860396993	OCILY18	Non-Hodgkin Lymphoma	Lymphoid	Non-Hodgkin Lymphoma
ACH-001617	4.501439145158873	OCILY7	Non-Hodgkin Lymphoma	Lymphoid	Non-Hodgkin Lymphoma
ACH-001618	5.446917864866026	OCIM2	Acute Myeloid Leukemia	Myeloid	Acute Myeloid Leukemia
ACH-001619	4.017921907997263	OCUG1	Intracholecystic Papillary Neoplasm	Biliary Tract	Intracholecystic Papillary Neoplasm
ACH-001622	4.20163386116965	ONDA7	Diffuse Glioma	CNS/Brain	Diffuse Glioma
ACH-001623	5.700439718141092	ONDA8	Diffuse Glioma	CNS/Brain	Diffuse Glioma
ACH-001624	3.327687364176047	ONDA9	Diffuse Glioma	CNS/Brain	Diffuse Glioma
ACH-001625	3.730096465595469	OSC19	Head and Neck Squamous Cell Carcinoma	Head and Neck	Head and Neck Squamous Cell Carcinoma
ACH-001626	4.646162657157894	OSC20	Head and Neck Squamous Cell Carcinoma	Head and Neck	Head and Neck Squamous Cell Carcinoma
ACH-001627	3.572889668420581	P4E6	Prostate Adenocarcinoma	Prostate	Prostate Adenocarcinoma
ACH-001628	4.153805336079036	PEA1	Ovarian Epithelial Tumor	Ovary/Fallopian Tube	Ovarian Epithelial Tumor
ACH-001630	3.2555007331483865	PEO1	Ovarian Epithelial Tumor	Ovary/Fallopian Tube	Ovarian Epithelial Tumor
ACH-001632	3.137503523749935	PEO4	Ovarian Epithelial Tumor	Ovary/Fallopian Tube	Ovarian Epithelial Tumor
ACH-001634	3.5147534984397533	PGA1	Non-Hodgkin Lymphoma	Lymphoid	Non-Hodgkin Lymphoma
ACH-001636	3.9136075118230993	RAMOS	Non-Hodgkin Lymphoma	Lymphoid	Non-Hodgkin Lymphoma
ACH-001638	4.801676029253588	RCK8	Non-Hodgkin Lymphoma	Lymphoid	Non-Hodgkin Lymphoma
ACH-001641	3.2479275134435857	SAT	Head and Neck Squamous Cell Carcinoma	Head and Neck	Head and Neck Squamous Cell Carcinoma
ACH-001642	4.093391153253013	SCC3	Non-Hodgkin Lymphoma	Lymphoid	Non-Hodgkin Lymphoma
ACH-001645	3.8328900141647417	SEKI	Melanoma	Skin	Melanoma
ACH-001647	4.184280294419382	SHI1	Acute Myeloid Leukemia	Myeloid	Acute Myeloid Leukemia
ACH-001648	3.90977310414164	SHMAC4	Prostate Adenocarcinoma	Prostate	Prostate Adenocarcinoma
ACH-001649	4.23342794374847	SHMAC5	Prostate Adenocarcinoma	Prostate	Prostate Adenocarcinoma
ACH-001650	5.4379600883344725	SISO	Cervical Adenocarcinoma	Cervix	Cervical Adenocarcinoma
ACH-001651	3.8308637567517576	SKGI	Cervical Squamous Cell Carcinoma	Cervix	Cervical Squamous Cell Carcinoma
ACH-001652	3.641546029087524	SKGII	Cervical Squamous Cell Carcinoma	Cervix	Cervical Squamous Cell Carcinoma
ACH-001653	4.180307019969433	SKGT2	Esophagogastric Adenocarcinoma	Esophagus/Stomach	Esophagogastric Adenocarcinoma
ACH-001654	3.928844036712568	SKGT4	Esophagogastric Adenocarcinoma	Esophagus/Stomach	Esophagogastric Adenocarcinoma
ACH-001655	2.883620816285671	SKN	Uterine Sarcoma/Mesenchymal	Uterus	Uterine Sarcoma/Mesenchymal
ACH-001656	5.0103322832848205	SKNO1	Acute Myeloid Leukemia	Myeloid	Acute Myeloid Leukemia
ACH-001664	4.393004256898322	SNU638	Esophagogastric Adenocarcinoma	Esophagus/Stomach	Esophagogastric Adenocarcinoma
ACH-001668	4.436961337833602	SUSA	Non-Seminomatous Germ Cell Tumor	Testis	Non-Seminomatous Germ Cell Tumor
ACH-001669	4.745775149485796	TANOUE	B-Lymphoblastic Leukemia/Lymphoma	Lymphoid	B-Lymphoblastic Leukemia/Lymphoma
ACH-001670	5.025028794491522	TASK1	Embryonal Tumor	CNS/Brain	Embryonal Tumor
ACH-001673	3.9001422603598166	TFK1	Intraductal Papillary Neoplasm of the Bile Duct	Biliary Tract	Intraductal Papillary Neoplasm of the Bile Duct
ACH-001674	5.429950657403768	TGW	Neuroblastoma	Peripheral Nervous System	Neuroblastoma
ACH-001677	4.734438666137168	U2904	Non-Hodgkin Lymphoma	Lymphoid	Non-Hodgkin Lymphoma
ACH-001685	4.221877081077034	UHO1	Hodgkin Lymphoma	Lymphoid	Hodgkin Lymphoma
ACH-001687	3.532316959332765	UMRC3	Renal Cell Carcinoma	Kidney	Renal Cell Carcinoma
ACH-001688	3.985500430304885	UMRC7	Renal Cell Carcinoma	Kidney	Renal Cell Carcinoma
ACH-001690	3.690417095532466	UPCISCC026	Head and Neck Squamous Cell Carcinoma	Head and Neck	Head and Neck Squamous Cell Carcinoma
ACH-001692	4.024142345897803	UPCISCC040	Head and Neck Squamous Cell Carcinoma	Head and Neck	Head and Neck Squamous Cell Carcinoma
ACH-001694	5.134220939760634	UPCISCC074	Head and Neck Squamous Cell Carcinoma	Head and Neck	Head and Neck Squamous Cell Carcinoma
ACH-001696	3.0531113364595623	UPCISCC111	Head and Neck Squamous Cell Carcinoma	Head and Neck	Head and Neck Squamous Cell Carcinoma
ACH-001698	1.9745293124838816	UPCISCC116	Head and Neck Squamous Cell Carcinoma	Head and Neck	Head and Neck Squamous Cell Carcinoma
ACH-001699	3.5084286525318573	UPCISCC131	Head and Neck Squamous Cell Carcinoma	Head and Neck	Head and Neck Squamous Cell Carcinoma
ACH-001701	5.28021399581062	UPCISCC200	Head and Neck Squamous Cell Carcinoma	Head and Neck	Head and Neck Squamous Cell Carcinoma
ACH-001702	4.866907978143166	VAESBJ	Epithelioid Sarcoma	Soft Tissue	Epithelioid Sarcoma
ACH-001703	4.580748491763774	VAL	Non-Hodgkin Lymphoma	Lymphoid	Non-Hodgkin Lymphoma
ACH-001707	3.2720231890610485	WAOSEL	Non-Hodgkin Lymphoma	Lymphoid	Non-Hodgkin Lymphoma
ACH-001709	5.024142345897803	WSUNHL	Non-Hodgkin Lymphoma	Lymphoid	Non-Hodgkin Lymphoma
ACH-001711	4.607034345948616	PFSK1	Embryonal Tumor	CNS/Brain	Embryonal Tumor
ACH-001712	4.112700132749362	HS860T	Osteosarcoma	Bone	Osteosarcoma
ACH-001715	4.340562269026414	CAL72	Osteosarcoma	Bone	Osteosarcoma
ACH-001716	3.2555007331483865	GOTO	Neuroblastoma	Peripheral Nervous System	Neuroblastoma
ACH-001719	3.927896453728821	OCIC4P	Ovarian Epithelial Tumor	Ovary/Fallopian Tube	Ovarian Epithelial Tumor
ACH-001735	5.160274831408593	SEMK2	B-Lymphoblastic Leukemia/Lymphoma	Lymphoid	B-Lymphoblastic Leukemia/Lymphoma
ACH-001736	5.245267466519513	HB1119	B-Lymphoblastic Leukemia/Lymphoma	Lymphoid	B-Lymphoblastic Leukemia/Lymphoma
ACH-001737	5.2539892662307865	CTV1DM	Non-Hodgkin Lymphoma	Lymphoid	Non-Hodgkin Lymphoma
ACH-001740	5.161887682376894	RH28	Rhabdomyosarcoma	Soft Tissue	Rhabdomyosarcoma
ACH-001743	5.276496665640356	RC2	Rhabdomyosarcoma	Soft Tissue	Rhabdomyosarcoma
ACH-001745	4.4114262457264655	RHJT	Rhabdomyosarcoma	Soft Tissue	Rhabdomyosarcoma
ACH-001750	3.998195503153252	TTC442	Rhabdomyosarcoma	Soft Tissue	Rhabdomyosarcoma
ACH-001751	4.6604951318885135	RH36	Rhabdomyosarcoma	Soft Tissue	Rhabdomyosarcoma
ACH-001765	4.436961337833602	RH4	Rhabdomyosarcoma	Soft Tissue	Rhabdomyosarcoma
ACH-001786	5.2502036564992975	SNU1544	Colorectal Adenocarcinoma	Bowel	Colorectal Adenocarcinoma
ACH-001791	3.351910961103077	LPS6	Liposarcoma	Soft Tissue	Liposarcoma
ACH-001793	5.227664072554389	LPS27	Liposarcoma	Soft Tissue	Liposarcoma
ACH-001794	5.436961337833602	93T449	Liposarcoma	Soft Tissue	Liposarcoma
ACH-001795	5.439623137557117	94T778	Liposarcoma	Soft Tissue	Liposarcoma
ACH-001796	4.152994605492435	95T1000	Liposarcoma	Soft Tissue	Liposarcoma
ACH-001799	4.71699089440494	LPS141	Liposarcoma	Soft Tissue	Liposarcoma
ACH-001802	4.858478390423273	LPS853	Liposarcoma	Soft Tissue	Liposarcoma
ACH-001804	4.913128767819739	LPS510	Liposarcoma	Soft Tissue	Liposarcoma
ACH-001807	4.017031080527841	LPS067	Liposarcoma	Soft Tissue	Liposarcoma
ACH-001814	4.786073551578548	OS252	Osteosarcoma	Bone	Osteosarcoma
ACH-001818	4.042644337408494	C396	Osteosarcoma	Bone	Osteosarcoma
ACH-001819	6.772017590689214	MFM223	Invasive Breast Carcinoma	Breast	Invasive Breast Carcinoma
ACH-001820	4.634593268445757	COLO824	Breast Neoplasm, NOS	Breast	Breast Neoplasm, NOS
ACH-001834	4.34766565630097	ICC10	Intraductal Papillary Neoplasm of the Bile Duct	Biliary Tract	Intraductal Papillary Neoplasm of the Bile Duct
ACH-001835	4.332707933640605	ICC106	Intraductal Papillary Neoplasm of the Bile Duct	Biliary Tract	Intraductal Papillary Neoplasm of the Bile Duct
ACH-001836	4.55581615506164	ICC108	Intraductal Papillary Neoplasm of the Bile Duct	Biliary Tract	Intraductal Papillary Neoplasm of the Bile Duct
ACH-001838	4.380590934265922	ICC12	Intraductal Papillary Neoplasm of the Bile Duct	Biliary Tract	Intraductal Papillary Neoplasm of the Bile Duct
ACH-001839	4.870364719583405	ICC137	Intraductal Papillary Neoplasm of the Bile Duct	Biliary Tract	Intraductal Papillary Neoplasm of the Bile Duct
ACH-001841	3.95884267524324	ICC15	Intraductal Papillary Neoplasm of the Bile Duct	Biliary Tract	Intraductal Papillary Neoplasm of the Bile Duct
ACH-001842	4.344828496997441	ICC2	Intraductal Papillary Neoplasm of the Bile Duct	Biliary Tract	Intraductal Papillary Neoplasm of the Bile Duct
ACH-001843	5.38646609286931	ICC3	Intraductal Papillary Neoplasm of the Bile Duct	Biliary Tract	Intraductal Papillary Neoplasm of the Bile Duct
ACH-001844	4.784503982929566	ICC4	Intraductal Papillary Neoplasm of the Bile Duct	Biliary Tract	Intraductal Papillary Neoplasm of the Bile Duct
ACH-001845	4.582556003014061	ICC5	Intraductal Papillary Neoplasm of the Bile Duct	Biliary Tract	Intraductal Papillary Neoplasm of the Bile Duct
ACH-001846	4.482848283068465	ICC6	Intraductal Papillary Neoplasm of the Bile Duct	Biliary Tract	Intraductal Papillary Neoplasm of the Bile Duct
ACH-001848	3.2016338611696504	ICC8	Intraductal Papillary Neoplasm of the Bile Duct	Biliary Tract	Intraductal Papillary Neoplasm of the Bile Duct
ACH-001849	3.62760683812965	ICC9	Intraductal Papillary Neoplasm of the Bile Duct	Biliary Tract	Intraductal Papillary Neoplasm of the Bile Duct
ACH-001850	3.0268000593437154	G415	Intracholecystic Papillary Neoplasm	Biliary Tract	Intracholecystic Papillary Neoplasm
ACH-001852	5.229587922740652	HKGZCC	Intraductal Papillary Neoplasm of the Bile Duct	Biliary Tract	Intraductal Papillary Neoplasm of the Bile Duct
ACH-001853	4.37016428054021	KMCH1	Hepatocellular Carcinoma plus Intrahepatic Cholangiocarcinoma	Liver	Hepatocellular Carcinoma plus Intrahepatic Cholangiocarcinoma
ACH-001856	2.899175630480513	RBE	Intraductal Papillary Neoplasm of the Bile Duct	Biliary Tract	Intraductal Papillary Neoplasm of the Bile Duct
ACH-001857	4.621172752683435	SG231	Intraductal Papillary Neoplasm of the Bile Duct	Biliary Tract	Intraductal Papillary Neoplasm of the Bile Duct
ACH-001858	5.087887100933117	SSP25	Intraductal Papillary Neoplasm of the Bile Duct	Biliary Tract	Intraductal Papillary Neoplasm of the Bile Duct
ACH-001861	4.857980995127572	TGBC1TKB	Intracholecystic Papillary Neoplasm	Biliary Tract	Intracholecystic Papillary Neoplasm
ACH-001862	3.831877241191673	TGBC52TKB	Ampullary Carcinoma	Ampulla of Vater	Ampullary Carcinoma
ACH-001863	4.870364719583405	TKKK	Intraductal Papillary Neoplasm of the Bile Duct	Biliary Tract	Intraductal Papillary Neoplasm of the Bile Duct
ACH-001864	5.12969515665378	YSCCC	Intraductal Papillary Neoplasm of the Bile Duct	Biliary Tract	Intraductal Papillary Neoplasm of the Bile Duct
ACH-001959	4.598722499676621	CCLP1	Intraductal Papillary Neoplasm of the Bile Duct	Biliary Tract	Intraductal Papillary Neoplasm of the Bile Duct
ACH-001960	3.8308637567517576	CCSW1	Intraductal Papillary Neoplasm of the Bile Duct	Biliary Tract	Intraductal Papillary Neoplasm of the Bile Duct
ACH-001961	4.470536865092583	GB2	Intracholecystic Papillary Neoplasm	Biliary Tract	Intracholecystic Papillary Neoplasm
ACH-001970	5.044394119358453	MM253	Melanoma	Skin	Melanoma
ACH-001973	4.698218478224414	MM485	Melanoma	Skin	Melanoma
ACH-001977	5.3125199674749455	NO36	Pleural Mesothelioma	Pleura	Pleural Mesothelioma
ACH-001982	4.599317793698226	NZM3	Melanoma	Skin	Melanoma
ACH-001991	5.926948247949772	NZOV9	Ovarian Epithelial Tumor	Ovary/Fallopian Tube	Ovarian Epithelial Tumor
ACH-001992	5.135452784185173	ONE58	Pleural Mesothelioma	Pleura	Pleural Mesothelioma
ACH-001993	5.6504773698971045	NALM16	B-Lymphoblastic Leukemia/Lymphoma	Lymphoid	B-Lymphoblastic Leukemia/Lymphoma
ACH-001997	4.509695841933388	ECC2	Intraductal Papillary Neoplasm of the Bile Duct	Biliary Tract	Intraductal Papillary Neoplasm of the Bile Duct
ACH-001999	4.229587922740652	9505BIK	Pancreatic Adenocarcinoma	Pancreas	Pancreatic Adenocarcinoma
ACH-002001	5.02945288578697	A375SKINCJ1	Melanoma	Skin	Melanoma
ACH-002002	5.10936055940423	A375SKINCJ2	Melanoma	Skin	Melanoma
ACH-002003	5.161484638641659	A375SKINCJ3	Melanoma	Skin	Melanoma
ACH-002004	5.114783447249852	UACC62SKINCJ1	Melanoma	Skin	Melanoma
ACH-002005	5.525755692829486	SKMEL19	Melanoma	Skin	Melanoma
ACH-002011	4.764473550992666	MP46	Ocular Melanoma	Eye	Ocular Melanoma
ACH-002014	4.339137384919585	MEL270	Ocular Melanoma	Eye	Ocular Melanoma
ACH-002015	5.068670810665099	MEL285	Ocular Melanoma	Eye	Ocular Melanoma
ACH-002016	4.908332569782425	MEL290	Ocular Melanoma	Eye	Ocular Melanoma
ACH-002017	3.8268026842858265	OMM1	Ocular Melanoma	Eye	Ocular Melanoma
ACH-002018	4.181897643108388	OMM25	Ocular Melanoma	Eye	Ocular Melanoma
ACH-002019	5.262282806420656	HOKUG	Glassy Cell Carcinoma of the Cervix	Cervix	Glassy Cell Carcinoma of the Cervix
ACH-002021	5.45022149589718	T3M3	Gestational Trophoblastic Disease	Uterus	Gestational Trophoblastic Disease
ACH-002023	4.344118334521428	TGBC18TKB	Ampullary Carcinoma	Ampulla of Vater	Ampullary Carcinoma
ACH-002024	5.015693807105145	ECC4	Colorectal Adenocarcinoma	Bowel	Colorectal Adenocarcinoma
ACH-002025	4.359661722333877	TT1TKB	Colorectal Adenocarcinoma	Bowel	Colorectal Adenocarcinoma
ACH-002026	4.889960199658641	HHUA	Endometrial Carcinoma	Uterus	Endometrial Carcinoma
ACH-002027	4.28318097894557	HOUAI	Endometrial Carcinoma	Uterus	Endometrial Carcinoma
ACH-002029	5.613531652917927	SAS	Head and Neck Squamous Cell Carcinoma	Head and Neck	Head and Neck Squamous Cell Carcinoma
ACH-002038	5.395405604566331	HSKTC	Ovarian Cancer, Other	Ovary/Fallopian Tube	Ovarian Cancer, Other
ACH-002039	4.454175893185802	PK8	Pancreatic Adenocarcinoma	Pancreas	Pancreatic Adenocarcinoma
ACH-002040	4.319762427669248	HMVII	Mucosal Melanoma of the Vulva/Vagina	Vulva/Vagina	Mucosal Melanoma of the Vulva/Vagina
ACH-002041	5.28835856219366	HOTHC	Anaplastic Thyroid Cancer	Thyroid	Anaplastic Thyroid Cancer
ACH-002042	4.23342794374847	T3M5	Head and Neck Squamous Cell Carcinoma	Head and Neck	Head and Neck Squamous Cell Carcinoma
ACH-002044	5.485104761080973	HSQ89	Head and Neck Squamous Cell Carcinoma	Head and Neck	Head and Neck Squamous Cell Carcinoma
ACH-002045	4.00539998774259	HO1U1	Head and Neck Squamous Cell Carcinoma	Head and Neck	Head and Neck Squamous Cell Carcinoma
ACH-002046	4.961623328286945	HTMMT	Endometrial Carcinoma	Uterus	Endometrial Carcinoma
ACH-002048	4.471187460386985	RMSYM	Rhabdomyosarcoma	Soft Tissue	Rhabdomyosarcoma
ACH-002055	4.641546029087524	TL1	Non-Hodgkin Lymphoma	Lymphoid	Non-Hodgkin Lymphoma
ACH-002059	5.068240861312821	P30OHK	B-Lymphoblastic Leukemia/Lymphoma	Lymphoid	B-Lymphoblastic Leukemia/Lymphoma
ACH-002061	5.239550796613645	P2URK562	Myeloproliferative Neoplasms	Myeloid	Myeloproliferative Neoplasms
ACH-002062	4.718087583960517	SLVL	Non-Hodgkin Lymphoma	Lymphoid	Non-Hodgkin Lymphoma
ACH-002065	4.684257705058931	HSPSS	Nerve Sheath Tumor	Peripheral Nervous System	Nerve Sheath Tumor
ACH-002066	5.357552004618084	HSSCH2	Nerve Sheath Tumor	Peripheral Nervous System	Nerve Sheath Tumor
ACH-002067	4.980025300238734	NOS1	Osteosarcoma	Bone	Osteosarcoma
ACH-002069	5.585263030883869	HSOS1	Osteosarcoma	Bone	Osteosarcoma
ACH-002080	5.071247819461442	TN2	Neuroblastoma	Peripheral Nervous System	Neuroblastoma
ACH-002084	5.070389327891398	MMAC	Melanoma	Skin	Melanoma
ACH-002446	3.2141248053528475	CCLFUPGI0005T	Esophagogastric Adenocarcinoma	Esophagus/Stomach	Esophagogastric Adenocarcinoma
ACH-002458	4.583158003874408	HT144SKINFV1	Melanoma	Skin	Melanoma
ACH-002459	5.0259146987507926	HT144SKINFV3	Melanoma	Skin	Melanoma
ACH-002460	4.570462931026041	HT144SKINFV2	Melanoma	Skin	Melanoma
ACH-002461	3.578938713093386	RVH421SKINFV1	Melanoma	Skin	Melanoma
ACH-002462	5.143230134776893	RPE1SS48	Non-Cancerous	Eye	Non-Cancerous
ACH-002463	4.710944154575872	RPE1SS77	Non-Cancerous	Eye	Non-Cancerous
ACH-002464	5.017476563020462	RPE1SS6	Non-Cancerous	Eye	Non-Cancerous
ACH-002465	5.044394119358453	RPE1SS119	Non-Cancerous	Eye	Non-Cancerous
ACH-002466	5.216454865144756	RPE1SS111	Non-Cancerous	Eye	Non-Cancerous
ACH-002467	4.57106999816771	RPE1SS51	Non-Cancerous	Eye	Non-Cancerous
ACH-002471	6.637059538410849	PSS008	Osteosarcoma	Bone	Osteosarcoma
ACH-002475	5.821710215034674	HAP1	Myeloproliferative Neoplasms	Myeloid	Myeloproliferative Neoplasms
ACH-002508	3.955126781261366	WM3211	Melanoma	Skin	Melanoma
ACH-002509	5.4239142676731	WM4235	Melanoma	Skin	Melanoma
ACH-002510	4.137503523749935	M040416	Melanoma	Skin	Melanoma
ACH-002511	5.668743189087904	M140325	Melanoma	Skin	Melanoma
ACH-002512	3.7147950111181625	MM160113	Melanoma	Skin	Melanoma
ACH-002647	4.505890929729957	CCC5	Intraductal Papillary Neoplasm of the Bile Duct	Biliary Tract	Intraductal Papillary Neoplasm of the Bile Duct
ACH-002659	4.329841176530628	JVE127	Colorectal Adenocarcinoma	Bowel	Colorectal Adenocarcinoma
ACH-002664	4.891905188211931	JVE253	Colorectal Adenocarcinoma	Bowel	Colorectal Adenocarcinoma
ACH-002669	4.612942196304665	KP363T	Colorectal Adenocarcinoma	Bowel	Colorectal Adenocarcinoma
ACH-002672	4.2890967024199895	MAPACHS77	Pancreatic Adenocarcinoma	Pancreas	Pancreatic Adenocarcinoma
ACH-002680	5.08533966935737	170MGBA	Diffuse Glioma	CNS/Brain	Diffuse Glioma
ACH-002687	3.865918814552213	WM3772F	Ocular Melanoma	Eye	Ocular Melanoma
ACH-002693	4.666756591884804	S462	Nerve Sheath Tumor	Peripheral Nervous System	Nerve Sheath Tumor
ACH-002710	5.554895775419012	MPNST724	Nerve Sheath Tumor	Peripheral Nervous System	Nerve Sheath Tumor
ACH-002785	5.245647773636751	NCCLMS1C1	Leiomyosarcoma	Soft Tissue	Leiomyosarcoma
ACH-002800	5.00943675560809	NCCMPNST2C1	Nerve Sheath Tumor	Peripheral Nervous System	Nerve Sheath Tumor
ACH-002834	5.516960659898823	PSS131R	Osteosarcoma	Bone	Osteosarcoma
ACH-002847	4.241840183564671	YUHOIN0650	Melanoma	Skin	Melanoma
ACH-002926	4.463360885816658	UPMD1	Ocular Melanoma	Eye	Ocular Melanoma
