# Supplementary material for: KDM5 family of demethylases promotes CD44-mediated chemoresistance in pancreatic adenocarcinomas
Source: Sci Rep. 2023 Oct 25;13:18250. doi: 10.1038/s41598-023-44536-2 (PMC10600175; doi:10.1038/s41598-023-44536-2)
Supplement: Supplementary file 5 — Supplementary Information 5. [file 41598_2023_44536_MOESM5_ESM.csv]

Depmap ID	Expression Public 22Q4	Cell Line Name	Primary Disease	Lineage	Lineage Subtype
ACH-000001	0.0285691521967709	NIHOVCAR3	Ovarian Epithelial Tumor	Ovary/Fallopian Tube	Ovarian Epithelial Tumor
ACH-000002	0.0426443374084937	HL60	Acute Myeloid Leukemia	Myeloid	Acute Myeloid Leukemia
ACH-000003	0.0	CACO2	Colorectal Adenocarcinoma	Bowel	Colorectal Adenocarcinoma
ACH-000004	6.034523875334392	HEL	Acute Myeloid Leukemia	Myeloid	Acute Myeloid Leukemia
ACH-000005	5.729552770453971	HEL9217	Acute Myeloid Leukemia	Myeloid	Acute Myeloid Leukemia
ACH-000006	0.0426443374084937	MONOMAC6	Acute Myeloid Leukemia	Myeloid	Acute Myeloid Leukemia
ACH-000007	3.2479275134435857	LS513	Colorectal Adenocarcinoma	Bowel	Colorectal Adenocarcinoma
ACH-000008	0.0426443374084937	A101D	Melanoma	Skin	Melanoma
ACH-000009	0.0426443374084937	C2BBE1	Colorectal Adenocarcinoma	Bowel	Colorectal Adenocarcinoma
ACH-000011	0.01435529297707	253J	Bladder Urothelial Carcinoma	Bladder/Urinary Tract	Bladder Urothelial Carcinoma
ACH-000012	0.0565835283663675	HCC827	Non-Small Cell Lung Cancer	Lung	Non-Small Cell Lung Cancer
ACH-000013	0.0565835283663675	ONCODG1	Ovarian Epithelial Tumor	Ovary/Fallopian Tube	Ovarian Epithelial Tumor
ACH-000014	0.0	HS294T	Melanoma	Skin	Melanoma
ACH-000015	2.353323291162897	NCIH1581	Non-Small Cell Lung Cancer	Lung	Non-Small Cell Lung Cancer
ACH-000016	0.0285691521967709	SLR21	Renal Cell Carcinoma	Kidney	Renal Cell Carcinoma
ACH-000017	0.1243281350022017	SKBR3	Invasive Breast Carcinoma	Breast	Invasive Breast Carcinoma
ACH-000018	0.0	T24	Bladder Urothelial Carcinoma	Bladder/Urinary Tract	Bladder Urothelial Carcinoma
ACH-000019	0.0285691521967709	MCF7	Invasive Breast Carcinoma	Breast	Invasive Breast Carcinoma
ACH-000020	0.0426443374084937	MHHCALL2	B-Lymphoblastic Leukemia/Lymphoma	Lymphoid	B-Lymphoblastic Leukemia/Lymphoma
ACH-000021	0.0285691521967709	NCIH1693	Non-Small Cell Lung Cancer	Lung	Non-Small Cell Lung Cancer
ACH-000022	0.137503523749935	PATU8988S	Pancreatic Adenocarcinoma	Pancreas	Pancreatic Adenocarcinoma
ACH-000023	0.0285691521967709	PATU8988T	Pancreatic Adenocarcinoma	Pancreas	Pancreatic Adenocarcinoma
ACH-000024	0.0426443374084937	OPM2	Non-Hodgkin Lymphoma	Lymphoid	Non-Hodgkin Lymphoma
ACH-000025	0.01435529297707	CH157MN	Meningothelial Tumor	CNS/Brain	Meningothelial Tumor
ACH-000026	0.0285691521967709	253JBV	Bladder Urothelial Carcinoma	Bladder/Urinary Tract	Bladder Urothelial Carcinoma
ACH-000027	5.426264754702098	GOS3	Diffuse Glioma	CNS/Brain	Diffuse Glioma
ACH-000028	0.0976107966264223	KPL1	Invasive Breast Carcinoma	Breast	Invasive Breast Carcinoma
ACH-000029	0.0	HCC827GR5	Non-Small Cell Lung Cancer	Lung	Non-Small Cell Lung Cancer
ACH-000030	0.0426443374084937	PC14	Non-Small Cell Lung Cancer	Lung	Non-Small Cell Lung Cancer
ACH-000031	0.0565835283663675	PANC0213	Pancreatic Adenocarcinoma	Pancreas	Pancreatic Adenocarcinoma
ACH-000032	0.1110313123887439	MHHCALL3	B-Lymphoblastic Leukemia/Lymphoma	Lymphoid	B-Lymphoblastic Leukemia/Lymphoma
ACH-000033	0.0426443374084937	NCIH1819	Non-Small Cell Lung Cancer	Lung	Non-Small Cell Lung Cancer
ACH-000034	0.01435529297707	PLB985	Acute Myeloid Leukemia	Myeloid	Acute Myeloid Leukemia
ACH-000035	0.0	NCIH1650	Non-Small Cell Lung Cancer	Lung	Non-Small Cell Lung Cancer
ACH-000036	4.641546029087524	U343	Diffuse Glioma	CNS/Brain	Diffuse Glioma
ACH-000037	0.0840642647884745	S117	Sarcoma, NOS	Soft Tissue	Sarcoma, NOS
ACH-000038	0.0285691521967709	EHEB	B-Lymphoblastic Leukemia/Lymphoma	Lymphoid	B-Lymphoblastic Leukemia/Lymphoma
ACH-000039	0.070389327891398	SKNMC	Ewing Sarcoma	Bone	Ewing Sarcoma
ACH-000040	3.9240998856407416	U118MG	Diffuse Glioma	CNS/Brain	Diffuse Glioma
ACH-000041	4.814550423461808	RDES	Ewing Sarcoma	Bone	Ewing Sarcoma
ACH-000042	0.0840642647884745	PANC0203	Pancreatic Adenocarcinoma	Pancreas	Pancreatic Adenocarcinoma
ACH-000043	0.0285691521967709	HS895T	Non-Cancerous	Fibroblast	Non-Cancerous
ACH-000044	0.0	MDAMB134VI	Invasive Breast Carcinoma	Breast	Invasive Breast Carcinoma
ACH-000045	4.524815928357506	MV411	Acute Myeloid Leukemia	Myeloid	Acute Myeloid Leukemia
ACH-000046	0.0565835283663675	ACHN	Renal Cell Carcinoma	Kidney	Renal Cell Carcinoma
ACH-000048	0.01435529297707	TOV112D	Ovarian Epithelial Tumor	Ovary/Fallopian Tube	Ovarian Epithelial Tumor
ACH-000049	0.0	HEKTE	Non-Cancerous	Kidney	Non-Cancerous
ACH-000050	0.01435529297707	NCIH929	Non-Hodgkin Lymphoma	Lymphoid	Non-Hodgkin Lymphoma
ACH-000051	0.01435529297707	TE617T	Rhabdomyosarcoma	Soft Tissue	Rhabdomyosarcoma
ACH-000052	0.0	A673	Ewing Sarcoma	Bone	Ewing Sarcoma
ACH-000053	0.0565835283663675	KARPAS299	Non-Hodgkin Lymphoma	Lymphoid	Non-Hodgkin Lymphoma
ACH-000054	3.7311832415722	HT1080	Fibrosarcoma	Soft Tissue	Fibrosarcoma
ACH-000055	4.268284666520996	D283MED	Embryonal Tumor	CNS/Brain	Embryonal Tumor
ACH-000056	4.643856189774724	DOHH2	Non-Hodgkin Lymphoma	Lymphoid	Non-Hodgkin Lymphoma
ACH-000057	0.0	OPM1	Non-Hodgkin Lymphoma	Lymphoid	Non-Hodgkin Lymphoma
ACH-000058	0.0426443374084937	ML1	Well-Differentiated Thyroid Cancer	Thyroid	Well-Differentiated Thyroid Cancer
ACH-000059	5.023698917266407	SUPB15	B-Lymphoblastic Leukemia/Lymphoma	Lymphoid	B-Lymphoblastic Leukemia/Lymphoma
ACH-000060	0.0285691521967709	PANC1005	Pancreatic Adenocarcinoma	Pancreas	Pancreatic Adenocarcinoma
ACH-000061	0.0426443374084937	HH	Non-Hodgkin Lymphoma	Lymphoid	Non-Hodgkin Lymphoma
ACH-000062	4.934044647112246	RERFLCMS	Non-Small Cell Lung Cancer	Lung	Non-Small Cell Lung Cancer
ACH-000063	4.187451054027326	HS616T	Non-Cancerous	Fibroblast	Non-Cancerous
ACH-000064	4.615887073916057	SALE	Non-Cancerous	Lung	Non-Cancerous
ACH-000065	6.342696959981934	OCIAML5	Acute Myeloid Leukemia	Myeloid	Acute Myeloid Leukemia
ACH-000066	0.01435529297707	HCC4006	Non-Small Cell Lung Cancer	Lung	Non-Small Cell Lung Cancer
ACH-000067	4.238786859587116	HS683	Diffuse Glioma	CNS/Brain	Diffuse Glioma
ACH-000068	4.3743439890385005	REC1	Non-Hodgkin Lymphoma	Lymphoid	Non-Hodgkin Lymphoma
ACH-000069	0.0285691521967709	HS611T	Hodgkin Lymphoma	Lymphoid	Hodgkin Lymphoma
ACH-000070	4.70984201927331	697	B-Lymphoblastic Leukemia/Lymphoma	Lymphoid	B-Lymphoblastic Leukemia/Lymphoma
ACH-000071	0.0565835283663675	HS706T	Non-Cancerous	Fibroblast	Non-Cancerous
ACH-000072	5.549977142771825	MEG01	Myeloproliferative Neoplasms	Myeloid	Myeloproliferative Neoplasms
ACH-000073	0.01435529297707	GRANTA519	Non-Hodgkin Lymphoma	Lymphoid	Non-Hodgkin Lymphoma
ACH-000074	5.742275747540269	KU812	Myeloproliferative Neoplasms	Myeloid	Myeloproliferative Neoplasms
ACH-000075	0.8155754288625725	U87MG	Diffuse Glioma	CNS/Brain	Diffuse Glioma
ACH-000076	0.0426443374084937	NCO2	Myeloproliferative Neoplasms	Myeloid	Myeloproliferative Neoplasms
ACH-000077	4.332707933640605	MJ	Non-Hodgkin Lymphoma	Lymphoid	Non-Hodgkin Lymphoma
ACH-000078	4.831370587967541	MHHNB11	Neuroblastoma	Peripheral Nervous System	Neuroblastoma
ACH-000079	0.2265085298086797	TE125T	Non-Cancerous	Fibroblast	Non-Cancerous
ACH-000080	5.17192735435346	BDCM	Acute Myeloid Leukemia	Myeloid	Acute Myeloid Leukemia
ACH-000081	0.1634987322828795	GDM1	Acute Myeloid Leukemia	Myeloid	Acute Myeloid Leukemia
ACH-000082	0.0840642647884745	G292CLONEA141B1	Osteosarcoma	Bone	Osteosarcoma
ACH-000083	0.0426443374084937	HS281T	Non-Cancerous	Fibroblast	Non-Cancerous
ACH-000084	5.624685810525398	MUTZ3	Acute Myeloid Leukemia	Myeloid	Acute Myeloid Leukemia
ACH-000085	0.0840642647884745	T3M4	Pancreatic Adenocarcinoma	Pancreas	Pancreatic Adenocarcinoma
ACH-000086	0.0285691521967709	ACCMESO1	Pleural Mesothelioma	Pleura	Pleural Mesothelioma
ACH-000087	4.0	SKES1	Ewing Sarcoma	Bone	Ewing Sarcoma
ACH-000088	4.574707046415546	HS172T	Non-Cancerous	Fibroblast	Non-Cancerous
ACH-000089	1.4329594072761065	NCIH684	Colorectal Adenocarcinoma	Bowel	Colorectal Adenocarcinoma
ACH-000090	0.0426443374084937	PC3	Prostate Adenocarcinoma	Prostate	Prostate Adenocarcinoma
ACH-000091	0.01435529297707	OV56	Ovarian Epithelial Tumor	Ovary/Fallopian Tube	Ovarian Epithelial Tumor
ACH-000092	3.6814492653149578	NCIH2452	Pleural Mesothelioma	Pleura	Pleural Mesothelioma
ACH-000093	0.0426443374084937	PANC0504	Pancreatic Adenocarcinoma	Pancreas	Pancreatic Adenocarcinoma
ACH-000094	0.0285691521967709	HPAFII	Pancreatic Adenocarcinoma	Pancreas	Pancreatic Adenocarcinoma
ACH-000095	4.316869805064333	D341Med	Embryonal Tumor	CNS/Brain	Embryonal Tumor
ACH-000096	4.289834465177509	G401	Rhabdoid Cancer	Kidney	Rhabdoid Cancer
ACH-000097	0.2265085298086797	ZR751	Invasive Breast Carcinoma	Breast	Invasive Breast Carcinoma
ACH-000098	0.4541758931858021	GAMG	Diffuse Glioma	CNS/Brain	Diffuse Glioma
ACH-000099	2.7676547982373463	SIMA	Neuroblastoma	Peripheral Nervous System	Neuroblastoma
ACH-000100	0.0426443374084937	RH41	Rhabdomyosarcoma	Soft Tissue	Rhabdomyosarcoma
ACH-000101	5.611467500233412	KE37	Non-Hodgkin Lymphoma	Lymphoid	Non-Hodgkin Lymphoma
ACH-000102	4.361768359419154	GMS10	Diffuse Glioma	CNS/Brain	Diffuse Glioma
ACH-000103	0.0285691521967709	CAOV4	Ovarian Epithelial Tumor	Ovary/Fallopian Tube	Ovarian Epithelial Tumor
ACH-000104	0.01435529297707	LOUCY	Non-Hodgkin Lymphoma	Lymphoid	Non-Hodgkin Lymphoma
ACH-000105	4.478971805032942	ALLSIL	T-Lymphoblastic Leukemia/Lymphoma	Lymphoid	T-Lymphoblastic Leukemia/Lymphoma
ACH-000106	0.070389327891398	JVM2	Non-Hodgkin Lymphoma	Lymphoid	Non-Hodgkin Lymphoma
ACH-000107	0.070389327891398	CAPAN2	Pancreatic Adenocarcinoma	Pancreas	Pancreatic Adenocarcinoma
ACH-000108	0.0565835283663675	KP3	Adenosquamous Carcinoma of the Pancreas	Pancreas	Adenosquamous Carcinoma of the Pancreas
ACH-000109	0.0565835283663675	NCIH3255	Non-Small Cell Lung Cancer	Lung	Non-Small Cell Lung Cancer
ACH-000110	0.01435529297707	NCCSTCK140	Esophagogastric Adenocarcinoma	Esophagus/Stomach	Esophagogastric Adenocarcinoma
ACH-000111	0.0565835283663675	HCC1187	Invasive Breast Carcinoma	Breast	Invasive Breast Carcinoma
ACH-000112	0.0	SIGM5	Acute Myeloid Leukemia	Myeloid	Acute Myeloid Leukemia
ACH-000113	5.115199749385445	OCIAML2	Acute Myeloid Leukemia	Myeloid	Acute Myeloid Leukemia
ACH-000114	0.0426443374084937	SU8686	Pancreatic Adenocarcinoma	Pancreas	Pancreatic Adenocarcinoma
ACH-000115	4.503984703897613	VCAP	Prostate Adenocarcinoma	Prostate	Prostate Adenocarcinoma
ACH-000116	0.0	OAW28	Ovarian Epithelial Tumor	Ovary/Fallopian Tube	Ovarian Epithelial Tumor
ACH-000117	0.0426443374084937	EFM192A	Invasive Breast Carcinoma	Breast	Invasive Breast Carcinoma
ACH-000118	3.007195501404204	HUPT3	Pancreatic Adenocarcinoma	Pancreas	Pancreatic Adenocarcinoma
ACH-000119	0.0426443374084937	HS863T	Non-Cancerous	Fibroblast	Non-Cancerous
ACH-000120	4.36667191611176	CHP212	Neuroblastoma	Peripheral Nervous System	Neuroblastoma
ACH-000121	0.0426443374084937	NCIH2405	Non-Small Cell Lung Cancer	Lung	Non-Small Cell Lung Cancer
ACH-000122	0.0976107966264223	SUPT11	Non-Hodgkin Lymphoma	Lymphoid	Non-Hodgkin Lymphoma
ACH-000123	0.01435529297707	COV434	Ovarian Epithelial Tumor	Ovary/Fallopian Tube	Ovarian Epithelial Tumor
ACH-000124	0.0	OCILY19	Non-Hodgkin Lymphoma	Lymphoid	Non-Hodgkin Lymphoma
ACH-000125	4.090853430451113	TO175T	Non-Cancerous	Fibroblast	Non-Cancerous
ACH-000126	3.8308637567517576	KG1C	Diffuse Glioma	CNS/Brain	Diffuse Glioma
ACH-000127	0.01435529297707	SLR20	Bladder Urothelial Carcinoma	Bladder/Urinary Tract	Bladder Urothelial Carcinoma
ACH-000128	3.527320607877047	LN319	Diffuse Glioma	CNS/Brain	Diffuse Glioma
ACH-000129	0.01435529297707	NCIH1341	Lung Neuroendocrine Tumor	Lung	Lung Neuroendocrine Tumor
ACH-000130	4.558879853475442	NALM19	B-Lymphoblastic Leukemia/Lymphoma	Lymphoid	B-Lymphoblastic Leukemia/Lymphoma
ACH-000131	2.8659188145522125	HS229T	Non-Cancerous	Fibroblast	Non-Cancerous
ACH-000132	0.01435529297707	JHOS2	Ovarian Epithelial Tumor	Ovary/Fallopian Tube	Ovarian Epithelial Tumor
ACH-000133	4.401220862160216	HS729	Rhabdomyosarcoma	Soft Tissue	Rhabdomyosarcoma
ACH-000134	0.01435529297707	HS274T	Non-Cancerous	Fibroblast	Non-Cancerous
ACH-000135	4.048759311919856	HS940T	Non-Cancerous	Fibroblast	Non-Cancerous
ACH-000136	0.1110313123887439	CHP126	Neuroblastoma	Peripheral Nervous System	Neuroblastoma
ACH-000137	0.01435529297707	8MGBA	Diffuse Glioma	CNS/Brain	Diffuse Glioma
ACH-000138	0.01435529297707	CFPAC1	Pancreatic Adenocarcinoma	Pancreas	Pancreatic Adenocarcinoma
ACH-000139	0.0285691521967709	PANC0327	Pancreatic Adenocarcinoma	Pancreas	Pancreatic Adenocarcinoma
ACH-000140	5.520736526937641	PFEIFFER	Non-Hodgkin Lymphoma	Lymphoid	Non-Hodgkin Lymphoma
ACH-000141	0.0426443374084937	SNU308	Intracholecystic Papillary Neoplasm	Biliary Tract	Intracholecystic Papillary Neoplasm
ACH-000142	0.2141248053528473	CAL29	Bladder Urothelial Carcinoma	Bladder/Urinary Tract	Bladder Urothelial Carcinoma
ACH-000143	0.0	HCC2429	Non-Small Cell Lung Cancer	Lung	Non-Small Cell Lung Cancer
ACH-000144	0.0426443374084937	RERFGC1B	Esophagogastric Adenocarcinoma	Esophagus/Stomach	Esophagogastric Adenocarcinoma
ACH-000145	0.0	SKLMS1	Leiomyosarcoma	Soft Tissue	Leiomyosarcoma
ACH-000146	5.931446685298666	THP1	Acute Myeloid Leukemia	Myeloid	Acute Myeloid Leukemia
ACH-000147	0.0	T47D	Invasive Breast Carcinoma	Breast	Invasive Breast Carcinoma
ACH-000148	0.0	HS578T	Invasive Breast Carcinoma	Breast	Invasive Breast Carcinoma
ACH-000149	0.0565835283663675	SKNSH	Neuroblastoma	Peripheral Nervous System	Neuroblastoma
ACH-000150	4.768184324776926	HCC2935	Non-Small Cell Lung Cancer	Lung	Non-Small Cell Lung Cancer
ACH-000151	3.957914598632985	JM1	B-Lymphoblastic Leukemia/Lymphoma	Lymphoid	B-Lymphoblastic Leukemia/Lymphoma
ACH-000152	2.879705766282288	M059K	Diffuse Glioma	CNS/Brain	Diffuse Glioma
ACH-000153	0.01435529297707	NCIH2052	Pleural Mesothelioma	Pleura	Pleural Mesothelioma
ACH-000154	3.9990980337056072	HS888T	Non-Cancerous	Fibroblast	Non-Cancerous
ACH-000155	0.0426443374084937	SW1990	Pancreatic Adenocarcinoma	Pancreas	Pancreatic Adenocarcinoma
ACH-000156	1.9855004303048849	MHHCALL4	B-Lymphoblastic Leukemia/Lymphoma	Lymphoid	B-Lymphoblastic Leukemia/Lymphoma
ACH-000157	0.0426443374084937	A4FUK	Non-Hodgkin Lymphoma	Lymphoid	Non-Hodgkin Lymphoma
ACH-000158	5.208673319629471	OCILY3	Non-Hodgkin Lymphoma	Lymphoid	Non-Hodgkin Lymphoma
ACH-000159	4.2471680003747725	OSRC2	Renal Cell Carcinoma	Kidney	Renal Cell Carcinoma
ACH-000160	0.0426443374084937	BT12	Embryonal Tumor	CNS/Brain	Embryonal Tumor
ACH-000161	3.5447326559326235	CORL105	Non-Small Cell Lung Cancer	Lung	Non-Small Cell Lung Cancer
ACH-000162	4.355439197248685	GA10	Non-Hodgkin Lymphoma	Lymphoid	Non-Hodgkin Lymphoma
ACH-000163	0.0	SW579	Head and Neck Squamous Cell Carcinoma	Head and Neck	Head and Neck Squamous Cell Carcinoma
ACH-000164	0.0	PANC1	Pancreatic Adenocarcinoma	Pancreas	Pancreatic Adenocarcinoma
ACH-000165	4.275007047499869	HS751T	Non-Cancerous	Fibroblast	Non-Cancerous
ACH-000166	5.842224612877244	KASUMI6	Acute Myeloid Leukemia	Myeloid	Acute Myeloid Leukemia
ACH-000167	0.0426443374084937	KE97	Non-Hodgkin Lymphoma	Lymphoid	Non-Hodgkin Lymphoma
ACH-000168	0.0	NOMO1	Acute Myeloid Leukemia	Myeloid	Acute Myeloid Leukemia
ACH-000169	0.0840642647884745	RD	Rhabdomyosarcoma	Soft Tissue	Rhabdomyosarcoma
ACH-000170	5.039138393906958	PRECLH	Non-Cancerous	Prostate	Non-Cancerous
ACH-000171	0.070389327891398	VMRCRCZ	Renal Cell Carcinoma	Kidney	Renal Cell Carcinoma
ACH-000172	5.292781749227846	TM87	Embryonal Tumor	CNS/Brain	Embryonal Tumor
ACH-000173	0.0840642647884745	JHUEM3	Endometrial Carcinoma	Uterus	Endometrial Carcinoma
ACH-000174	0.0	CAL62	Anaplastic Thyroid Cancer	Thyroid	Anaplastic Thyroid Cancer
ACH-000175	3.859969548221026	TE159T	Non-Cancerous	Fibroblast	Non-Cancerous
ACH-000176	0.0285691521967709	LOUNH91	Non-Small Cell Lung Cancer	Lung	Non-Small Cell Lung Cancer
ACH-000177	0.0565835283663675	NCIH660	Prostate Small Cell Carcinoma	Prostate	Prostate Small Cell Carcinoma
ACH-000178	0.0	HS766T	Pancreatic Adenocarcinoma	Pancreas	Pancreatic Adenocarcinoma
ACH-000179	0.1505596765753814	NCIH1618	Lung Neuroendocrine Tumor	Lung	Lung Neuroendocrine Tumor
ACH-000180	0.0426443374084937	HS839T	Non-Cancerous	Fibroblast	Non-Cancerous
ACH-000181	0.0565835283663675	SCC9	Head and Neck Squamous Cell Carcinoma	Head and Neck	Head and Neck Squamous Cell Carcinoma
ACH-000182	0.01435529297707	SNU869	Ampullary Carcinoma	Ampulla of Vater	Ampullary Carcinoma
ACH-000183	0.0285691521967709	L363	Non-Hodgkin Lymphoma	Lymphoid	Non-Hodgkin Lymphoma
ACH-000184	0.0285691521967709	HS343T	Non-Cancerous	Fibroblast	Non-Cancerous
ACH-000185	0.01435529297707	HS737T	Non-Cancerous	Fibroblast	Non-Cancerous
ACH-000186	0.0976107966264223	NCIH2444	Non-Small Cell Lung Cancer	Lung	Non-Small Cell Lung Cancer
ACH-000187	0.0	CORL311	Lung Neuroendocrine Tumor	Lung	Lung Neuroendocrine Tumor
ACH-000188	0.0285691521967709	SCC25	Head and Neck Squamous Cell Carcinoma	Head and Neck	Head and Neck Squamous Cell Carcinoma
ACH-000189	0.01435529297707	RCC10RGB	Renal Cell Carcinoma	Kidney	Renal Cell Carcinoma
ACH-000190	4.024142345897803	HDMYZ	Acute Myeloid Leukemia	Myeloid	Acute Myeloid Leukemia
ACH-000191	0.0426443374084937	BHT101	Anaplastic Thyroid Cancer	Thyroid	Anaplastic Thyroid Cancer
ACH-000192	0.0426443374084937	MFE280	Endometrial Carcinoma	Uterus	Endometrial Carcinoma
ACH-000193	0.0840642647884745	KARPAS620	Non-Hodgkin Lymphoma	Lymphoid	Non-Hodgkin Lymphoma
ACH-000194	0.0	HS934T	Non-Cancerous	Fibroblast	Non-Cancerous
ACH-000195	0.0	SET2	Acute Myeloid Leukemia	Myeloid	Acute Myeloid Leukemia
ACH-000196	0.0426443374084937	HCC1599	Invasive Breast Carcinoma	Breast	Invasive Breast Carcinoma
ACH-000197	5.769771739249448	TALL1	Non-Hodgkin Lymphoma	Lymphoid	Non-Hodgkin Lymphoma
ACH-000198	4.809414444235898	EOL1	Myeloproliferative Neoplasms	Myeloid	Myeloproliferative Neoplasms
ACH-000199	0.01435529297707	HS255T	Non-Cancerous	Fibroblast	Non-Cancerous
ACH-000200	0.0565835283663675	NMCG1	Diffuse Glioma	CNS/Brain	Diffuse Glioma
ACH-000201	0.1634987322828795	A204	Rhabdomyosarcoma	Soft Tissue	Rhabdomyosarcoma
ACH-000202	0.0285691521967709	COLO320	Colorectal Adenocarcinoma	Bowel	Colorectal Adenocarcinoma
ACH-000203	0.0	NH6	Neuroblastoma	Peripheral Nervous System	Neuroblastoma
ACH-000204	0.0	LP1	Non-Hodgkin Lymphoma	Lymphoid	Non-Hodgkin Lymphoma
ACH-000205	0.070389327891398	PK59	Pancreatic Adenocarcinoma	Pancreas	Pancreatic Adenocarcinoma
ACH-000206	4.542877099354142	C8166	T-Lymphoblastic Leukemia/Lymphoma	Lymphoid	T-Lymphoblastic Leukemia/Lymphoma
ACH-000207	0.0285691521967709	DETROIT562	Head and Neck Squamous Cell Carcinoma	Head and Neck	Head and Neck Squamous Cell Carcinoma
ACH-000208	5.037821465434967	U178	Diffuse Glioma	CNS/Brain	Diffuse Glioma
ACH-000209	3.977279923499916	SNU1079	Intraductal Papillary Neoplasm of the Bile Duct	Biliary Tract	Intraductal Papillary Neoplasm of the Bile Duct
ACH-000210	0.0285691521967709	CADOES1	Ewing Sarcoma	Bone	Ewing Sarcoma
ACH-000211	3.476381687567235	DAOY	Embryonal Tumor	CNS/Brain	Embryonal Tumor
ACH-000212	0.01435529297707	CAL120	Invasive Breast Carcinoma	Breast	Invasive Breast Carcinoma
ACH-000213	0.0426443374084937	HUPT4	Pancreatic Adenocarcinoma	Pancreas	Pancreatic Adenocarcinoma
ACH-000214	3.8135246892978105	HS675T	Non-Cancerous	Fibroblast	Non-Cancerous
ACH-000215	0.0285691521967709	LN382	Diffuse Glioma	CNS/Brain	Diffuse Glioma
ACH-000216	0.0	JHESOAD1	Esophagogastric Adenocarcinoma	Esophagus/Stomach	Esophagogastric Adenocarcinoma
ACH-000217	0.0565835283663675	JHH6	Hepatocellular Carcinoma	Liver	Hepatocellular Carcinoma
ACH-000218	4.634012356402116	PL21	Acute Myeloid Leukemia	Myeloid	Acute Myeloid Leukemia
ACH-000219	0.0	A375	Melanoma	Skin	Melanoma
ACH-000220	4.78135971352466	MINO	Non-Hodgkin Lymphoma	Lymphoid	Non-Hodgkin Lymphoma
ACH-000221	0.0285691521967709	SNU398	Hepatocellular Carcinoma	Liver	Hepatocellular Carcinoma
ACH-000222	0.0426443374084937	ASPC1	Pancreatic Adenocarcinoma	Pancreas	Pancreatic Adenocarcinoma
ACH-000223	0.0	HCC1937	Invasive Breast Carcinoma	Breast	Invasive Breast Carcinoma
ACH-000224	0.0565835283663675	HS819T	Non-Cancerous	Fibroblast	Non-Cancerous
ACH-000225	6.363346320975018	ECC12	Esophagogastric Adenocarcinoma	Esophagus/Stomach	Esophagogastric Adenocarcinoma
ACH-000226	0.0285691521967709	SUPM2	Non-Hodgkin Lymphoma	Lymphoid	Non-Hodgkin Lymphoma
ACH-000227	4.135042286233651	KPNYN	Neuroblastoma	Peripheral Nervous System	Neuroblastoma
ACH-000228	0.070389327891398	BICR31	Head and Neck Squamous Cell Carcinoma	Head and Neck	Head and Neck Squamous Cell Carcinoma
ACH-000229	0.01435529297707	HS822T	Non-Cancerous	Fibroblast	Non-Cancerous
ACH-000230	0.1110313123887439	HS742T	Non-Cancerous	Fibroblast	Non-Cancerous
ACH-000231	0.0	KALS1	Diffuse Glioma	CNS/Brain	Diffuse Glioma
ACH-000232	3.5459683691052923	U251MG	Diffuse Glioma	CNS/Brain	Diffuse Glioma
ACH-000233	3.742006210866737	DEL	Non-Hodgkin Lymphoma	Lymphoid	Non-Hodgkin Lymphoma
ACH-000234	3.0686708106650986	CAKI2	Renal Cell Carcinoma	Kidney	Renal Cell Carcinoma
ACH-000235	0.01435529297707	PANC0403	Pancreatic Adenocarcinoma	Pancreas	Pancreatic Adenocarcinoma
ACH-000236	0.0426443374084937	SW1417	Colorectal Adenocarcinoma	Bowel	Colorectal Adenocarcinoma
ACH-000237	0.0976107966264223	JHOM1	Ovarian Epithelial Tumor	Ovary/Fallopian Tube	Ovarian Epithelial Tumor
ACH-000238	0.0426443374084937	SCC4	Head and Neck Squamous Cell Carcinoma	Head and Neck	Head and Neck Squamous Cell Carcinoma
ACH-000239	0.0285691521967709	HUG1N	Esophagogastric Adenocarcinoma	Esophagus/Stomach	Esophagogastric Adenocarcinoma
ACH-000240	3.785550551739256	HS600T	Non-Cancerous	Fibroblast	Non-Cancerous
ACH-000241	5.924575003392735	JK1	Myeloproliferative Neoplasms	Myeloid	Myeloproliferative Neoplasms
ACH-000242	4.377123749129487	RT4	Bladder Urothelial Carcinoma	Bladder/Urinary Tract	Bladder Urothelial Carcinoma
ACH-000243	0.0285691521967709	DANG	Pancreatic Adenocarcinoma	Pancreas	Pancreatic Adenocarcinoma
ACH-000244	0.0285691521967709	DKMG	Diffuse Glioma	CNS/Brain	Diffuse Glioma
ACH-000245	4.738227400367242	BL41	Non-Hodgkin Lymphoma	Lymphoid	Non-Hodgkin Lymphoma
ACH-000246	0.01435529297707	SLR23	Renal Cell Carcinoma	Kidney	Renal Cell Carcinoma
ACH-000247	0.0	OCUM1	Esophagogastric Adenocarcinoma	Esophagus/Stomach	Esophagogastric Adenocarcinoma
ACH-000248	0.0426443374084937	AU565	Invasive Breast Carcinoma	Breast	Invasive Breast Carcinoma
ACH-000249	3.250961573533219	CL11	Colorectal Adenocarcinoma	Bowel	Colorectal Adenocarcinoma
ACH-000250	0.01435529297707	KMRC20	Renal Cell Carcinoma	Kidney	Renal Cell Carcinoma
ACH-000251	3.324810603420484	NCIH2887	Non-Small Cell Lung Cancer	Lung	Non-Small Cell Lung Cancer
ACH-000252	4.167518503735217	LS1034	Colorectal Adenocarcinoma	Bowel	Colorectal Adenocarcinoma
ACH-000253	3.289834465177509	COLO201	Colorectal Adenocarcinoma	Bowel	Colorectal Adenocarcinoma
ACH-000254	3.237257770900372	SCC15	Head and Neck Squamous Cell Carcinoma	Head and Neck	Head and Neck Squamous Cell Carcinoma
ACH-000255	0.1110313123887439	LMSU	Esophagogastric Adenocarcinoma	Esophagus/Stomach	Esophagogastric Adenocarcinoma
ACH-000256	0.1110313123887439	COV318	Ovarian Epithelial Tumor	Ovary/Fallopian Tube	Ovarian Epithelial Tumor
ACH-000257	4.213347281733441	CORL279	Lung Neuroendocrine Tumor	Lung	Lung Neuroendocrine Tumor
ACH-000258	0.01435529297707	DU4475	Invasive Breast Carcinoma	Breast	Invasive Breast Carcinoma
ACH-000259	0.0285691521967709	KELLY	Neuroblastoma	Peripheral Nervous System	Neuroblastoma
ACH-000260	0.01435529297707	SKNAS	Neuroblastoma	Peripheral Nervous System	Neuroblastoma
ACH-000261	0.0426443374084937	RERFLCAI	Non-Small Cell Lung Cancer	Lung	Non-Small Cell Lung Cancer
ACH-000262	0.0	UOK101	Renal Cell Carcinoma	Kidney	Renal Cell Carcinoma
ACH-000263	0.0285691521967709	KASUMI1	Acute Myeloid Leukemia	Myeloid	Acute Myeloid Leukemia
ACH-000264	0.070389327891398	CALU6	Non-Small Cell Lung Cancer	Lung	Non-Small Cell Lung Cancer
ACH-000265	0.0	KP4	Pancreatic Adenocarcinoma	Pancreas	Pancreatic Adenocarcinoma
ACH-000266	2.859969548221026	SNU213	Pancreatic Adenocarcinoma	Pancreas	Pancreatic Adenocarcinoma
ACH-000267	4.615298579092115	HDLM2	Hodgkin Lymphoma	Lymphoid	Hodgkin Lymphoma
ACH-000268	0.01435529297707	SNU245	Intraductal Papillary Neoplasm of the Bile Duct	Biliary Tract	Intraductal Papillary Neoplasm of the Bile Duct
ACH-000269	2.6644828403646823	AM38	Diffuse Glioma	CNS/Brain	Diffuse Glioma
ACH-000270	0.0565835283663675	HPAC	Pancreatic Adenocarcinoma	Pancreas	Pancreatic Adenocarcinoma
ACH-000271	3.1342209397606338	SUDHL10	Non-Hodgkin Lymphoma	Lymphoid	Non-Hodgkin Lymphoma
ACH-000272	0.01435529297707	SLR24	Renal Cell Carcinoma	Kidney	Renal Cell Carcinoma
ACH-000273	0.0285691521967709	SF539	Diffuse Glioma	CNS/Brain	Diffuse Glioma
ACH-000274	3.4195388915137843	HS852T	Melanoma	Skin	Melanoma
ACH-000275	0.1505596765753814	HS834T	Non-Cancerous	Fibroblast	Non-Cancerous
ACH-000276	0.01435529297707	HCC38	Invasive Breast Carcinoma	Breast	Invasive Breast Carcinoma
ACH-000277	0.01435529297707	HCC1419	Invasive Breast Carcinoma	Breast	Invasive Breast Carcinoma
ACH-000278	0.1110313123887439	COV362	Ovarian Epithelial Tumor	Ovary/Fallopian Tube	Ovarian Epithelial Tumor
ACH-000279	0.01435529297707	EWS502	Ewing Sarcoma	Bone	Ewing Sarcoma
ACH-000280	0.0285691521967709	SNU840	Ovarian Epithelial Tumor	Ovary/Fallopian Tube	Ovarian Epithelial Tumor
ACH-000281	0.01435529297707	KP2	Pancreatic Adenocarcinoma	Pancreas	Pancreatic Adenocarcinoma
ACH-000282	0.0426443374084937	NCIH1755	Non-Small Cell Lung Cancer	Lung	Non-Small Cell Lung Cancer
ACH-000283	0.0565835283663675	A1207	Diffuse Glioma	CNS/Brain	Diffuse Glioma
ACH-000284	3.8629472480209217	HS840T	Non-Cancerous	Fibroblast	Non-Cancerous
ACH-000285	0.01435529297707	TOLEDO	Non-Hodgkin Lymphoma	Lymphoid	Non-Hodgkin Lymphoma
ACH-000286	0.01435529297707	SNU1033	Colorectal Adenocarcinoma	Bowel	Colorectal Adenocarcinoma
ACH-000287	0.01435529297707	NUDUL1	Non-Hodgkin Lymphoma	Lymphoid	Non-Hodgkin Lymphoma
ACH-000288	0.070389327891398	BT549	Invasive Breast Carcinoma	Breast	Invasive Breast Carcinoma
ACH-000289	3.465974464504069	SNU466	Diffuse Glioma	CNS/Brain	Diffuse Glioma
ACH-000290	4.864928972289788	NCIH209	Lung Neuroendocrine Tumor	Lung	Lung Neuroendocrine Tumor
ACH-000291	0.01435529297707	OV90	Ovarian Epithelial Tumor	Ovary/Fallopian Tube	Ovarian Epithelial Tumor
ACH-000292	3.73768676140986	NCIH841	Lung Neuroendocrine Tumor	Lung	Lung Neuroendocrine Tumor
ACH-000293	0.1634987322828795	KLE	Endometrial Carcinoma	Uterus	Endometrial Carcinoma
ACH-000294	0.0	NB4	Acute Myeloid Leukemia	Myeloid	Acute Myeloid Leukemia
ACH-000295	0.0285691521967709	EM2	Myeloproliferative Neoplasms	Myeloid	Myeloproliferative Neoplasms
ACH-000296	0.0285691521967709	OUMS23	Colorectal Adenocarcinoma	Bowel	Colorectal Adenocarcinoma
ACH-000297	0.01435529297707	NCIH889	Lung Neuroendocrine Tumor	Lung	Lung Neuroendocrine Tumor
ACH-000298	0.01435529297707	NCIH2029	Lung Neuroendocrine Tumor	Lung	Lung Neuroendocrine Tumor
ACH-000299	0.0285691521967709	HNT34	Acute Myeloid Leukemia	Myeloid	Acute Myeloid Leukemia
ACH-000300	0.01435529297707	SLR25	Renal Cell Carcinoma	Kidney	Renal Cell Carcinoma
ACH-000301	0.01435529297707	LAMA84	Myeloproliferative Neoplasms	Myeloid	Myeloproliferative Neoplasms
ACH-000302	0.0426443374084937	SNU1077	Endometrial Carcinoma	Uterus	Endometrial Carcinoma
ACH-000303	0.0565835283663675	SNU5	Esophagogastric Adenocarcinoma	Esophagus/Stomach	Esophagogastric Adenocarcinoma
ACH-000304	0.0	WM115	Melanoma	Skin	Melanoma
ACH-000305	0.0285691521967709	ECGI10	Esophageal Squamous Cell Carcinoma	Esophagus/Stomach	Esophageal Squamous Cell Carcinoma
ACH-000306	3.986410935252045	HS688AT	Non-Cancerous	Fibroblast	Non-Cancerous
ACH-000307	2.931683057059806	PK1	Pancreatic Adenocarcinoma	Pancreas	Pancreatic Adenocarcinoma
ACH-000308	0.0285691521967709	EFO21	Ovarian Epithelial Tumor	Ovary/Fallopian Tube	Ovarian Epithelial Tumor
ACH-000310	3.679198570566922	IMR32	Neuroblastoma	Peripheral Nervous System	Neuroblastoma
ACH-000311	0.0	NCIH2122	Non-Small Cell Lung Cancer	Lung	Non-Small Cell Lung Cancer
ACH-000312	4.189824558880018	SKNBE2	Neuroblastoma	Peripheral Nervous System	Neuroblastoma
ACH-000313	4.521050736900963	KMRC3	Renal Cell Carcinoma	Kidney	Renal Cell Carcinoma
ACH-000314	0.0426443374084937	HCC2108	Non-Small Cell Lung Cancer	Lung	Non-Small Cell Lung Cancer
ACH-000315	0.0565835283663675	KARPAS422	Non-Hodgkin Lymphoma	Lymphoid	Non-Hodgkin Lymphoma
ACH-000316	4.603477988254004	SNU886	Hepatocellular Carcinoma	Liver	Hepatocellular Carcinoma
ACH-000317	3.3305584000308026	TUHR14TKB	Renal Cell Carcinoma	Kidney	Renal Cell Carcinoma
ACH-000318	0.2141248053528473	TE10	Esophageal Squamous Cell Carcinoma	Esophagus/Stomach	Esophageal Squamous Cell Carcinoma
ACH-000319	4.488000770834068	MPP89	Pleural Mesothelioma	Pleura	Pleural Mesothelioma
ACH-000320	0.01435529297707	PSN1	Pancreatic Adenocarcinoma	Pancreas	Pancreatic Adenocarcinoma
ACH-000321	5.423241995973661	MOLM6	Myeloproliferative Neoplasms	Myeloid	Myeloproliferative Neoplasms
ACH-000322	0.0565835283663675	HT144	Melanoma	Skin	Melanoma
ACH-000323	0.1243281350022017	42MGBA	Diffuse Glioma	CNS/Brain	Diffuse Glioma
ACH-000324	0.0	JHOC5	Ovarian Epithelial Tumor	Ovary/Fallopian Tube	Ovarian Epithelial Tumor
ACH-000325	0.0285691521967709	SNU620	Esophagogastric Adenocarcinoma	Esophagus/Stomach	Esophagogastric Adenocarcinoma
ACH-000326	4.562547724199122	JURLMK1	Myeloproliferative Neoplasms	Myeloid	Myeloproliferative Neoplasms
ACH-000327	0.0	NCIH1395	Non-Small Cell Lung Cancer	Lung	Non-Small Cell Lung Cancer
ACH-000328	0.0	LN215	Diffuse Glioma	CNS/Brain	Diffuse Glioma
ACH-000329	0.01435529297707	CCFSTTG1	Diffuse Glioma	CNS/Brain	Diffuse Glioma
ACH-000330	0.0426443374084937	EFM19	Invasive Breast Carcinoma	Breast	Invasive Breast Carcinoma
ACH-000331	4.371558862611963	ISTMES2	Pleural Mesothelioma	Pleura	Pleural Mesothelioma
ACH-000332	4.060047383669939	YAPC	Pancreatic Adenocarcinoma	Pancreas	Pancreatic Adenocarcinoma
ACH-000333	0.137503523749935	JHOM2B	Ovarian Epithelial Tumor	Ovary/Fallopian Tube	Ovarian Epithelial Tumor
ACH-000334	4.49761236561836	DB	Non-Hodgkin Lymphoma	Lymphoid	Non-Hodgkin Lymphoma
ACH-000335	3.9307373375628862	MSTO211H	Pleural Mesothelioma	Pleura	Pleural Mesothelioma
ACH-000336	0.1505596765753814	OCIAML3	Acute Myeloid Leukemia	Myeloid	Acute Myeloid Leukemia
ACH-000337	0.0	NCIH3122	Non-Small Cell Lung Cancer	Lung	Non-Small Cell Lung Cancer
ACH-000338	0.0976107966264223	SR786	Non-Hodgkin Lymphoma	Lymphoid	Non-Hodgkin Lymphoma
ACH-000339	0.0840642647884745	HCC461	Non-Small Cell Lung Cancer	Lung	Non-Small Cell Lung Cancer
ACH-000340	3.907852071845964	HS870T	Non-Cancerous	Fibroblast	Non-Cancerous
ACH-000341	4.20945336562895	SKNFI	Neuroblastoma	Peripheral Nervous System	Neuroblastoma
ACH-000342	0.1505596765753814	CL14	Colorectal Adenocarcinoma	Bowel	Colorectal Adenocarcinoma
ACH-000343	0.2387868595871164	NCIH522	Non-Small Cell Lung Cancer	Lung	Non-Small Cell Lung Cancer
ACH-000344	0.070389327891398	SNU668	Esophagogastric Adenocarcinoma	Esophagus/Stomach	Esophagogastric Adenocarcinoma
ACH-000345	0.070389327891398	KPNRTBM1	Neuroblastoma	Peripheral Nervous System	Neuroblastoma
ACH-000346	4.111865963867557	JVM3	Non-Hodgkin Lymphoma	Lymphoid	Non-Hodgkin Lymphoma
ACH-000347	0.01435529297707	QGP1	Pancreatic Neuroendocrine Tumor	Pancreas	Pancreatic Neuroendocrine Tumor
ACH-000348	0.01435529297707	RPMI7951	Melanoma	Skin	Melanoma
ACH-000349	0.070389327891398	HCC1500	Breast Ductal Carcinoma In Situ	Breast	Breast Ductal Carcinoma In Situ
ACH-000350	0.0565835283663675	COLO678	Colorectal Adenocarcinoma	Bowel	Colorectal Adenocarcinoma
ACH-000351	0.0840642647884745	MKN1	Esophagogastric Adenocarcinoma	Esophagus/Stomach	Esophagogastric Adenocarcinoma
ACH-000352	0.0565835283663675	HCC1428	Invasive Breast Carcinoma	Breast	Invasive Breast Carcinoma
ACH-000353	0.070389327891398	TE15	Esophageal Squamous Cell Carcinoma	Esophagus/Stomach	Esophageal Squamous Cell Carcinoma
ACH-000354	0.2509615735332188	CAPAN1	Pancreatic Adenocarcinoma	Pancreas	Pancreatic Adenocarcinoma
ACH-000355	0.01435529297707	NCIH82	Lung Neuroendocrine Tumor	Lung	Lung Neuroendocrine Tumor
ACH-000356	0.0840642647884745	MKN45	Esophagogastric Adenocarcinoma	Esophagus/Stomach	Esophagogastric Adenocarcinoma
ACH-000357	0.0565835283663675	JEKO1	Non-Hodgkin Lymphoma	Lymphoid	Non-Hodgkin Lymphoma
ACH-000358	5.070389327891398	NCIH69	Lung Neuroendocrine Tumor	Lung	Lung Neuroendocrine Tumor
ACH-000359	3.595742339474399	MG63	Osteosarcoma	Bone	Osteosarcoma
ACH-000360	0.0426443374084937	NCIH508	Colorectal Adenocarcinoma	Bowel	Colorectal Adenocarcinoma
ACH-000361	0.0	SKHEP1	Hepatocellular Carcinoma	Liver	Hepatocellular Carcinoma
ACH-000362	4.28835856219366	MOLM13	Acute Myeloid Leukemia	Myeloid	Acute Myeloid Leukemia
ACH-000363	0.0	SKMM2	Non-Hodgkin Lymphoma	Lymphoid	Non-Hodgkin Lymphoma
ACH-000364	0.0426443374084937	U2OS	Osteosarcoma	Bone	Osteosarcoma
ACH-000365	2.920293300211007	SUDHL4	Non-Hodgkin Lymphoma	Lymphoid	Non-Hodgkin Lymphoma
ACH-000366	0.0285691521967709	SKNDZ	Neuroblastoma	Peripheral Nervous System	Neuroblastoma
ACH-000367	2.634593268445757	NCIH226	Pleural Mesothelioma	Pleura	Pleural Mesothelioma
ACH-000368	3.20006486151431	SNU1105	Diffuse Glioma	CNS/Brain	Diffuse Glioma
ACH-000369	0.01435529297707	MOLM16	Acute Myeloid Leukemia	Myeloid	Acute Myeloid Leukemia
ACH-000370	4.292045492492862	SNU626	Diffuse Glioma	CNS/Brain	Diffuse Glioma
ACH-000371	2.9818526532897405	RL	Non-Hodgkin Lymphoma	Lymphoid	Non-Hodgkin Lymphoma
ACH-000372	0.137503523749935	P12ICHIKAWA	T-Lymphoblastic Leukemia/Lymphoma	Lymphoid	T-Lymphoblastic Leukemia/Lymphoma
ACH-000373	2.5310694927259543	SKM1	Acute Myeloid Leukemia	Myeloid	Acute Myeloid Leukemia
ACH-000374	0.0	HCC1143	Invasive Breast Carcinoma	Breast	Invasive Breast Carcinoma
ACH-000375	0.0976107966264223	G402	Renal Cell Carcinoma	Kidney	Renal Cell Carcinoma
ACH-000376	0.0426443374084937	SF295	Diffuse Glioma	CNS/Brain	Diffuse Glioma
ACH-000377	0.0565835283663675	SNU478	Ampullary Carcinoma	Ampulla of Vater	Ampullary Carcinoma
ACH-000378	0.0	NCIH647	Non-Small Cell Lung Cancer	Lung	Non-Small Cell Lung Cancer
ACH-000379	0.0	NCIH1781	Non-Small Cell Lung Cancer	Lung	Non-Small Cell Lung Cancer
ACH-000380	0.070389327891398	KMS12BM	Non-Hodgkin Lymphoma	Lymphoid	Non-Hodgkin Lymphoma
ACH-000381	0.01435529297707	T84	Colorectal Adenocarcinoma	Bowel	Colorectal Adenocarcinoma
ACH-000382	0.0565835283663675	CORL24	Lung Neuroendocrine Tumor	Lung	Lung Neuroendocrine Tumor
ACH-000383	0.0	OE33	Esophagogastric Adenocarcinoma	Esophagus/Stomach	Esophagogastric Adenocarcinoma
ACH-000384	0.0840642647884745	SW780	Bladder Urothelial Carcinoma	Bladder/Urinary Tract	Bladder Urothelial Carcinoma
ACH-000385	0.0565835283663675	SKRC20	Renal Cell Carcinoma	Kidney	Renal Cell Carcinoma
ACH-000386	6.70362677086498	KG1	Acute Myeloid Leukemia	Myeloid	Acute Myeloid Leukemia
ACH-000387	5.3746917520969255	TF1	Acute Myeloid Leukemia	Myeloid	Acute Myeloid Leukemia
ACH-000388	2.9597701552114675	NUDHL1	Non-Hodgkin Lymphoma	Lymphoid	Non-Hodgkin Lymphoma
ACH-000389	4.414812060565847	H4	Diffuse Glioma	CNS/Brain	Diffuse Glioma
ACH-000390	0.01435529297707	LUDLU1	Non-Small Cell Lung Cancer	Lung	Non-Small Cell Lung Cancer
ACH-000391	0.0	MHHES1	Ewing Sarcoma	Bone	Ewing Sarcoma
ACH-000392	0.0426443374084937	CALU3	Non-Small Cell Lung Cancer	Lung	Non-Small Cell Lung Cancer
ACH-000393	0.01435529297707	HLF	Hepatocellular Carcinoma	Liver	Hepatocellular Carcinoma
ACH-000394	0.0976107966264223	NCIH2081	Lung Neuroendocrine Tumor	Lung	Lung Neuroendocrine Tumor
ACH-000395	0.0	NCIH520	Non-Small Cell Lung Cancer	Lung	Non-Small Cell Lung Cancer
ACH-000396	3.33199177823206	J82	Bladder Urothelial Carcinoma	Bladder/Urinary Tract	Bladder Urothelial Carcinoma
ACH-000397	0.0426443374084937	TEN	Endometrial Carcinoma	Uterus	Endometrial Carcinoma
ACH-000398	0.0285691521967709	RI1	Non-Hodgkin Lymphoma	Lymphoid	Non-Hodgkin Lymphoma
ACH-000399	6.328405658958567	NCIH2196	Lung Neuroendocrine Tumor	Lung	Lung Neuroendocrine Tumor
ACH-000400	4.797012977836145	SKCO1	Colorectal Adenocarcinoma	Bowel	Colorectal Adenocarcinoma
ACH-000401	4.531693360861466	COLO800	Melanoma	Skin	Melanoma
ACH-000402	4.185073637876762	BL70	Non-Hodgkin Lymphoma	Lymphoid	Non-Hodgkin Lymphoma
ACH-000403	2.6870606883398924	NCIH747	Colorectal Adenocarcinoma	Bowel	Colorectal Adenocarcinoma
ACH-000404	0.01435529297707	K029AX	Melanoma	Skin	Melanoma
ACH-000405	4.075532631167357	MEC1	Non-Hodgkin Lymphoma	Lymphoid	Non-Hodgkin Lymphoma
ACH-000406	0.01435529297707	U937	Acute Myeloid Leukemia	Myeloid	Acute Myeloid Leukemia
ACH-000407	0.0285691521967709	SNU685	Endometrial Carcinoma	Uterus	Endometrial Carcinoma
ACH-000408	0.1110313123887439	TE5	Esophageal Squamous Cell Carcinoma	Esophagus/Stomach	Esophageal Squamous Cell Carcinoma
ACH-000409	0.01435529297707	OVSAHO	Ovarian Epithelial Tumor	Ovary/Fallopian Tube	Ovarian Epithelial Tumor
ACH-000410	0.0285691521967709	SAOS2	Osteosarcoma	Bone	Osteosarcoma
ACH-000411	0.0565835283663675	769P	Renal Cell Carcinoma	Kidney	Renal Cell Carcinoma
ACH-000412	0.0285691521967709	SNU1197	Colorectal Adenocarcinoma	Bowel	Colorectal Adenocarcinoma
ACH-000413	0.1110313123887439	HS739T	Non-Cancerous	Fibroblast	Non-Cancerous
ACH-000414	0.0285691521967709	NCIH1944	Non-Small Cell Lung Cancer	Lung	Non-Small Cell Lung Cancer
ACH-000415	1.097610796626422	BICR6	Head and Neck Squamous Cell Carcinoma	Head and Neck	Head and Neck Squamous Cell Carcinoma
ACH-000416	0.0285691521967709	NCIH838	Non-Small Cell Lung Cancer	Lung	Non-Small Cell Lung Cancer
ACH-000417	0.0565835283663675	PANC0813	Pancreatic Adenocarcinoma	Pancreas	Pancreatic Adenocarcinoma
ACH-000418	0.0565835283663675	SW1353	Chondrosarcoma	Bone	Chondrosarcoma
ACH-000419	0.1243281350022017	KMS28BM	Non-Hodgkin Lymphoma	Lymphoid	Non-Hodgkin Lymphoma
ACH-000420	0.9560566524124028	SNU449	Hepatocellular Carcinoma	Liver	Hepatocellular Carcinoma
ACH-000421	0.137503523749935	SW837	Colorectal Adenocarcinoma	Bowel	Colorectal Adenocarcinoma
ACH-000422	3.8011586560936985	SNU475	Hepatocellular Carcinoma	Liver	Hepatocellular Carcinoma
ACH-000423	0.0285691521967709	SKMEL3	Melanoma	Skin	Melanoma
ACH-000424	2.9616233282869446	TC71	Ewing Sarcoma	Bone	Ewing Sarcoma
ACH-000425	0.0565835283663675	UACC62	Melanoma	Skin	Melanoma
ACH-000427	4.131754090984813	NCIN87	Esophagogastric Adenocarcinoma	Esophagus/Stomach	Esophagogastric Adenocarcinoma
ACH-000428	0.1634987322828795	UO31	Renal Cell Carcinoma	Kidney	Renal Cell Carcinoma
ACH-000429	3.593353770980297	A704	Renal Cell Carcinoma	Kidney	Renal Cell Carcinoma
ACH-000430	0.0	TYKNU	Ovarian Epithelial Tumor	Ovary/Fallopian Tube	Ovarian Epithelial Tumor
ACH-000431	0.0	NCIH1694	Lung Neuroendocrine Tumor	Lung	Lung Neuroendocrine Tumor
ACH-000432	0.0976107966264223	BV173	Myeloproliferative Neoplasms	Myeloid	Myeloproliferative Neoplasms
ACH-000433	0.01435529297707	CAKI1	Renal Cell Carcinoma	Kidney	Renal Cell Carcinoma
ACH-000434	0.0	NCIH1915	Non-Small Cell Lung Cancer	Lung	Non-Small Cell Lung Cancer
ACH-000435	0.0285691521967709	EFE184	Endometrial Carcinoma	Uterus	Endometrial Carcinoma
ACH-000436	4.552745936748446	OCIMY7	Non-Hodgkin Lymphoma	Lymphoid	Non-Hodgkin Lymphoma
ACH-000437	3.992768430768924	SW1088	Diffuse Glioma	CNS/Brain	Diffuse Glioma
ACH-000438	0.0285691521967709	LU65	Non-Small Cell Lung Cancer	Lung	Non-Small Cell Lung Cancer
ACH-000439	4.54101915313356	ME1	Acute Myeloid Leukemia	Myeloid	Acute Myeloid Leukemia
ACH-000440	0.137503523749935	CA46	Non-Hodgkin Lymphoma	Lymphoid	Non-Hodgkin Lymphoma
ACH-000441	0.01435529297707	SH4	Melanoma	Skin	Melanoma
ACH-000442	0.070389327891398	RERFLCSQ1	Non-Small Cell Lung Cancer	Lung	Non-Small Cell Lung Cancer
ACH-000443	0.070389327891398	OVKATE	Ovarian Epithelial Tumor	Ovary/Fallopian Tube	Ovarian Epithelial Tumor
ACH-000444	0.01435529297707	LU99	Non-Small Cell Lung Cancer	Lung	Non-Small Cell Lung Cancer
ACH-000445	0.0565835283663675	KNS60	Diffuse Glioma	CNS/Brain	Diffuse Glioma
ACH-000446	5.080657663345225	KPNSI9S	Neuroblastoma	Peripheral Nervous System	Neuroblastoma
ACH-000447	0.0285691521967709	NCIH2228	Non-Small Cell Lung Cancer	Lung	Non-Small Cell Lung Cancer
ACH-000448	0.01435529297707	NCIH1666	Non-Small Cell Lung Cancer	Lung	Non-Small Cell Lung Cancer
ACH-000449	0.0426443374084937	MESSA	Uterine Sarcoma/Mesenchymal	Uterus	Uterine Sarcoma/Mesenchymal
ACH-000450	0.0426443374084937	MELHO	Melanoma	Skin	Melanoma
ACH-000451	4.706530552538117	NCIH2085	Non-Small Cell Lung Cancer	Lung	Non-Small Cell Lung Cancer
ACH-000452	0.137503523749935	TE8	Esophageal Squamous Cell Carcinoma	Esophagus/Stomach	Esophageal Squamous Cell Carcinoma
ACH-000453	0.0285691521967709	MOLP2	Non-Hodgkin Lymphoma	Lymphoid	Non-Hodgkin Lymphoma
ACH-000454	0.0426443374084937	HCC95	Non-Small Cell Lung Cancer	Lung	Non-Small Cell Lung Cancer
ACH-000455	4.021479727410452	LN428	Diffuse Glioma	CNS/Brain	Diffuse Glioma
ACH-000456	0.1763227726404629	BCPAP	Poorly Differentiated Thyroid Cancer	Thyroid	Poorly Differentiated Thyroid Cancer
ACH-000457	0.0285691521967709	CAL54	Renal Cell Carcinoma	Kidney	Renal Cell Carcinoma
ACH-000458	3.851998837112446	CJM	Melanoma	Skin	Melanoma
ACH-000459	3.2063306478710496	TUHR10TKB	Renal Cell Carcinoma	Kidney	Renal Cell Carcinoma
ACH-000460	0.0285691521967709	SNU8	Ovarian Epithelial Tumor	Ovary/Fallopian Tube	Ovarian Epithelial Tumor
ACH-000461	0.01435529297707	SNU1196	Intraductal Papillary Neoplasm of the Bile Duct	Biliary Tract	Intraductal Papillary Neoplasm of the Bile Duct
ACH-000462	0.01435529297707	NALM1	Myeloproliferative Neoplasms	Myeloid	Myeloproliferative Neoplasms
ACH-000463	3.708187236020709	NCIH460	Non-Small Cell Lung Cancer	Lung	Non-Small Cell Lung Cancer
ACH-000464	3.648465443027314	CAS1	Diffuse Glioma	CNS/Brain	Diffuse Glioma
ACH-000465	4.473786911614368	SKMEL1	Melanoma	Skin	Melanoma
ACH-000466	0.070389327891398	SNU216	Esophagogastric Adenocarcinoma	Esophagus/Stomach	Esophagogastric Adenocarcinoma
ACH-000467	0.0285691521967709	HCC56	Colorectal Adenocarcinoma	Bowel	Colorectal Adenocarcinoma
ACH-000468	0.0	PK45H	Pancreatic Adenocarcinoma	Pancreas	Pancreatic Adenocarcinoma
ACH-000469	0.2630344058337938	YH13	Diffuse Glioma	CNS/Brain	Diffuse Glioma
ACH-000470	0.1505596765753814	SW1463	Colorectal Adenocarcinoma	Bowel	Colorectal Adenocarcinoma
ACH-000471	0.0565835283663675	LI7	Hepatocellular Carcinoma	Liver	Hepatocellular Carcinoma
ACH-000472	1.454175893185802	HSC2	Head and Neck Squamous Cell Carcinoma	Head and Neck	Head and Neck Squamous Cell Carcinoma
ACH-000473	0.0	RT112	Bladder Urothelial Carcinoma	Bladder/Urinary Tract	Bladder Urothelial Carcinoma
ACH-000475	3.1811025507537978	HUH1	Hepatocellular Carcinoma	Liver	Hepatocellular Carcinoma
ACH-000476	0.0565835283663675	JHH4	Hepatocellular Carcinoma	Liver	Hepatocellular Carcinoma
ACH-000477	3.9231491804723087	MALME3M	Melanoma	Skin	Melanoma
ACH-000478	0.0426443374084937	SNU387	Hepatocellular Carcinoma	Liver	Hepatocellular Carcinoma
ACH-000479	3.782408564927373	KNS81	Diffuse Glioma	CNS/Brain	Diffuse Glioma
ACH-000480	0.0565835283663675	HUH7	Hepatocellular Carcinoma	Liver	Hepatocellular Carcinoma
ACH-000481	0.0285691521967709	NCIH2170	Non-Small Cell Lung Cancer	Lung	Non-Small Cell Lung Cancer
ACH-000482	5.266411766036114	RERFLCKJ	Non-Small Cell Lung Cancer	Lung	Non-Small Cell Lung Cancer
ACH-000483	3.593353770980297	SNU182	Hepatocellular Carcinoma	Liver	Hepatocellular Carcinoma
ACH-000484	2.9818526532897405	VMRCRCW	Renal Cell Carcinoma	Kidney	Renal Cell Carcinoma
ACH-000485	0.0565835283663675	GSU	Esophagogastric Adenocarcinoma	Esophagus/Stomach	Esophagogastric Adenocarcinoma
ACH-000486	0.0565835283663675	KU1919	Bladder Urothelial Carcinoma	Bladder/Urinary Tract	Bladder Urothelial Carcinoma
ACH-000487	2.104336659814736	F36P	Myelodysplastic Syndromes	Myeloid	Myelodysplastic Syndromes
ACH-000488	0.01435529297707	TE11	Esophageal Squamous Cell Carcinoma	Esophagus/Stomach	Esophageal Squamous Cell Carcinoma
ACH-000489	2.6158870739160567	SW1116	Colorectal Adenocarcinoma	Bowel	Colorectal Adenocarcinoma
ACH-000490	0.0840642647884745	SF767	Cervical Squamous Cell Carcinoma	Cervix	Cervical Squamous Cell Carcinoma
ACH-000491	0.070389327891398	NCIH716	Colorectal Adenocarcinoma	Bowel	Colorectal Adenocarcinoma
ACH-000492	0.0426443374084937	MUTZ5	B-Lymphoblastic Leukemia/Lymphoma	Lymphoid	B-Lymphoblastic Leukemia/Lymphoma
ACH-000493	2.942983598187102	SNU423	Hepatocellular Carcinoma	Liver	Hepatocellular Carcinoma
ACH-000494	0.0	OELE	Non-Cancerous	Ovary/Fallopian Tube	Non-Cancerous
ACH-000495	0.3785116232537298	TUHR4TKB	Renal Cell Carcinoma	Kidney	Renal Cell Carcinoma
ACH-000496	0.0426443374084937	NCIH1792	Non-Small Cell Lung Cancer	Lung	Non-Small Cell Lung Cancer
ACH-000498	5.725195817226664	KO52	Acute Myeloid Leukemia	Myeloid	Acute Myeloid Leukemia
ACH-000499	4.624100894628114	EW8	Ewing Sarcoma	Bone	Ewing Sarcoma
ACH-000500	0.0285691521967709	SNU46	Head and Neck Squamous Cell Carcinoma	Head and Neck	Head and Neck Squamous Cell Carcinoma
ACH-000501	0.0285691521967709	LS123	Colorectal Adenocarcinoma	Bowel	Colorectal Adenocarcinoma
ACH-000502	0.0976107966264223	TCCPAN2	Pancreatic Adenocarcinoma	Pancreas	Pancreatic Adenocarcinoma
ACH-000503	0.0285691521967709	BICR16	Head and Neck Squamous Cell Carcinoma	Head and Neck	Head and Neck Squamous Cell Carcinoma
ACH-000504	0.1110313123887439	SNB75	Diffuse Glioma	CNS/Brain	Diffuse Glioma
ACH-000505	0.01435529297707	RKN	Leiomyosarcoma	Soft Tissue	Leiomyosarcoma
ACH-000506	0.0565835283663675	NCIH146	Lung Neuroendocrine Tumor	Lung	Lung Neuroendocrine Tumor
ACH-000507	0.0565835283663675	KE39	Esophagogastric Adenocarcinoma	Esophagus/Stomach	Esophagogastric Adenocarcinoma
ACH-000508	0.070389327891398	CORL88	Lung Neuroendocrine Tumor	Lung	Lung Neuroendocrine Tumor
ACH-000509	4.534808661231747	HUT78	Non-Hodgkin Lymphoma	Lymphoid	Non-Hodgkin Lymphoma
ACH-000510	0.01435529297707	NCIH1299	Non-Small Cell Lung Cancer	Lung	Non-Small Cell Lung Cancer
ACH-000511	0.0426443374084937	CALU1	Non-Small Cell Lung Cancer	Lung	Non-Small Cell Lung Cancer
ACH-000512	5.132988042627442	INA6	Non-Hodgkin Lymphoma	Lymphoid	Non-Hodgkin Lymphoma
ACH-000513	0.0565835283663675	SNU1272	Renal Cell Carcinoma	Kidney	Renal Cell Carcinoma
ACH-000514	3.980025300238734	NCIH1092	Lung Neuroendocrine Tumor	Lung	Lung Neuroendocrine Tumor
ACH-000515	0.0285691521967709	HCC33	Lung Neuroendocrine Tumor	Lung	Lung Neuroendocrine Tumor
ACH-000516	3.91456452349394	CAL78	Chondrosarcoma	Bone	Chondrosarcoma
ACH-000517	0.0565835283663675	SNU410	Pancreatic Adenocarcinoma	Pancreas	Pancreatic Adenocarcinoma
ACH-000518	4.902073579310743	CAL33	Head and Neck Squamous Cell Carcinoma	Head and Neck	Head and Neck Squamous Cell Carcinoma
ACH-000519	0.0426443374084937	PEER	T-Lymphoblastic Leukemia/Lymphoma	Lymphoid	T-Lymphoblastic Leukemia/Lymphoma
ACH-000520	0.0	59M	Ovarian Epithelial Tumor	Ovary/Fallopian Tube	Ovarian Epithelial Tumor
ACH-000521	0.0	NCIH2030	Non-Small Cell Lung Cancer	Lung	Non-Small Cell Lung Cancer
ACH-000522	0.137503523749935	UMUC3	Bladder Urothelial Carcinoma	Bladder/Urinary Tract	Bladder Urothelial Carcinoma
ACH-000523	0.1243281350022017	NCIH1184	Lung Neuroendocrine Tumor	Lung	Lung Neuroendocrine Tumor
ACH-000524	0.01435529297707	KURAMOCHI	Ovarian Epithelial Tumor	Ovary/Fallopian Tube	Ovarian Epithelial Tumor
ACH-000525	4.536052900240209	NCIH2171	Lung Neuroendocrine Tumor	Lung	Lung Neuroendocrine Tumor
ACH-000526	0.1110313123887439	HS821T	Non-Cancerous	Fibroblast	Non-Cancerous
ACH-000527	0.070389327891398	OVISE	Ovarian Epithelial Tumor	Ovary/Fallopian Tube	Ovarian Epithelial Tumor
ACH-000528	0.01435529297707	ABC1	Non-Small Cell Lung Cancer	Lung	Non-Small Cell Lung Cancer
ACH-000529	0.1634987322828795	T173	Non-Cancerous	Fibroblast	Non-Cancerous
ACH-000530	0.9107326619029126	DMS114	Lung Neuroendocrine Tumor	Lung	Lung Neuroendocrine Tumor
ACH-000531	0.0565835283663675	RS5	Non-Cancerous	Fibroblast	Non-Cancerous
ACH-000532	0.0565835283663675	SNU61	Colorectal Adenocarcinoma	Bowel	Colorectal Adenocarcinoma
ACH-000533	3.844988156682612	NCIH2004RT	Rhabdoid Cancer	Kidney	Rhabdoid Cancer
ACH-000534	3.5372960670908418	WSUDLCL2	Non-Hodgkin Lymphoma	Lymphoid	Non-Hodgkin Lymphoma
ACH-000535	0.01435529297707	BXPC3	Pancreatic Adenocarcinoma	Pancreas	Pancreatic Adenocarcinoma
ACH-000536	0.01435529297707	BT20	Invasive Breast Carcinoma	Breast	Invasive Breast Carcinoma
ACH-000537	0.0426443374084937	SNU761	Hepatocellular Carcinoma	Liver	Hepatocellular Carcinoma
ACH-000538	4.333423733725192	HUTU80	Small Bowel Cancer	Bowel	Small Bowel Cancer
ACH-000539	0.0285691521967709	HS618T	Non-Cancerous	Fibroblast	Non-Cancerous
ACH-000540	0.1110313123887439	HS606T	Non-Cancerous	Fibroblast	Non-Cancerous
ACH-000541	0.0285691521967709	KMS34	Non-Hodgkin Lymphoma	Lymphoid	Non-Hodgkin Lymphoma
ACH-000542	0.0285691521967709	HEYA8	Ovarian Epithelial Tumor	Ovary/Fallopian Tube	Ovarian Epithelial Tumor
ACH-000543	3.263034405833794	SNU489	Diffuse Glioma	CNS/Brain	Diffuse Glioma
ACH-000544	1.232660756790275	OE21	Esophageal Squamous Cell Carcinoma	Esophagus/Stomach	Esophageal Squamous Cell Carcinoma
ACH-000545	0.0840642647884745	VMCUB1	Bladder Urothelial Carcinoma	Bladder/Urinary Tract	Bladder Urothelial Carcinoma
ACH-000546	0.1110313123887439	HSC4	Head and Neck Squamous Cell Carcinoma	Head and Neck	Head and Neck Squamous Cell Carcinoma
ACH-000547	4.03738222200308	HT1197	Bladder Urothelial Carcinoma	Bladder/Urinary Tract	Bladder Urothelial Carcinoma
ACH-000548	3.564378168565064	BHY	Head and Neck Squamous Cell Carcinoma	Head and Neck	Head and Neck Squamous Cell Carcinoma
ACH-000549	4.003602236680195	SNU1076	Head and Neck Squamous Cell Carcinoma	Head and Neck	Head and Neck Squamous Cell Carcinoma
ACH-000550	3.679198570566922	IGR39	Melanoma	Skin	Melanoma
ACH-000551	0.01435529297707	K562	Myeloproliferative Neoplasms	Myeloid	Myeloproliferative Neoplasms
ACH-000552	0.1763227726404629	HT29	Colorectal Adenocarcinoma	Bowel	Colorectal Adenocarcinoma
ACH-000553	2.1795110502715103	SQ1	Non-Small Cell Lung Cancer	Lung	Non-Small Cell Lung Cancer
ACH-000554	0.070389327891398	UACC893	Invasive Breast Carcinoma	Breast	Invasive Breast Carcinoma
ACH-000555	0.0285691521967709	A498	Renal Cell Carcinoma	Kidney	Renal Cell Carcinoma
ACH-000556	0.0	SIHA	Cervical Squamous Cell Carcinoma	Cervix	Cervical Squamous Cell Carcinoma
ACH-000557	0.1243281350022017	AML193	Acute Myeloid Leukemia	Myeloid	Acute Myeloid Leukemia
ACH-000558	4.17951105027151	A172	Diffuse Glioma	CNS/Brain	Diffuse Glioma
ACH-000559	0.070389327891398	NCIH1836	Lung Neuroendocrine Tumor	Lung	Lung Neuroendocrine Tumor
ACH-000560	0.0426443374084937	ECC10	Esophagogastric Adenocarcinoma	Esophagus/Stomach	Esophagogastric Adenocarcinoma
ACH-000561	0.01435529297707	TDOTT	Esophageal Squamous Cell Carcinoma	Esophagus/Stomach	Esophageal Squamous Cell Carcinoma
ACH-000562	4.870857864363762	HCC78	Non-Small Cell Lung Cancer	Lung	Non-Small Cell Lung Cancer
ACH-000563	0.070389327891398	EBC1	Non-Small Cell Lung Cancer	Lung	Non-Small Cell Lung Cancer
ACH-000564	0.0426443374084937	KHM1B	Non-Hodgkin Lymphoma	Lymphoid	Non-Hodgkin Lymphoma
ACH-000565	0.0	RCM1	Colorectal Adenocarcinoma	Bowel	Colorectal Adenocarcinoma
ACH-000566	0.070389327891398	SW1710	Bladder Urothelial Carcinoma	Bladder/Urinary Tract	Bladder Urothelial Carcinoma
ACH-000567	0.070389327891398	ST486	Non-Hodgkin Lymphoma	Lymphoid	Non-Hodgkin Lymphoma
ACH-000568	0.0426443374084937	UACC812	Invasive Breast Carcinoma	Breast	Invasive Breast Carcinoma
ACH-000569	0.0	ISTMES1	Pleural Mesothelioma	Pleura	Pleural Mesothelioma
ACH-000570	0.01435529297707	YKG1	Diffuse Glioma	CNS/Brain	Diffuse Glioma
ACH-000571	4.281698250098829	T98G	Diffuse Glioma	CNS/Brain	Diffuse Glioma
ACH-000572	0.0285691521967709	G361	Melanoma	Skin	Melanoma
ACH-000573	0.0285691521967709	MDAMB436	Invasive Breast Carcinoma	Breast	Invasive Breast Carcinoma
ACH-000574	0.0426443374084937	FUOV1	Ovarian Epithelial Tumor	Ovary/Fallopian Tube	Ovarian Epithelial Tumor
ACH-000575	3.1521834190550453	HCC364	Non-Small Cell Lung Cancer	Lung	Non-Small Cell Lung Cancer
ACH-000576	0.0285691521967709	KMS27	Non-Hodgkin Lymphoma	Lymphoid	Non-Hodgkin Lymphoma
ACH-000577	4.498250867527825	JHH2	Hepatocellular Carcinoma	Liver	Hepatocellular Carcinoma
ACH-000578	0.1505596765753814	HCC1171	Non-Small Cell Lung Cancer	Lung	Non-Small Cell Lung Cancer
ACH-000579	0.0	UACC257	Melanoma	Skin	Melanoma
ACH-000580	3.9945797242157473	C32	Melanoma	Skin	Melanoma
ACH-000581	0.0	SNU16	Esophagogastric Adenocarcinoma	Esophagus/Stomach	Esophagogastric Adenocarcinoma
ACH-000582	0.0	COLO741	Melanoma	Skin	Melanoma
ACH-000583	4.135863165368679	MC116	Non-Hodgkin Lymphoma	Lymphoid	Non-Hodgkin Lymphoma
ACH-000584	0.070389327891398	JHOS4	Ovarian Epithelial Tumor	Ovary/Fallopian Tube	Ovarian Epithelial Tumor
ACH-000585	0.070389327891398	EPLC272H	Non-Small Cell Lung Cancer	Lung	Non-Small Cell Lung Cancer
ACH-000586	4.712045448553693	NCIH1876	Lung Neuroendocrine Tumor	Lung	Lung Neuroendocrine Tumor
ACH-000587	0.01435529297707	NCIH1975	Non-Small Cell Lung Cancer	Lung	Non-Small Cell Lung Cancer
ACH-000588	0.0	KMS26	Non-Hodgkin Lymphoma	Lymphoid	Non-Hodgkin Lymphoma
ACH-000589	0.01435529297707	NCIH1437	Non-Small Cell Lung Cancer	Lung	Non-Small Cell Lung Cancer
ACH-000590	0.0285691521967709	NCIH2073	Non-Small Cell Lung Cancer	Lung	Non-Small Cell Lung Cancer
ACH-000591	4.034743949324734	LN235	Diffuse Glioma	CNS/Brain	Diffuse Glioma
ACH-000592	0.0285691521967709	TM31	Diffuse Glioma	CNS/Brain	Diffuse Glioma
ACH-000593	0.01435529297707	BC3C	Bladder Urothelial Carcinoma	Bladder/Urinary Tract	Bladder Urothelial Carcinoma
ACH-000594	0.01435529297707	DMS153	Lung Neuroendocrine Tumor	Lung	Lung Neuroendocrine Tumor
ACH-000595	0.01435529297707	LN229	Diffuse Glioma	CNS/Brain	Diffuse Glioma
ACH-000596	0.01435529297707	LCLC97TM1	Non-Small Cell Lung Cancer	Lung	Non-Small Cell Lung Cancer
ACH-000597	3.980025300238734	TTC709	Embryonal Tumor	CNS/Brain	Embryonal Tumor
ACH-000598	0.0840642647884745	KMS21BM	Non-Hodgkin Lymphoma	Lymphoid	Non-Hodgkin Lymphoma
ACH-000599	0.0	PATU8902	Pancreatic Adenocarcinoma	Pancreas	Pancreatic Adenocarcinoma
ACH-000600	3.918386234446348	SLR26	Renal Cell Carcinoma	Kidney	Renal Cell Carcinoma
ACH-000601	0.0285691521967709	MIAPACA2	Pancreatic Adenocarcinoma	Pancreas	Pancreatic Adenocarcinoma
ACH-000602	0.0565835283663675	M07E	Acute Myeloid Leukemia	Myeloid	Acute Myeloid Leukemia
ACH-000603	0.0285691521967709	BEN	Non-Small Cell Lung Cancer	Lung	Non-Small Cell Lung Cancer
ACH-000604	0.0976107966264223	KYO1	Myeloproliferative Neoplasms	Myeloid	Myeloproliferative Neoplasms
ACH-000605	0.137503523749935	TE6	Esophageal Squamous Cell Carcinoma	Esophagus/Stomach	Esophageal Squamous Cell Carcinoma
ACH-000606	0.0426443374084937	PECAPJ34CLONEC12	Head and Neck Squamous Cell Carcinoma	Head and Neck	Head and Neck Squamous Cell Carcinoma
ACH-000607	0.0565835283663675	KYM1	Rhabdomyosarcoma	Soft Tissue	Rhabdomyosarcoma
ACH-000608	0.1505596765753814	COV644	Ovarian Epithelial Tumor	Ovary/Fallopian Tube	Ovarian Epithelial Tumor
ACH-000609	0.0285691521967709	SF126	Diffuse Glioma	CNS/Brain	Diffuse Glioma
ACH-000610	0.0565835283663675	NCIH2227	Lung Neuroendocrine Tumor	Lung	Lung Neuroendocrine Tumor
ACH-000611	0.1243281350022017	SUDHL6	Non-Hodgkin Lymphoma	Lymphoid	Non-Hodgkin Lymphoma
ACH-000612	5.540089281982523	HUT102	Non-Hodgkin Lymphoma	Lymphoid	Non-Hodgkin Lymphoma
ACH-000613	0.0	HOS	Osteosarcoma	Bone	Osteosarcoma
ACH-000614	3.683696454306516	RVH421	Melanoma	Skin	Melanoma
ACH-000615	0.0840642647884745	SKMEL28	Melanoma	Skin	Melanoma
ACH-000616	3.085764553778314	HS746T	Esophagogastric Adenocarcinoma	Esophagus/Stomach	Esophagogastric Adenocarcinoma
ACH-000617	0.0426443374084937	OVCAR4	Ovarian Epithelial Tumor	Ovary/Fallopian Tube	Ovarian Epithelial Tumor
ACH-000618	0.0565835283663675	SNU1041	Head and Neck Squamous Cell Carcinoma	Head and Neck	Head and Neck Squamous Cell Carcinoma
ACH-000619	3.2957230245399685	PECAPJ15	Head and Neck Squamous Cell Carcinoma	Head and Neck	Head and Neck Squamous Cell Carcinoma
ACH-000620	0.070389327891398	JHH1	Hepatocellular Carcinoma	Liver	Hepatocellular Carcinoma
ACH-000621	0.0285691521967709	MDAMB157	Invasive Breast Carcinoma	Breast	Invasive Breast Carcinoma
ACH-000622	0.0565835283663675	KNS42	Diffuse Glioma	CNS/Brain	Diffuse Glioma
ACH-000623	4.218006150284427	SNU201	Diffuse Glioma	CNS/Brain	Diffuse Glioma
ACH-000624	0.0285691521967709	HCC1806	Breast Ductal Carcinoma In Situ	Breast	Breast Ductal Carcinoma In Situ
ACH-000625	0.0565835283663675	HEP3B217	Hepatocellular Carcinoma	Liver	Hepatocellular Carcinoma
ACH-000626	5.079378111118652	U266B1	Non-Hodgkin Lymphoma	Lymphoid	Non-Hodgkin Lymphoma
ACH-000627	2.533563348214512	LCLC103H	Non-Small Cell Lung Cancer	Lung	Non-Small Cell Lung Cancer
ACH-000628	0.0426443374084937	NCIH596	Non-Small Cell Lung Cancer	Lung	Non-Small Cell Lung Cancer
ACH-000629	0.070389327891398	IOMMLEE	Meningothelial Tumor	CNS/Brain	Meningothelial Tumor
ACH-000630	0.1505596765753814	YD8	Head and Neck Squamous Cell Carcinoma	Head and Neck	Head and Neck Squamous Cell Carcinoma
ACH-000631	0.0565835283663675	KS1	Diffuse Glioma	CNS/Brain	Diffuse Glioma
ACH-000632	2.91456452349394	HS944T	Melanoma	Skin	Melanoma
ACH-000633	0.070389327891398	FU97	Esophagogastric Adenocarcinoma	Esophagus/Stomach	Esophagogastric Adenocarcinoma
ACH-000634	3.775050541483175	LN340	Diffuse Glioma	CNS/Brain	Diffuse Glioma
ACH-000635	0.0565835283663675	SNU119	Ovarian Epithelial Tumor	Ovary/Fallopian Tube	Ovarian Epithelial Tumor
ACH-000636	0.070389327891398	RPMI8402	T-Lymphoblastic Leukemia/Lymphoma	Lymphoid	T-Lymphoblastic Leukemia/Lymphoma
ACH-000637	0.01435529297707	KYSE520	Esophageal Squamous Cell Carcinoma	Esophagus/Stomach	Esophageal Squamous Cell Carcinoma
ACH-000638	2.049630767724601	NCIH441	Non-Small Cell Lung Cancer	Lung	Non-Small Cell Lung Cancer
ACH-000639	0.0840642647884745	NCIH211	Lung Neuroendocrine Tumor	Lung	Lung Neuroendocrine Tumor
ACH-000640	0.0565835283663675	SKMEL31	Melanoma	Skin	Melanoma
ACH-000641	6.118110505607367	CMK	Acute Myeloid Leukemia	Myeloid	Acute Myeloid Leukemia
ACH-000642	0.0285691521967709	HMEL	Non-Cancerous	Breast	Non-Cancerous
ACH-000643	0.01435529297707	HDQP1	Invasive Breast Carcinoma	Breast	Invasive Breast Carcinoma
ACH-000644	0.0285691521967709	COLO829	Melanoma	Skin	Melanoma
ACH-000645	3.2234225499349374	JL1	Pleural Mesothelioma	Pleura	Pleural Mesothelioma
ACH-000646	0.0976107966264223	OVMANA	Ovarian Epithelial Tumor	Ovary/Fallopian Tube	Ovarian Epithelial Tumor
ACH-000647	0.01435529297707	TE1	Esophageal Squamous Cell Carcinoma	Esophagus/Stomach	Esophageal Squamous Cell Carcinoma
ACH-000648	3.499527024215096	NCIH28	Pleural Mesothelioma	Pleura	Pleural Mesothelioma
ACH-000649	3.468583317006828	786O	Renal Cell Carcinoma	Kidney	Renal Cell Carcinoma
ACH-000650	4.05484847699562	IGR37	Melanoma	Skin	Melanoma
ACH-000651	0.0285691521967709	SW620	Colorectal Adenocarcinoma	Bowel	Colorectal Adenocarcinoma
ACH-000652	0.1890338243900171	SUIT2	Pancreatic Adenocarcinoma	Pancreas	Pancreatic Adenocarcinoma
ACH-000653	0.01435529297707	JJN3	Non-Hodgkin Lymphoma	Lymphoid	Non-Hodgkin Lymphoma
ACH-000654	4.343407822297814	RAJI	Non-Hodgkin Lymphoma	Lymphoid	Non-Hodgkin Lymphoma
ACH-000655	2.319039815562536	SF268	Diffuse Glioma	CNS/Brain	Diffuse Glioma
ACH-000656	0.0285691521967709	SUDHL8	Non-Hodgkin Lymphoma	Lymphoid	Non-Hodgkin Lymphoma
ACH-000657	0.0426443374084937	A2780	Ovarian Epithelial Tumor	Ovary/Fallopian Tube	Ovarian Epithelial Tumor
ACH-000659	4.215678596607928	SCLC21H	Lung Neuroendocrine Tumor	Lung	Lung Neuroendocrine Tumor
ACH-000660	0.0840642647884745	SUDHL5	Non-Hodgkin Lymphoma	Lymphoid	Non-Hodgkin Lymphoma
ACH-000661	4.886062338345599	WM1799	Melanoma	Skin	Melanoma
ACH-000662	0.0565835283663675	CORL23	Non-Small Cell Lung Cancer	Lung	Non-Small Cell Lung Cancer
ACH-000663	0.0285691521967709	OVTOKO	Ovarian Epithelial Tumor	Ovary/Fallopian Tube	Ovarian Epithelial Tumor
ACH-000664	4.2964574073712445	SUDHL1	Non-Hodgkin Lymphoma	Lymphoid	Non-Hodgkin Lymphoma
ACH-000665	0.01435529297707	SKMES1	Non-Small Cell Lung Cancer	Lung	Non-Small Cell Lung Cancer
ACH-000666	0.1243281350022017	NCIH1355	Non-Small Cell Lung Cancer	Lung	Non-Small Cell Lung Cancer
ACH-000667	0.0285691521967709	HCC44	Non-Small Cell Lung Cancer	Lung	Non-Small Cell Lung Cancer
ACH-000668	0.0	HCC70	Invasive Breast Carcinoma	Breast	Invasive Breast Carcinoma
ACH-000669	0.01435529297707	SW900	Non-Small Cell Lung Cancer	Lung	Non-Small Cell Lung Cancer
ACH-000670	0.0	SBC5	Lung Neuroendocrine Tumor	Lung	Lung Neuroendocrine Tumor
ACH-000671	4.3826672527450405	HUH6	Hepatoblastoma	Liver	Hepatoblastoma
ACH-000672	4.812498225333564	IALM	Non-Small Cell Lung Cancer	Lung	Non-Small Cell Lung Cancer
ACH-000673	0.01435529297707	LN443	Diffuse Glioma	CNS/Brain	Diffuse Glioma
ACH-000674	0.0	NUGC4	Esophagogastric Adenocarcinoma	Esophagus/Stomach	Esophagogastric Adenocarcinoma
ACH-000675	0.0285691521967709	NCIH1734	Non-Small Cell Lung Cancer	Lung	Non-Small Cell Lung Cancer
ACH-000676	0.0426443374084937	LN464	Diffuse Glioma	CNS/Brain	Diffuse Glioma
ACH-000677	0.3785116232537298	SW1573	Non-Small Cell Lung Cancer	Lung	Non-Small Cell Lung Cancer
ACH-000678	0.0	MKN7	Esophagogastric Adenocarcinoma	Esophagus/Stomach	Esophagogastric Adenocarcinoma
ACH-000679	0.01435529297707	OE19	Esophageal Squamous Cell Carcinoma	Esophagus/Stomach	Esophageal Squamous Cell Carcinoma
ACH-000680	0.0565835283663675	SW948	Colorectal Adenocarcinoma	Bowel	Colorectal Adenocarcinoma
ACH-000681	3.1521834190550453	A549	Non-Small Cell Lung Cancer	Lung	Non-Small Cell Lung Cancer
ACH-000682	3.292781749227846	SNU1066	Head and Neck Squamous Cell Carcinoma	Head and Neck	Head and Neck Squamous Cell Carcinoma
ACH-000683	0.0426443374084937	SNU503	Colorectal Adenocarcinoma	Bowel	Colorectal Adenocarcinoma
ACH-000684	0.0285691521967709	KMRC1	Renal Cell Carcinoma	Kidney	Renal Cell Carcinoma
ACH-000685	0.0	L33	Adenosquamous Carcinoma of the Pancreas	Pancreas	Adenosquamous Carcinoma of the Pancreas
ACH-000686	0.0840642647884745	SNU878	Hepatocellular Carcinoma	Liver	Hepatocellular Carcinoma
ACH-000687	0.0285691521967709	CI1	Non-Hodgkin Lymphoma	Lymphoid	Non-Hodgkin Lymphoma
ACH-000688	0.0285691521967709	OV7	Ovarian Epithelial Tumor	Ovary/Fallopian Tube	Ovarian Epithelial Tumor
ACH-000689	0.0426443374084937	RH18	Rhabdomyosarcoma	Soft Tissue	Rhabdomyosarcoma
ACH-000690	0.1110313123887439	HCC2814	Non-Small Cell Lung Cancer	Lung	Non-Small Cell Lung Cancer
ACH-000691	0.0840642647884745	HCC2157	Invasive Breast Carcinoma	Breast	Invasive Breast Carcinoma
ACH-000692	0.070389327891398	SNU899	Head and Neck Squamous Cell Carcinoma	Head and Neck	Head and Neck Squamous Cell Carcinoma
ACH-000693	0.01435529297707	KYSE180	Esophageal Squamous Cell Carcinoma	Esophagus/Stomach	Esophageal Squamous Cell Carcinoma
ACH-000694	0.0426443374084937	TE9	Esophageal Squamous Cell Carcinoma	Esophagus/Stomach	Esophageal Squamous Cell Carcinoma
ACH-000695	3.967168607532628	CORL47	Lung Neuroendocrine Tumor	Lung	Lung Neuroendocrine Tumor
ACH-000696	0.0426443374084937	OVCAR8	Ovarian Epithelial Tumor	Ovary/Fallopian Tube	Ovarian Epithelial Tumor
ACH-000697	0.0565835283663675	A3KAW	Non-Hodgkin Lymphoma	Lymphoid	Non-Hodgkin Lymphoma
ACH-000698	0.0565835283663675	DMS53	Lung Neuroendocrine Tumor	Lung	Lung Neuroendocrine Tumor
ACH-000699	0.0976107966264223	HCC1395	Invasive Breast Carcinoma	Breast	Invasive Breast Carcinoma
ACH-000700	0.0	NCIH2882	Non-Small Cell Lung Cancer	Lung	Non-Small Cell Lung Cancer
ACH-000701	0.0	RMUGS	Ovarian Epithelial Tumor	Ovary/Fallopian Tube	Ovarian Epithelial Tumor
ACH-000702	0.0285691521967709	L1236	Hodgkin Lymphoma	Lymphoid	Hodgkin Lymphoma
ACH-000703	3.950468414150123	DMS79	Lung Neuroendocrine Tumor	Lung	Lung Neuroendocrine Tumor
ACH-000704	0.01435529297707	OAW42	Ovarian Epithelial Tumor	Ovary/Fallopian Tube	Ovarian Epithelial Tumor
ACH-000705	0.01435529297707	LC1F	Non-Small Cell Lung Cancer	Lung	Non-Small Cell Lung Cancer
ACH-000706	3.8509993947164736	EKVX	Non-Small Cell Lung Cancer	Lung	Non-Small Cell Lung Cancer
ACH-000707	0.0976107966264223	P3HR1	Non-Hodgkin Lymphoma	Lymphoid	Non-Hodgkin Lymphoma
ACH-000708	0.01435529297707	SNU283	Colorectal Adenocarcinoma	Bowel	Colorectal Adenocarcinoma
ACH-000709	0.0426443374084937	KMRC2	Renal Cell Carcinoma	Kidney	Renal Cell Carcinoma
ACH-000710	0.0	NCIH854	Colorectal Adenocarcinoma	Bowel	Colorectal Adenocarcinoma
ACH-000711	0.01435529297707	JIMT1	Invasive Breast Carcinoma	Breast	Invasive Breast Carcinoma
ACH-000712	0.070389327891398	HCC1833	Non-Small Cell Lung Cancer	Lung	Non-Small Cell Lung Cancer
ACH-000713	0.0426443374084937	CAOV3	Ovarian Epithelial Tumor	Ovary/Fallopian Tube	Ovarian Epithelial Tumor
ACH-000714	0.0565835283663675	KMS11	Non-Hodgkin Lymphoma	Lymphoid	Non-Hodgkin Lymphoma
ACH-000715	0.01435529297707	SNU1214	Head and Neck Squamous Cell Carcinoma	Head and Neck	Head and Neck Squamous Cell Carcinoma
ACH-000716	3.0303360783709588	TT2609C02	Well-Differentiated Thyroid Cancer	Thyroid	Well-Differentiated Thyroid Cancer
ACH-000717	0.0	COLO680N	Esophageal Squamous Cell Carcinoma	Esophagus/Stomach	Esophageal Squamous Cell Carcinoma
ACH-000718	0.1763227726404629	NCIH2291	Non-Small Cell Lung Cancer	Lung	Non-Small Cell Lung Cancer
ACH-000719	0.0426443374084937	RMGI	Ovarian Epithelial Tumor	Ovary/Fallopian Tube	Ovarian Epithelial Tumor
ACH-000720	0.0565835283663675	TCCSUP	Bladder Urothelial Carcinoma	Bladder/Urinary Tract	Bladder Urothelial Carcinoma
ACH-000721	0.070389327891398	HMC18	Invasive Breast Carcinoma	Breast	Invasive Breast Carcinoma
ACH-000722	0.0	SNUC1	Colorectal Adenocarcinoma	Bowel	Colorectal Adenocarcinoma
ACH-000723	3.192194165283345	YD10B	Head and Neck Squamous Cell Carcinoma	Head and Neck	Head and Neck Squamous Cell Carcinoma
ACH-000724	0.0285691521967709	HT1376	Bladder Urothelial Carcinoma	Bladder/Urinary Tract	Bladder Urothelial Carcinoma
ACH-000725	0.0285691521967709	HCC202	Breast Ductal Carcinoma In Situ	Breast	Breast Ductal Carcinoma In Situ
ACH-000726	0.2141248053528473	TE14	Esophageal Squamous Cell Carcinoma	Esophagus/Stomach	Esophageal Squamous Cell Carcinoma
ACH-000728	0.0426443374084937	KASUMI2	B-Lymphoblastic Leukemia/Lymphoma	Lymphoid	B-Lymphoblastic Leukemia/Lymphoma
ACH-000729	0.070389327891398	NCIH1963	Lung Neuroendocrine Tumor	Lung	Lung Neuroendocrine Tumor
ACH-000730	0.0285691521967709	SKMEL5	Melanoma	Skin	Melanoma
ACH-000731	0.1763227726404629	HCC2279	Non-Small Cell Lung Cancer	Lung	Non-Small Cell Lung Cancer
ACH-000732	0.0426443374084937	PECAPJ41CLONED2	Head and Neck Squamous Cell Carcinoma	Head and Neck	Head and Neck Squamous Cell Carcinoma
ACH-000733	0.070389327891398	NCIH1838	Non-Small Cell Lung Cancer	Lung	Non-Small Cell Lung Cancer
ACH-000734	3.834913429701039	JHH5	Hepatocellular Carcinoma	Liver	Hepatocellular Carcinoma
ACH-000735	0.01435529297707	PECAPJ49	Head and Neck Squamous Cell Carcinoma	Head and Neck	Head and Neck Squamous Cell Carcinoma
ACH-000736	3.851998837112446	SNU601	Esophagogastric Adenocarcinoma	Esophagus/Stomach	Esophagogastric Adenocarcinoma
ACH-000737	0.070389327891398	NCIH1385	Non-Small Cell Lung Cancer	Lung	Non-Small Cell Lung Cancer
ACH-000738	0.3785116232537298	GB1	Diffuse Glioma	CNS/Brain	Diffuse Glioma
ACH-000739	3.560714954474479	HEPG2	Hepatoblastoma	Liver	Hepatoblastoma
ACH-000740	0.0	A253	Head and Neck Squamous Cell Carcinoma	Head and Neck	Head and Neck Squamous Cell Carcinoma
ACH-000741	0.0426443374084937	UBLC1	Bladder Urothelial Carcinoma	Bladder/Urinary Tract	Bladder Urothelial Carcinoma
ACH-000742	2.811471030529836	DM3	Non-Cancerous	Fibroblast	Non-Cancerous
ACH-000743	4.450881315273369	CORL95	Lung Neuroendocrine Tumor	Lung	Lung Neuroendocrine Tumor
ACH-000744	0.01435529297707	NCIH1623	Non-Small Cell Lung Cancer	Lung	Non-Small Cell Lung Cancer
ACH-000745	0.0	MOLP8	Non-Hodgkin Lymphoma	Lymphoid	Non-Hodgkin Lymphoma
ACH-000746	0.01435529297707	GSS	Esophagogastric Adenocarcinoma	Esophagus/Stomach	Esophagogastric Adenocarcinoma
ACH-000747	3.2479275134435857	NCIH1703	Non-Small Cell Lung Cancer	Lung	Non-Small Cell Lung Cancer
ACH-000748	4.820689560559215	SJSA1	Osteosarcoma	Bone	Osteosarcoma
ACH-000749	0.137503523749935	DMS273	Lung Neuroendocrine Tumor	Lung	Lung Neuroendocrine Tumor
ACH-000750	0.0426443374084937	LOXIMVI	Melanoma	Skin	Melanoma
ACH-000751	0.01435529297707	OCIM1	Acute Myeloid Leukemia	Myeloid	Acute Myeloid Leukemia
ACH-000752	3.75595576955096	NCIH196	Lung Neuroendocrine Tumor	Lung	Lung Neuroendocrine Tumor
ACH-000753	0.0426443374084937	JMSU1	Bladder Urothelial Carcinoma	Bladder/Urinary Tract	Bladder Urothelial Carcinoma
ACH-000754	0.01435529297707	L428	Hodgkin Lymphoma	Lymphoid	Hodgkin Lymphoma
ACH-000755	0.0	HCC2218	Breast Ductal Carcinoma In Situ	Breast	Breast Ductal Carcinoma In Situ
ACH-000756	4.431622959713292	GI1	Diffuse Glioma	CNS/Brain	Diffuse Glioma
ACH-000757	1.7180875839605168	A427	Non-Small Cell Lung Cancer	Lung	Non-Small Cell Lung Cancer
ACH-000758	0.0426443374084937	MKN74	Esophagogastric Adenocarcinoma	Esophagus/Stomach	Esophagogastric Adenocarcinoma
ACH-000759	0.070389327891398	MDAMB175VII	Invasive Breast Carcinoma	Breast	Invasive Breast Carcinoma
ACH-000760	0.6690267655096305	LNZ308	Diffuse Glioma	CNS/Brain	Diffuse Glioma
ACH-000761	0.0285691521967709	NUGC2	Esophagogastric Adenocarcinoma	Esophagus/Stomach	Esophagogastric Adenocarcinoma
ACH-000762	0.2265085298086797	YD38	Head and Neck Squamous Cell Carcinoma	Head and Neck	Head and Neck Squamous Cell Carcinoma
ACH-000763	0.01435529297707	MM1S	Non-Hodgkin Lymphoma	Lymphoid	Non-Hodgkin Lymphoma
ACH-000764	0.0426443374084937	SH10TC	Esophagogastric Adenocarcinoma	Esophagus/Stomach	Esophagogastric Adenocarcinoma
ACH-000765	3.4449320489421824	WM983B	Melanoma	Skin	Melanoma
ACH-000766	4.134220939760634	NCIH1648	Non-Small Cell Lung Cancer	Lung	Non-Small Cell Lung Cancer
ACH-000767	3.9240998856407416	NCIH526	Lung Neuroendocrine Tumor	Lung	Lung Neuroendocrine Tumor
ACH-000768	0.0	MDAMB231	Invasive Breast Carcinoma	Breast	Invasive Breast Carcinoma
ACH-000769	0.070389327891398	LK2	Non-Small Cell Lung Cancer	Lung	Non-Small Cell Lung Cancer
ACH-000770	4.1969217338203295	P31FUJ	Acute Myeloid Leukemia	Myeloid	Acute Myeloid Leukemia
ACH-000771	0.0	BICR56	Head and Neck Squamous Cell Carcinoma	Head and Neck	Head and Neck Squamous Cell Carcinoma
ACH-000772	0.1634987322828795	TE441T	Rhabdomyosarcoma	Soft Tissue	Rhabdomyosarcoma
ACH-000773	3.073820233291672	KIJK	Non-Hodgkin Lymphoma	Lymphoid	Non-Hodgkin Lymphoma
ACH-000774	2.9467308601403097	RERFLCAD2	Non-Small Cell Lung Cancer	Lung	Non-Small Cell Lung Cancer
ACH-000775	0.0840642647884745	NCIH727	Lung Neuroendocrine Tumor	Lung	Lung Neuroendocrine Tumor
ACH-000776	0.0426443374084937	ONS76	Embryonal Tumor	CNS/Brain	Embryonal Tumor
ACH-000777	0.1505596765753814	KYSE30	Esophageal Squamous Cell Carcinoma	Esophagus/Stomach	Esophageal Squamous Cell Carcinoma
ACH-000778	2.805292455600712	HSC3	Head and Neck Squamous Cell Carcinoma	Head and Neck	Head and Neck Squamous Cell Carcinoma
ACH-000779	0.0285691521967709	PC9	Non-Small Cell Lung Cancer	Lung	Non-Small Cell Lung Cancer
ACH-000780	0.0840642647884745	NCIH1105	Lung Neuroendocrine Tumor	Lung	Lung Neuroendocrine Tumor
ACH-000781	0.0	NCIH2023	Non-Small Cell Lung Cancer	Lung	Non-Small Cell Lung Cancer
ACH-000782	0.0426443374084937	SEM	B-Lymphoblastic Leukemia/Lymphoma	Lymphoid	B-Lymphoblastic Leukemia/Lymphoma
ACH-000783	0.070389327891398	CAMA1	Invasive Breast Carcinoma	Breast	Invasive Breast Carcinoma
ACH-000784	0.0	KYSE70	Esophageal Squamous Cell Carcinoma	Esophagus/Stomach	Esophageal Squamous Cell Carcinoma
ACH-000785	3.5223068928713888	NCIH2126	Non-Small Cell Lung Cancer	Lung	Non-Small Cell Lung Cancer
ACH-000786	4.441616269406558	DAUDI	Non-Hodgkin Lymphoma	Lymphoid	Non-Hodgkin Lymphoma
ACH-000787	3.6667565918848033	LXF289	Non-Small Cell Lung Cancer	Lung	Non-Small Cell Lung Cancer
ACH-000788	3.533563348214512	A2058	Melanoma	Skin	Melanoma
ACH-000789	0.0	NCIH810	Non-Small Cell Lung Cancer	Lung	Non-Small Cell Lung Cancer
ACH-000790	0.0426443374084937	SHP77	Lung Neuroendocrine Tumor	Lung	Lung Neuroendocrine Tumor
ACH-000791	0.0285691521967709	RERFLCAD1	Non-Small Cell Lung Cancer	Lung	Non-Small Cell Lung Cancer
ACH-000792	0.0285691521967709	BFTC909	Renal Cell Carcinoma	Kidney	Renal Cell Carcinoma
ACH-000793	0.01435529297707	KATOIII	Esophagogastric Adenocarcinoma	Esophagus/Stomach	Esophagogastric Adenocarcinoma
ACH-000794	0.0565835283663675	BICR22	Head and Neck Squamous Cell Carcinoma	Head and Neck	Head and Neck Squamous Cell Carcinoma
ACH-000796	0.070389327891398	MCAS	Ovarian Epithelial Tumor	Ovary/Fallopian Tube	Ovarian Epithelial Tumor
ACH-000797	0.01435529297707	HLFA	Non-Cancerous	Fibroblast	Non-Cancerous
ACH-000798	0.0285691521967709	CL40	Colorectal Adenocarcinoma	Bowel	Colorectal Adenocarcinoma
ACH-000799	3.8135246892978105	HS695T	Melanoma	Skin	Melanoma
ACH-000800	3.679198570566922	NCIH446	Lung Neuroendocrine Tumor	Lung	Lung Neuroendocrine Tumor
ACH-000801	4.454175893185802	HS936T	Melanoma	Skin	Melanoma
ACH-000802	0.0426443374084937	BFTC905	Bladder Urothelial Carcinoma	Bladder/Urinary Tract	Bladder Urothelial Carcinoma
ACH-000803	0.1243281350022017	COLO668	Lung Neuroendocrine Tumor	Lung	Lung Neuroendocrine Tumor
ACH-000804	0.0565835283663675	NB1	Neuroblastoma	Peripheral Nervous System	Neuroblastoma
ACH-000805	0.1505596765753814	COLO679	Melanoma	Skin	Melanoma
ACH-000806	0.0	L540	Hodgkin Lymphoma	Lymphoid	Hodgkin Lymphoma
ACH-000807	0.0285691521967709	SNU738	Diffuse Glioma	CNS/Brain	Diffuse Glioma
ACH-000808	0.0976107966264223	HUH28	Intraductal Papillary Neoplasm of the Bile Duct	Biliary Tract	Intraductal Papillary Neoplasm of the Bile Duct
ACH-000809	0.1110313123887439	KYSE410	Esophageal Squamous Cell Carcinoma	Esophagus/Stomach	Esophageal Squamous Cell Carcinoma
ACH-000810	3.532316959332765	SKMEL30	Melanoma	Skin	Melanoma
ACH-000811	0.0565835283663675	SKOV3	Ovarian Epithelial Tumor	Ovary/Fallopian Tube	Ovarian Epithelial Tumor
ACH-000812	0.0285691521967709	COLO783	Melanoma	Skin	Melanoma
ACH-000813	2.4646682670034443	T3M10	Non-Small Cell Lung Cancer	Lung	Non-Small Cell Lung Cancer
ACH-000814	0.0426443374084937	HS939T	Melanoma	Skin	Melanoma
ACH-000815	0.0285691521967709	KMH2	Hodgkin Lymphoma	Lymphoid	Hodgkin Lymphoma
ACH-000816	0.0565835283663675	NCIH524	Lung Neuroendocrine Tumor	Lung	Lung Neuroendocrine Tumor
ACH-000817	4.178714641175443	RPMI8226	Non-Hodgkin Lymphoma	Lymphoid	Non-Hodgkin Lymphoma
ACH-000818	0.0285691521967709	BT483	Invasive Breast Carcinoma	Breast	Invasive Breast Carcinoma
ACH-000819	3.820689560559215	LN18	Diffuse Glioma	CNS/Brain	Diffuse Glioma
ACH-000820	0.1634987322828795	SW403	Colorectal Adenocarcinoma	Bowel	Colorectal Adenocarcinoma
ACH-000821	0.0285691521967709	EJM	Non-Hodgkin Lymphoma	Lymphoid	Non-Hodgkin Lymphoma
ACH-000822	3.572889668420581	SKMEL24	Melanoma	Skin	Melanoma
ACH-000823	0.0840642647884745	KYSE140	Esophageal Squamous Cell Carcinoma	Esophagus/Stomach	Esophageal Squamous Cell Carcinoma
ACH-000824	0.01435529297707	KYSE510	Esophageal Squamous Cell Carcinoma	Esophagus/Stomach	Esophageal Squamous Cell Carcinoma
ACH-000825	0.0426443374084937	HOP92	Non-Small Cell Lung Cancer	Lung	Non-Small Cell Lung Cancer
ACH-000826	0.6870606883398922	CAL12T	Non-Small Cell Lung Cancer	Lung	Non-Small Cell Lung Cancer
ACH-000827	3.6403895600549454	WM793	Melanoma	Skin	Melanoma
ACH-000828	0.0565835283663675	ZR7530	Invasive Breast Carcinoma	Breast	Invasive Breast Carcinoma
ACH-000829	5.070818637533277	HUNS1	Non-Hodgkin Lymphoma	Lymphoid	Non-Hodgkin Lymphoma
ACH-000830	0.01435529297707	NCIH1436	Lung Neuroendocrine Tumor	Lung	Lung Neuroendocrine Tumor
ACH-000831	0.1243281350022017	HEC50B	Endometrial Carcinoma	Uterus	Endometrial Carcinoma
ACH-000832	0.1634987322828795	CAL27	Head and Neck Squamous Cell Carcinoma	Head and Neck	Head and Neck Squamous Cell Carcinoma
ACH-000833	2.782408564927373	RH30	Rhabdomyosarcoma	Soft Tissue	Rhabdomyosarcoma
ACH-000834	0.0426443374084937	UMUC1	Bladder Urothelial Carcinoma	Bladder/Urinary Tract	Bladder Urothelial Carcinoma
ACH-000835	0.0426443374084937	GCT	Undifferentiated Pleomorphic Sarcoma/Malignant Fibrous Histiocytoma/High-Grade Spindle Cell Sarcoma	Soft Tissue	Undifferentiated Pleomorphic Sarcoma/Malignant Fibrous Histiocytoma/High-Grade Spindle Cell Sarcoma
ACH-000836	2.933572638261024	YD15	Head and Neck Squamous Cell Carcinoma	Head and Neck	Head and Neck Squamous Cell Carcinoma
ACH-000837	3.886550147324343	NCIH322	Non-Small Cell Lung Cancer	Lung	Non-Small Cell Lung Cancer
ACH-000838	0.0285691521967709	AMO1	Non-Hodgkin Lymphoma	Lymphoid	Non-Hodgkin Lymphoma
ACH-000839	2.560714954474479	SCABER	Bladder Squamous Cell Carcinoma	Bladder/Urinary Tract	Bladder Squamous Cell Carcinoma
ACH-000840	0.070389327891398	HCC366	Non-Small Cell Lung Cancer	Lung	Non-Small Cell Lung Cancer
ACH-000841	0.070389327891398	NCIH2087	Non-Small Cell Lung Cancer	Lung	Non-Small Cell Lung Cancer
ACH-000842	0.0285691521967709	SW480	Colorectal Adenocarcinoma	Bowel	Colorectal Adenocarcinoma
ACH-000843	4.4121040446775694	HARA	Non-Small Cell Lung Cancer	Lung	Non-Small Cell Lung Cancer
ACH-000844	0.070389327891398	DMS454	Lung Neuroendocrine Tumor	Lung	Lung Neuroendocrine Tumor
ACH-000845	0.1505596765753814	NCIH1373	Non-Small Cell Lung Cancer	Lung	Non-Small Cell Lung Cancer
ACH-000846	0.0285691521967709	FADU	Head and Neck Squamous Cell Carcinoma	Head and Neck	Head and Neck Squamous Cell Carcinoma
ACH-000847	0.0976107966264223	HGC27	Esophagogastric Adenocarcinoma	Esophagus/Stomach	Esophagogastric Adenocarcinoma
ACH-000848	4.2539892662307865	JHH7	Hepatocellular Carcinoma	Liver	Hepatocellular Carcinoma
ACH-000849	0.3561438102252753	MDAMB468	Invasive Breast Carcinoma	Breast	Invasive Breast Carcinoma
ACH-000850	0.2509615735332188	HS698T	Non-Cancerous	Fibroblast	Non-Cancerous
ACH-000851	0.0285691521967709	MORCPR	Non-Small Cell Lung Cancer	Lung	Non-Small Cell Lung Cancer
ACH-000852	0.0	NCIH1435	Non-Small Cell Lung Cancer	Lung	Non-Small Cell Lung Cancer
ACH-000853	4.829342193902803	NCIH661	Non-Small Cell Lung Cancer	Lung	Non-Small Cell Lung Cancer
ACH-000854	3.776103988073164	OCIMY5	Non-Hodgkin Lymphoma	Lymphoid	Non-Hodgkin Lymphoma
ACH-000855	0.0426443374084937	KYSE150	Esophageal Squamous Cell Carcinoma	Esophagus/Stomach	Esophageal Squamous Cell Carcinoma
ACH-000856	0.070389327891398	CAL51	Invasive Breast Carcinoma	Breast	Invasive Breast Carcinoma
ACH-000857	0.0565835283663675	CAL851	Invasive Breast Carcinoma	Breast	Invasive Breast Carcinoma
ACH-000858	0.0285691521967709	KNS62	Non-Small Cell Lung Cancer	Lung	Non-Small Cell Lung Cancer
ACH-000859	0.0976107966264223	HCC1954	Breast Ductal Carcinoma In Situ	Breast	Breast Ductal Carcinoma In Situ
ACH-000860	3.3175935046234715	NCIH358	Non-Small Cell Lung Cancer	Lung	Non-Small Cell Lung Cancer
ACH-000861	0.0	HOP62	Non-Small Cell Lung Cancer	Lung	Non-Small Cell Lung Cancer
ACH-000862	0.2141248053528473	KMBC2	Bladder Urothelial Carcinoma	Bladder/Urinary Tract	Bladder Urothelial Carcinoma
ACH-000863	0.070389327891398	DBTRG05MG	Diffuse Glioma	CNS/Brain	Diffuse Glioma
ACH-000864	0.0285691521967709	COLO684	Endometrial Carcinoma	Uterus	Endometrial Carcinoma
ACH-000865	0.01435529297707	KYSE450	Esophageal Squamous Cell Carcinoma	Esophagus/Stomach	Esophageal Squamous Cell Carcinoma
ACH-000866	0.01435529297707	NCIH1048	Lung Neuroendocrine Tumor	Lung	Lung Neuroendocrine Tumor
ACH-000867	3.896271848807375	CHAGOK1	Non-Small Cell Lung Cancer	Lung	Non-Small Cell Lung Cancer
ACH-000868	2.339137384919585	HCC1195	Non-Small Cell Lung Cancer	Lung	Non-Small Cell Lung Cancer
ACH-000869	0.01435529297707	NCIH1568	Non-Small Cell Lung Cancer	Lung	Non-Small Cell Lung Cancer
ACH-000870	0.01435529297707	NCIH1930	Lung Neuroendocrine Tumor	Lung	Lung Neuroendocrine Tumor
ACH-000871	0.0565835283663675	NCIH510	Lung Neuroendocrine Tumor	Lung	Lung Neuroendocrine Tumor
ACH-000872	0.0840642647884745	HCC515	Non-Small Cell Lung Cancer	Lung	Non-Small Cell Lung Cancer
ACH-000873	3.7224660244710894	KYSE270	Esophageal Squamous Cell Carcinoma	Esophagus/Stomach	Esophageal Squamous Cell Carcinoma
ACH-000874	0.0285691521967709	RS411	B-Lymphoblastic Leukemia/Lymphoma	Lymphoid	B-Lymphoblastic Leukemia/Lymphoma
ACH-000875	0.0	NCIH2347	Non-Small Cell Lung Cancer	Lung	Non-Small Cell Lung Cancer
ACH-000876	0.0426443374084937	MDAMB415	Invasive Breast Carcinoma	Breast	Invasive Breast Carcinoma
ACH-000877	0.01435529297707	EB1	Non-Hodgkin Lymphoma	Lymphoid	Non-Hodgkin Lymphoma
ACH-000878	0.01435529297707	HCC15	Non-Small Cell Lung Cancer	Lung	Non-Small Cell Lung Cancer
ACH-000879	0.01435529297707	MFE296	Endometrial Carcinoma	Uterus	Endometrial Carcinoma
ACH-000880	0.0426443374084937	AGS	Esophagogastric Adenocarcinoma	Esophagus/Stomach	Esophagogastric Adenocarcinoma
ACH-000881	0.137503523749935	MELJUSO	Melanoma	Skin	Melanoma
ACH-000882	4.111865963867557	IGR1	Melanoma	Skin	Melanoma
ACH-000883	3.440952198029637	SW1783	Diffuse Glioma	CNS/Brain	Diffuse Glioma
ACH-000884	0.01435529297707	MDAMB435S	Melanoma	Skin	Melanoma
ACH-000885	0.070389327891398	TOV21G	Ovarian Epithelial Tumor	Ovary/Fallopian Tube	Ovarian Epithelial Tumor
ACH-000886	0.01435529297707	NCIH2009	Non-Small Cell Lung Cancer	Lung	Non-Small Cell Lung Cancer
ACH-000887	0.0285691521967709	SF172	Diffuse Glioma	CNS/Brain	Diffuse Glioma
ACH-000888	0.0285691521967709	NCIH1793	Non-Small Cell Lung Cancer	Lung	Non-Small Cell Lung Cancer
ACH-000889	0.0426443374084937	KMM1	Non-Hodgkin Lymphoma	Lymphoid	Non-Hodgkin Lymphoma
ACH-000890	0.01435529297707	SW1271	Lung Neuroendocrine Tumor	Lung	Lung Neuroendocrine Tumor
ACH-000891	3.423578170981797	HCC1438	Non-Small Cell Lung Cancer	Lung	Non-Small Cell Lung Cancer
ACH-000892	4.588564737401351	NCIH1563	Non-Small Cell Lung Cancer	Lung	Non-Small Cell Lung Cancer
ACH-000893	5.289465630958221	NCIH1651	Non-Small Cell Lung Cancer	Lung	Non-Small Cell Lung Cancer
ACH-000894	0.0565835283663675	NCIH1869	Non-Small Cell Lung Cancer	Lung	Non-Small Cell Lung Cancer
ACH-000895	0.0426443374084937	CL34	Colorectal Adenocarcinoma	Bowel	Colorectal Adenocarcinoma
ACH-000896	3.351910961103077	647V	Bladder Urothelial Carcinoma	Bladder/Urinary Tract	Bladder Urothelial Carcinoma
ACH-000897	0.0565835283663675	FTC238	Well-Differentiated Thyroid Cancer	Thyroid	Well-Differentiated Thyroid Cancer
ACH-000898	4.711494906650088	SNU719	Esophagogastric Adenocarcinoma	Esophagus/Stomach	Esophagogastric Adenocarcinoma
ACH-000899	3.673556423990145	WM88	Melanoma	Skin	Melanoma
ACH-000900	0.0285691521967709	NCIH23	Non-Small Cell Lung Cancer	Lung	Non-Small Cell Lung Cancer
ACH-000901	0.0565835283663675	HCC1359	Non-Small Cell Lung Cancer	Lung	Non-Small Cell Lung Cancer
ACH-000902	0.070389327891398	CAL148	Invasive Breast Carcinoma	Breast	Invasive Breast Carcinoma
ACH-000903	0.0	FTC133	Well-Differentiated Thyroid Cancer	Thyroid	Well-Differentiated Thyroid Cancer
ACH-000904	4.775050541483175	NCIH2106	Non-Small Cell Lung Cancer	Lung	Non-Small Cell Lung Cancer
ACH-000905	2.0107798387532423	5637	Bladder Urothelial Carcinoma	Bladder/Urinary Tract	Bladder Urothelial Carcinoma
ACH-000906	0.0285691521967709	ES2	Ovarian Epithelial Tumor	Ovary/Fallopian Tube	Ovarian Epithelial Tumor
ACH-000907	2.669026765509631	SNU349	Renal Cell Carcinoma	Kidney	Renal Cell Carcinoma
ACH-000908	0.01435529297707	SNU520	Esophagogastric Adenocarcinoma	Esophagus/Stomach	Esophagogastric Adenocarcinoma
ACH-000909	0.0565835283663675	JHUEM2	Endometrial Carcinoma	Uterus	Endometrial Carcinoma
ACH-000910	0.0285691521967709	MDAMB453	Invasive Breast Carcinoma	Breast	Invasive Breast Carcinoma
ACH-000911	0.0285691521967709	NUGC3	Esophagogastric Adenocarcinoma	Esophagus/Stomach	Esophagogastric Adenocarcinoma
ACH-000912	0.01435529297707	NCIH2286	Lung Neuroendocrine Tumor	Lung	Lung Neuroendocrine Tumor
ACH-000913	0.1505596765753814	ESS1	Uterine Sarcoma/Mesenchymal	Uterus	Uterine Sarcoma/Mesenchymal
ACH-000914	4.5963388642052	HT	Non-Hodgkin Lymphoma	Lymphoid	Non-Hodgkin Lymphoma
ACH-000915	0.0	IPC298	Melanoma	Skin	Melanoma
ACH-000916	0.0426443374084937	NCIH1573	Non-Small Cell Lung Cancer	Lung	Non-Small Cell Lung Cancer
ACH-000917	0.0426443374084937	TE4	Esophageal Squamous Cell Carcinoma	Esophagus/Stomach	Esophageal Squamous Cell Carcinoma
ACH-000918	0.0426443374084937	MOLT16	T-Lymphoblastic Leukemia/Lymphoma	Lymphoid	T-Lymphoblastic Leukemia/Lymphoma
ACH-000919	0.0	IM95	Esophagogastric Adenocarcinoma	Esophagus/Stomach	Esophagogastric Adenocarcinoma
ACH-000920	0.0565835283663675	CMLT1	Myeloproliferative Neoplasms	Myeloid	Myeloproliferative Neoplasms
ACH-000921	5.658497136656478	NCIH157DM	Non-Small Cell Lung Cancer	Lung	Non-Small Cell Lung Cancer
ACH-000922	0.0285691521967709	RCHACV	B-Lymphoblastic Leukemia/Lymphoma	Lymphoid	B-Lymphoblastic Leukemia/Lymphoma
ACH-000923	0.0285691521967709	BCP1	Non-Hodgkin Lymphoma	Lymphoid	Non-Hodgkin Lymphoma
ACH-000924	0.0	NCIH2172	Non-Small Cell Lung Cancer	Lung	Non-Small Cell Lung Cancer
ACH-000925	0.1243281350022017	DV90	Non-Small Cell Lung Cancer	Lung	Non-Small Cell Lung Cancer
ACH-000926	0.0	HT55	Colorectal Adenocarcinoma	Bowel	Colorectal Adenocarcinoma
ACH-000927	0.0285691521967709	BT474	Invasive Breast Carcinoma	Breast	Invasive Breast Carcinoma
ACH-000928	0.01435529297707	JHUEM1	Endometrial Carcinoma	Uterus	Endometrial Carcinoma
ACH-000929	0.0426443374084937	NCIH2110	Non-Small Cell Lung Cancer	Lung	Non-Small Cell Lung Cancer
ACH-000930	0.0840642647884745	HCC1569	Invasive Breast Carcinoma	Breast	Invasive Breast Carcinoma
ACH-000931	0.0	HMCB	Melanoma	Skin	Melanoma
ACH-000932	4.22881869049588	SNU1	Esophagogastric Adenocarcinoma	Esophagus/Stomach	Esophagogastric Adenocarcinoma
ACH-000933	0.01435529297707	SNU324	Pancreatic Adenocarcinoma	Pancreas	Pancreatic Adenocarcinoma
ACH-000934	0.01435529297707	MDAMB361	Invasive Breast Carcinoma	Breast	Invasive Breast Carcinoma
ACH-000935	0.137503523749935	MDST8	Colorectal Adenocarcinoma	Bowel	Colorectal Adenocarcinoma
ACH-000936	0.0840642647884745	EFO27	Ovarian Epithelial Tumor	Ovary/Fallopian Tube	Ovarian Epithelial Tumor
ACH-000937	0.0976107966264223	PF382	T-Lymphoblastic Leukemia/Lymphoma	Lymphoid	T-Lymphoblastic Leukemia/Lymphoma
ACH-000938	0.0976107966264223	NALM6	B-Lymphoblastic Leukemia/Lymphoma	Lymphoid	B-Lymphoblastic Leukemia/Lymphoma
ACH-000939	0.0285691521967709	SKUT1	Uterine Sarcoma/Mesenchymal	Uterus	Uterine Sarcoma/Mesenchymal
ACH-000940	0.0426443374084937	AN3CA	Endometrial Carcinoma	Uterus	Endometrial Carcinoma
ACH-000941	0.0426443374084937	HEC1B	Endometrial Carcinoma	Uterus	Endometrial Carcinoma
ACH-000942	4.82781902461732	HPBALL	T-Lymphoblastic Leukemia/Lymphoma	Lymphoid	T-Lymphoblastic Leukemia/Lymphoma
ACH-000943	0.01435529297707	RKO	Colorectal Adenocarcinoma	Bowel	Colorectal Adenocarcinoma
ACH-000944	0.01435529297707	NAMALWA	Non-Hodgkin Lymphoma	Lymphoid	Non-Hodgkin Lymphoma
ACH-000945	0.0285691521967709	NCIH650	Non-Small Cell Lung Cancer	Lung	Non-Small Cell Lung Cancer
ACH-000946	0.0426443374084937	HEC265	Endometrial Carcinoma	Uterus	Endometrial Carcinoma
ACH-000947	0.070389327891398	OVK18	Ovarian Epithelial Tumor	Ovary/Fallopian Tube	Ovarian Epithelial Tumor
ACH-000948	4.362469888750209	2313287	Esophagogastric Adenocarcinoma	Esophagus/Stomach	Esophagogastric Adenocarcinoma
ACH-000949	0.4005379295837288	TGBC11TKB	Esophagogastric Adenocarcinoma	Esophagus/Stomach	Esophagogastric Adenocarcinoma
ACH-000950	4.813011548605618	LOVO	Colorectal Adenocarcinoma	Bowel	Colorectal Adenocarcinoma
ACH-000951	0.1243281350022017	NCIH2342	Non-Small Cell Lung Cancer	Lung	Non-Small Cell Lung Cancer
ACH-000952	4.614120868789254	MDAPCA2B	Prostate Adenocarcinoma	Prostate	Prostate Adenocarcinoma
ACH-000953	3.658782734012828	SUPT1	T-Lymphoblastic Leukemia/Lymphoma	Lymphoid	T-Lymphoblastic Leukemia/Lymphoma
ACH-000954	0.1634987322828795	HEC1A	Endometrial Carcinoma	Uterus	Endometrial Carcinoma
ACH-000955	4.648465443027314	SNU407	Colorectal Adenocarcinoma	Bowel	Colorectal Adenocarcinoma
ACH-000956	4.463360885816658	22RV1	Prostate Adenocarcinoma	Prostate	Prostate Adenocarcinoma
ACH-000957	0.0426443374084937	LS180	Colorectal Adenocarcinoma	Bowel	Colorectal Adenocarcinoma
ACH-000958	0.1890338243900171	SW48	Colorectal Adenocarcinoma	Bowel	Colorectal Adenocarcinoma
ACH-000959	4.108524456778169	SNUC4	Colorectal Adenocarcinoma	Bowel	Colorectal Adenocarcinoma
ACH-000960	0.0426443374084937	REH	B-Lymphoblastic Leukemia/Lymphoma	Lymphoid	B-Lymphoblastic Leukemia/Lymphoma
ACH-000961	0.0426443374084937	ISHIKAWAHERAKLIO02ER	Endometrial Carcinoma	Uterus	Endometrial Carcinoma
ACH-000962	0.0	OC314	Ovarian Epithelial Tumor	Ovary/Fallopian Tube	Ovarian Epithelial Tumor
ACH-000963	0.0	CCK81	Colorectal Adenocarcinoma	Bowel	Colorectal Adenocarcinoma
ACH-000964	4.538538163629804	MOLT3	Non-Hodgkin Lymphoma	Lymphoid	Non-Hodgkin Lymphoma
ACH-000965	0.0565835283663675	RL952	Endometrial Carcinoma	Uterus	Endometrial Carcinoma
ACH-000966	0.1243281350022017	IGROV1	Ovarian Epithelial Tumor	Ovary/Fallopian Tube	Ovarian Epithelial Tumor
ACH-000967	0.01435529297707	SNUC2A	Colorectal Adenocarcinoma	Bowel	Colorectal Adenocarcinoma
ACH-000968	3.526068811667588	COLO792	Melanoma	Skin	Melanoma
ACH-000969	0.0	KM12	Colorectal Adenocarcinoma	Bowel	Colorectal Adenocarcinoma
ACH-000970	0.1505596765753814	SNUC5	Colorectal Adenocarcinoma	Bowel	Colorectal Adenocarcinoma
ACH-000971	2.049630767724601	HCT116	Colorectal Adenocarcinoma	Bowel	Colorectal Adenocarcinoma
ACH-000972	0.0	HEC151	Endometrial Carcinoma	Uterus	Endometrial Carcinoma
ACH-000973	0.0426443374084937	639V	Urethral Cancer	Bladder/Urinary Tract	Urethral Cancer
ACH-000974	0.01435529297707	SNGM	Endometrial Carcinoma	Uterus	Endometrial Carcinoma
ACH-000975	0.0	HCC2450	Non-Small Cell Lung Cancer	Lung	Non-Small Cell Lung Cancer
ACH-000976	1.3103401206121503	HUCCT1	Intraductal Papillary Neoplasm of the Bile Duct	Biliary Tract	Intraductal Papillary Neoplasm of the Bile Duct
ACH-000977	3.882643049361841	LNCAPCLONEFGC	Prostate Adenocarcinoma	Prostate	Prostate Adenocarcinoma
ACH-000978	0.0840642647884745	EN	Endometrial Carcinoma	Uterus	Endometrial Carcinoma
ACH-000980	0.0426443374084937	NCIH1155	Non-Small Cell Lung Cancer	Lung	Non-Small Cell Lung Cancer
ACH-000981	3.968090752045256	DND41	T-Lymphoblastic Leukemia/Lymphoma	Lymphoid	T-Lymphoblastic Leukemia/Lymphoma
ACH-000982	0.0840642647884745	GP2D	Colorectal Adenocarcinoma	Bowel	Colorectal Adenocarcinoma
ACH-000983	0.0565835283663675	KCL22	Myeloproliferative Neoplasms	Myeloid	Myeloproliferative Neoplasms
ACH-000984	0.0840642647884745	HEC6	Endometrial Carcinoma	Uterus	Endometrial Carcinoma
ACH-000985	0.01435529297707	LS411N	Colorectal Adenocarcinoma	Bowel	Colorectal Adenocarcinoma
ACH-000986	0.0426443374084937	HT115	Colorectal Adenocarcinoma	Bowel	Colorectal Adenocarcinoma
ACH-000987	4.489928219405183	MEWO	Melanoma	Skin	Melanoma
ACH-000988	0.0	MFE319	Endometrial Carcinoma	Uterus	Endometrial Carcinoma
ACH-000989	0.0	SNU175	Colorectal Adenocarcinoma	Bowel	Colorectal Adenocarcinoma
ACH-000990	0.0840642647884745	HEC108	Endometrial Carcinoma	Uterus	Endometrial Carcinoma
ACH-000991	0.1243281350022017	SNU81	Colorectal Adenocarcinoma	Bowel	Colorectal Adenocarcinoma
ACH-000993	0.01435529297707	JHUEM7	Endometrial Carcinoma	Uterus	Endometrial Carcinoma
ACH-000994	0.0285691521967709	HEC59	Endometrial Carcinoma	Uterus	Endometrial Carcinoma
ACH-000995	3.628773595201645	JURKAT	T-Lymphoblastic Leukemia/Lymphoma	Lymphoid	T-Lymphoblastic Leukemia/Lymphoma
ACH-000996	0.01435529297707	HEC251	Endometrial Carcinoma	Uterus	Endometrial Carcinoma
ACH-000997	3.856985689782205	HCT15	Colorectal Adenocarcinoma	Bowel	Colorectal Adenocarcinoma
ACH-000998	0.0565835283663675	CW2	Colorectal Adenocarcinoma	Bowel	Colorectal Adenocarcinoma
ACH-000999	3.237257770900372	SNU1040	Colorectal Adenocarcinoma	Bowel	Colorectal Adenocarcinoma
ACH-001001	0.01435529297707	143B	Osteosarcoma	Bone	Osteosarcoma
ACH-001016	1.5459683691052926	BECKER	Diffuse Glioma	CNS/Brain	Diffuse Glioma
ACH-001020	3.5197934862411	BT16	Embryonal Tumor	CNS/Brain	Embryonal Tumor
ACH-001022	0.0	CBAGPN	Ewing Sarcoma	Bone	Ewing Sarcoma
ACH-001028	0.0	CHLA06ATRT	Embryonal Tumor	CNS/Brain	Embryonal Tumor
ACH-001029	0.0	CHLA10	Ewing Sarcoma	Bone	Ewing Sarcoma
ACH-001030	0.0	CHLA218	Ewing Sarcoma	Bone	Ewing Sarcoma
ACH-001031	0.0	CHLA266	Embryonal Tumor	CNS/Brain	Embryonal Tumor
ACH-001032	0.01435529297707	CHLA32	Ewing Sarcoma	Bone	Ewing Sarcoma
ACH-001033	0.0565835283663675	CHLA57	Embryonal Tumor	CNS/Brain	Embryonal Tumor
ACH-001034	0.0	CHLA9	Ewing Sarcoma	Bone	Ewing Sarcoma
ACH-001035	2.541019153133559	CHLA99	Ewing Sarcoma	Bone	Ewing Sarcoma
ACH-001036	4.181102550753798	CMK115	Acute Myeloid Leukemia	Myeloid	Acute Myeloid Leukemia
ACH-001038	3.5447326559326235	COGE352	Embryonal Tumor	CNS/Brain	Embryonal Tumor
ACH-001041	0.0	CHL1DM	Melanoma	Skin	Melanoma
ACH-001048	0.0	COV504	Ovarian Epithelial Tumor	Ovary/Fallopian Tube	Ovarian Epithelial Tumor
ACH-001050	3.499527024215096	CW9019	Rhabdomyosarcoma	Soft Tissue	Rhabdomyosarcoma
ACH-001053	0.0	D425	Embryonal Tumor	CNS/Brain	Embryonal Tumor
ACH-001054	2.643856189774725	D458	Embryonal Tumor	CNS/Brain	Embryonal Tumor
ACH-001057	3.37851162325373	DERL2	Non-Hodgkin Lymphoma	Lymphoid	Non-Hodgkin Lymphoma
ACH-001059	4.286881147788161	DL	Embryonal Tumor	CNS/Brain	Embryonal Tumor
ACH-001060	0.01435529297707	DL40	Non-Hodgkin Lymphoma	Lymphoid	Non-Hodgkin Lymphoma
ACH-001061	3.0874628412503395	DLD1	Colorectal Adenocarcinoma	Bowel	Colorectal Adenocarcinoma
ACH-001067	0.411426245726465	F5	Meningothelial Tumor	CNS/Brain	Meningothelial Tumor
ACH-001068	0.0285691521967709	FEPD	Non-Hodgkin Lymphoma	Lymphoid	Non-Hodgkin Lymphoma
ACH-001075	0.0285691521967709	NCIH292	Non-Small Cell Lung Cancer	Lung	Non-Small Cell Lung Cancer
ACH-001086	0.01435529297707	HELA	Cervical Adenocarcinoma	Cervix	Cervical Adenocarcinoma
ACH-001096	0.0565835283663675	JR	Rhabdomyosarcoma	Soft Tissue	Rhabdomyosarcoma
ACH-001097	2.2720231890610485	KARPAS384	Non-Hodgkin Lymphoma	Lymphoid	Non-Hodgkin Lymphoma
ACH-001098	0.0	KCIMOH1	Pancreatic Adenocarcinoma	Pancreas	Pancreatic Adenocarcinoma
ACH-001099	0.0	KD	Embryonal Tumor	CNS/Brain	Embryonal Tumor
ACH-001100	0.0	KHYG1	T-Lymphoblastic Leukemia/Lymphoma	Lymphoid	T-Lymphoblastic Leukemia/Lymphoma
ACH-001106	0.01435529297707	KOPN8	B-Lymphoblastic Leukemia/Lymphoma	Lymphoid	B-Lymphoblastic Leukemia/Lymphoma
ACH-001109	3.670160514126634	KPMRTRY	Rhabdoid Cancer	Kidney	Rhabdoid Cancer
ACH-001111	0.0	L82	Non-Hodgkin Lymphoma	Lymphoid	Non-Hodgkin Lymphoma
ACH-001113	0.0	LC1SQSF	Non-Small Cell Lung Cancer	Lung	Non-Small Cell Lung Cancer
ACH-001119	0.0426443374084937	MAC2A	Non-Hodgkin Lymphoma	Lymphoid	Non-Hodgkin Lymphoma
ACH-001128	0.01435529297707	MON	Embryonal Tumor	CNS/Brain	Embryonal Tumor
ACH-001129	4.467931546026287	MONOMAC1	Acute Myeloid Leukemia	Myeloid	Acute Myeloid Leukemia
ACH-001132	0.0	MTA	T-Lymphoblastic Leukemia/Lymphoma	Lymphoid	T-Lymphoblastic Leukemia/Lymphoma
ACH-001134	2.634593268445757	MYLA	T-Lymphoblastic Leukemia/Lymphoma	Lymphoid	T-Lymphoblastic Leukemia/Lymphoma
ACH-001142	4.100977647724821	NHAHTDD	Non-Cancerous	CNS/Brain	Non-Cancerous
ACH-001145	0.0	OC316	Ovarian Epithelial Tumor	Ovary/Fallopian Tube	Ovarian Epithelial Tumor
ACH-001147	0.0285691521967709	OCILY12	Non-Hodgkin Lymphoma	Lymphoid	Non-Hodgkin Lymphoma
ACH-001148	0.0840642647884745	OCILY132	Non-Hodgkin Lymphoma	Lymphoid	Non-Hodgkin Lymphoma
ACH-001151	0.0	OVCAR5	Ovarian Epithelial Tumor	Ovary/Fallopian Tube	Ovarian Epithelial Tumor
ACH-001163	0.0	CCLFPEDS0001T	Renal Cell Carcinoma	Kidney	Renal Cell Carcinoma
ACH-001164	2.689299160535892	CCLFPEDS0003T	Undifferentiated Pleomorphic Sarcoma/Malignant Fibrous Histiocytoma/High-Grade Spindle Cell Sarcoma	Soft Tissue	Undifferentiated Pleomorphic Sarcoma/Malignant Fibrous Histiocytoma/High-Grade Spindle Cell Sarcoma
ACH-001172	0.0	U251MGDM	Diffuse Glioma	CNS/Brain	Diffuse Glioma
ACH-001183	0.0	RT11284	Bladder Urothelial Carcinoma	Bladder/Urinary Tract	Bladder Urothelial Carcinoma
ACH-001184	0.01435529297707	SCMCRM2	Rhabdomyosarcoma	Soft Tissue	Rhabdomyosarcoma
ACH-001188	0.0	SHSY5Y	Neuroblastoma	Peripheral Nervous System	Neuroblastoma
ACH-001190	3.145677455195635	SKMEL2	Melanoma	Skin	Melanoma
ACH-001192	0.0	SKNEP1	Ewing Sarcoma	Bone	Ewing Sarcoma
ACH-001193	0.0840642647884745	SKPNDW	Embryonal Tumor	CNS/Brain	Embryonal Tumor
ACH-001194	0.0	SKRC31	Renal Cell Carcinoma	Kidney	Renal Cell Carcinoma
ACH-001196	2.292781749227846	SMSCTR	Rhabdomyosarcoma	Soft Tissue	Rhabdomyosarcoma
ACH-001197	4.971313624068879	SMZ1	Non-Hodgkin Lymphoma	Lymphoid	Non-Hodgkin Lymphoma
ACH-001200	4.646738698307846	STM9101	Rhabdoid Cancer	Kidney	Rhabdoid Cancer
ACH-001201	0.0285691521967709	SUMB002	Embryonal Tumor	CNS/Brain	Embryonal Tumor
ACH-001207	3.7322691995014496	TIG3TD	Non-Cancerous	Fibroblast	Non-Cancerous
ACH-001210	0.1110313123887439	TTC1240	Rhabdoid Cancer	Kidney	Rhabdoid Cancer
ACH-001211	0.070389327891398	TTC549	Embryonal Tumor	CNS/Brain	Embryonal Tumor
ACH-001228	2.594548549550354	UPCISCC152	Head and Neck Squamous Cell Carcinoma	Head and Neck	Head and Neck Squamous Cell Carcinoma
ACH-001229	0.0	UPCISCC154	Head and Neck Squamous Cell Carcinoma	Head and Neck	Head and Neck Squamous Cell Carcinoma
ACH-001232	3.3132458517875616	UW228	Embryonal Tumor	CNS/Brain	Embryonal Tumor
ACH-001239	0.3103401206121505	WM2664	Melanoma	Skin	Melanoma
ACH-001270	0.0	127399	Synovial Sarcoma	Soft Tissue	Synovial Sarcoma
ACH-001274	0.0	SW982	Synovial Sarcoma	Soft Tissue	Synovial Sarcoma
ACH-001275	0.0565835283663675	SYO1	Synovial Sarcoma	Soft Tissue	Synovial Sarcoma
ACH-001277	3.3936907641874536	YAMATO	Synovial Sarcoma	Soft Tissue	Synovial Sarcoma
ACH-001278	0.01435529297707	BIN67	Ovarian Epithelial Tumor	Ovary/Fallopian Tube	Ovarian Epithelial Tumor
ACH-001279	0.0285691521967709	SCCOHT1	Ovarian Epithelial Tumor	Ovary/Fallopian Tube	Ovarian Epithelial Tumor
ACH-001280	0.0	SCS214	Synovial Sarcoma	Soft Tissue	Synovial Sarcoma
ACH-001283	2.8914191868460786	TC106	Ewing Sarcoma	Bone	Ewing Sarcoma
ACH-001289	3.745237332129749	COGAR359	Embryonal Tumor	CNS/Brain	Embryonal Tumor
ACH-001295	0.0	Y79	Retinoblastoma	Eye	Retinoblastoma
ACH-001300	0.01435529297707	CHLA15	Neuroblastoma	Peripheral Nervous System	Neuroblastoma
ACH-001301	0.0	COGN278	Neuroblastoma	Peripheral Nervous System	Neuroblastoma
ACH-001302	0.0	COGN305	Neuroblastoma	Peripheral Nervous System	Neuroblastoma
ACH-001303	2.353323291162897	NB1643	Neuroblastoma	Peripheral Nervous System	Neuroblastoma
ACH-001306	0.0	8305C	Anaplastic Thyroid Cancer	Thyroid	Anaplastic Thyroid Cancer
ACH-001307	0.1110313123887439	8505C	Anaplastic Thyroid Cancer	Thyroid	Anaplastic Thyroid Cancer
ACH-001310	3.676944359106912	HA1E	Non-Cancerous	Kidney	Non-Cancerous
ACH-001318	0.01435529297707	PLCPRF5	Hepatocellular Carcinoma	Liver	Hepatocellular Carcinoma
ACH-001321	0.1243281350022017	TT	Medullary Thyroid Cancer	Thyroid	Medullary Thyroid Cancer
ACH-001322	0.0	CME1	Synovial Sarcoma	Soft Tissue	Synovial Sarcoma
ACH-001328	0.0426443374084937	A431	Cutaneous Squamous Cell Carcinoma	Skin	Cutaneous Squamous Cell Carcinoma
ACH-001329	3.5909612413426	ANGMCSS	Diffuse Glioma	CNS/Brain	Diffuse Glioma
ACH-001332	0.0	BICR78	Head and Neck Squamous Cell Carcinoma	Head and Neck	Head and Neck Squamous Cell Carcinoma
ACH-001333	0.0285691521967709	C33A	Cervical Squamous Cell Carcinoma	Cervix	Cervical Squamous Cell Carcinoma
ACH-001334	0.0	C4I	Cervical Squamous Cell Carcinoma	Cervix	Cervical Squamous Cell Carcinoma
ACH-001335	0.0	C4II	Cervical Squamous Cell Carcinoma	Cervix	Cervical Squamous Cell Carcinoma
ACH-001336	0.0	CASKI	Cervical Squamous Cell Carcinoma	Cervix	Cervical Squamous Cell Carcinoma
ACH-001338	2.823749360308273	CHP134	Neuroblastoma	Peripheral Nervous System	Neuroblastoma
ACH-001339	2.963474123974886	COLO794	Melanoma	Skin	Melanoma
ACH-001340	0.0	COV413A	Ovarian Epithelial Tumor	Ovary/Fallopian Tube	Ovarian Epithelial Tumor
ACH-001341	0.0	DOTC24510	Mixed Cervical Carcinoma	Cervix	Mixed Cervical Carcinoma
ACH-001344	0.01435529297707	GIMEN	Neuroblastoma	Peripheral Nervous System	Neuroblastoma
ACH-001345	0.01435529297707	GP5D	Colorectal Adenocarcinoma	Bowel	Colorectal Adenocarcinoma
ACH-001346	0.0	H103	Head and Neck Squamous Cell Carcinoma	Head and Neck	Head and Neck Squamous Cell Carcinoma
ACH-001347	2.666756591884804	H157	Head and Neck Squamous Cell Carcinoma	Head and Neck	Head and Neck Squamous Cell Carcinoma
ACH-001350	0.0	HTCC3	Anaplastic Thyroid Cancer	Thyroid	Anaplastic Thyroid Cancer
ACH-001353	0.0	JOPACA1	Pancreatic Adenocarcinoma	Pancreas	Pancreatic Adenocarcinoma
ACH-001354	0.0	LAN2	Neuroblastoma	Peripheral Nervous System	Neuroblastoma
ACH-001356	0.0	MB1	Anaplastic Thyroid Cancer	Thyroid	Anaplastic Thyroid Cancer
ACH-001360	0.0	MS751	Cervical Squamous Cell Carcinoma	Cervix	Cervical Squamous Cell Carcinoma
ACH-001366	2.38404980679516	NGP	Neuroblastoma	Peripheral Nervous System	Neuroblastoma
ACH-001367	0.0	NMB	Neuroblastoma	Peripheral Nervous System	Neuroblastoma
ACH-001368	0.0	OACM51	Esophagogastric Adenocarcinoma	Esophagus/Stomach	Esophagogastric Adenocarcinoma
ACH-001369	0.0	OCIC5X	Ovarian Epithelial Tumor	Ovary/Fallopian Tube	Ovarian Epithelial Tumor
ACH-001370	0.0	OCIP5X	Ovarian Epithelial Tumor	Ovary/Fallopian Tube	Ovarian Epithelial Tumor
ACH-001373	0.0285691521967709	OV17R	Ovarian Epithelial Tumor	Ovary/Fallopian Tube	Ovarian Epithelial Tumor
ACH-001374	0.0	PA1	Ovarian Germ Cell Tumor	Ovary/Fallopian Tube	Ovarian Germ Cell Tumor
ACH-001375	0.0	PACADD119	Pancreatic Adenocarcinoma	Pancreas	Pancreatic Adenocarcinoma
ACH-001376	0.01435529297707	PACADD135	Pancreatic Adenocarcinoma	Pancreas	Pancreatic Adenocarcinoma
ACH-001377	0.0	PACADD137	Pancreatic Adenocarcinoma	Pancreas	Pancreatic Adenocarcinoma
ACH-001378	2.16349873228288	PACADD159	Pancreatic Adenocarcinoma	Pancreas	Pancreatic Adenocarcinoma
ACH-001379	0.0	PACADD161	Pancreatic Adenocarcinoma	Pancreas	Pancreatic Adenocarcinoma
ACH-001380	0.0	PACADD165	Pancreatic Adenocarcinoma	Pancreas	Pancreatic Adenocarcinoma
ACH-001382	0.0	PACADD188	Pancreatic Adenocarcinoma	Pancreas	Pancreatic Adenocarcinoma
ACH-001384	0.0	RO82W1	Well-Differentiated Thyroid Cancer	Thyroid	Well-Differentiated Thyroid Cancer
ACH-001385	3.12267271882414	RPMI2650	Head and Neck Squamous Cell Carcinoma	Head and Neck	Head and Neck Squamous Cell Carcinoma
ACH-001386	2.488000770834068	SCLC22H	Lung Neuroendocrine Tumor	Lung	Lung Neuroendocrine Tumor
ACH-001388	0.0	SUM102PT	Invasive Breast Carcinoma	Breast	Invasive Breast Carcinoma
ACH-001389	0.0	SUM1315MO2	Invasive Breast Carcinoma	Breast	Invasive Breast Carcinoma
ACH-001390	0.01435529297707	SUM149PT	Invasive Breast Carcinoma	Breast	Invasive Breast Carcinoma
ACH-001391	0.01435529297707	SUM159PT	Invasive Breast Carcinoma	Breast	Invasive Breast Carcinoma
ACH-001392	0.0	SUM185PE	Invasive Breast Carcinoma	Breast	Invasive Breast Carcinoma
ACH-001393	0.0	SUM190PT	Invasive Breast Carcinoma	Breast	Invasive Breast Carcinoma
ACH-001394	0.0285691521967709	SUM229PE	Invasive Breast Carcinoma	Breast	Invasive Breast Carcinoma
ACH-001395	0.0	SUM44PE	Invasive Breast Carcinoma	Breast	Invasive Breast Carcinoma
ACH-001396	0.0	SUM52PE	Invasive Breast Carcinoma	Breast	Invasive Breast Carcinoma
ACH-001398	0.0	SW156	Renal Cell Carcinoma	Kidney	Renal Cell Carcinoma
ACH-001399	0.0	SW626	Colorectal Adenocarcinoma	Bowel	Colorectal Adenocarcinoma
ACH-001400	0.0	SW954	Squamous Cell Carcinoma of the Vulva/Vagina	Vulva/Vagina	Squamous Cell Carcinoma of the Vulva/Vagina
ACH-001401	0.01435529297707	SW13	Adrenocortical Carcinoma	Adrenal Gland	Adrenocortical Carcinoma
ACH-001402	0.0	SW756	Cervical Squamous Cell Carcinoma	Cervix	Cervical Squamous Cell Carcinoma
ACH-001403	0.0	TO14	Ovarian Epithelial Tumor	Ovary/Fallopian Tube	Ovarian Epithelial Tumor
ACH-001407	3.264536430999025	UMUC13	Bladder Urothelial Carcinoma	Bladder/Urinary Tract	Bladder Urothelial Carcinoma
ACH-001408	2.811471030529836	UMUC14	Urethral Cancer	Bladder/Urinary Tract	Urethral Cancer
ACH-001409	0.0	UMUC16	Bladder Urothelial Carcinoma	Bladder/Urinary Tract	Bladder Urothelial Carcinoma
ACH-001410	0.0	UMUC4	Bladder Urothelial Carcinoma	Bladder/Urinary Tract	Bladder Urothelial Carcinoma
ACH-001411	0.0	UMUC5	Bladder Squamous Cell Carcinoma	Bladder/Urinary Tract	Bladder Squamous Cell Carcinoma
ACH-001412	2.1009776477248208	UMUC10	Bladder Urothelial Carcinoma	Bladder/Urinary Tract	Bladder Urothelial Carcinoma
ACH-001413	0.0	UMUC11	Bladder Urothelial Carcinoma	Bladder/Urinary Tract	Bladder Urothelial Carcinoma
ACH-001414	2.82781902461732	UMUC6	Bladder Urothelial Carcinoma	Bladder/Urinary Tract	Bladder Urothelial Carcinoma
ACH-001415	3.873813198359087	UMUC7	Bladder Urothelial Carcinoma	Bladder/Urinary Tract	Bladder Urothelial Carcinoma
ACH-001416	0.0	UMUC9	Bladder Urothelial Carcinoma	Bladder/Urinary Tract	Bladder Urothelial Carcinoma
ACH-001418	0.0	UWB1289	Ovarian Epithelial Tumor	Ovary/Fallopian Tube	Ovarian Epithelial Tumor
ACH-001419	0.0	VP229	Invasive Breast Carcinoma	Breast	Invasive Breast Carcinoma
ACH-001421	0.0	WERIRB1	Retinoblastoma	Eye	Retinoblastoma
ACH-001422	0.0	WPE1NA22	Prostate Adenocarcinoma	Prostate	Prostate Adenocarcinoma
ACH-001430	3.368768349090334	TC138	Ewing Sarcoma	Bone	Ewing Sarcoma
ACH-001431	0.01435529297707	TC205	Ewing Sarcoma	Bone	Ewing Sarcoma
ACH-001433	0.0	CCLFPEDS0008T	Epithelioid Sarcoma	Soft Tissue	Epithelioid Sarcoma
ACH-001441	0.0	921	Ocular Melanoma	Eye	Ocular Melanoma
ACH-001442	0.0	A388	Cutaneous Squamous Cell Carcinoma	Skin	Cutaneous Squamous Cell Carcinoma
ACH-001443	0.0	ASH3	Anaplastic Thyroid Cancer	Thyroid	Anaplastic Thyroid Cancer
ACH-001450	2.3978029618624896	BLUE1	Non-Hodgkin Lymphoma	Lymphoid	Non-Hodgkin Lymphoma
ACH-001451	0.0	BOKU	Cervical Squamous Cell Carcinoma	Cervix	Cervical Squamous Cell Carcinoma
ACH-001453	3.431622959713292	BPH1	Non-Cancerous	Prostate	Non-Cancerous
ACH-001454	3.017921907997262	C10	Colorectal Adenocarcinoma	Bowel	Colorectal Adenocarcinoma
ACH-001456	0.0	C125PM	Colorectal Adenocarcinoma	Bowel	Colorectal Adenocarcinoma
ACH-001458	2.797012977836145	C75	Colorectal Adenocarcinoma	Bowel	Colorectal Adenocarcinoma
ACH-001459	2.140778655782796	C80	Colorectal Adenocarcinoma	Bowel	Colorectal Adenocarcinoma
ACH-001460	0.0	C84	Colorectal Adenocarcinoma	Bowel	Colorectal Adenocarcinoma
ACH-001461	0.01435529297707	C99	Colorectal Adenocarcinoma	Bowel	Colorectal Adenocarcinoma
ACH-001484	0.0	CI	B-Lymphoblastic Leukemia/Lymphoma	Lymphoid	B-Lymphoblastic Leukemia/Lymphoma
ACH-001485	0.0	CII	B-Lymphoblastic Leukemia/Lymphoma	Lymphoid	B-Lymphoblastic Leukemia/Lymphoma
ACH-001494	2.9818526532897405	EGI1	Intraductal Papillary Neoplasm of the Bile Duct	Biliary Tract	Intraductal Papillary Neoplasm of the Bile Duct
ACH-001495	0.0	EMTOKA	Endometrial Carcinoma	Uterus	Endometrial Carcinoma
ACH-001496	2.9616233282869446	ESO26	Esophagogastric Adenocarcinoma	Esophagus/Stomach	Esophagogastric Adenocarcinoma
ACH-001497	0.0	ESO51	Esophagogastric Adenocarcinoma	Esophagus/Stomach	Esophagogastric Adenocarcinoma
ACH-001498	0.0	FARAGE	Non-Hodgkin Lymphoma	Lymphoid	Non-Hodgkin Lymphoma
ACH-001500	0.0285691521967709	FLO1	Esophagogastric Adenocarcinoma	Esophagus/Stomach	Esophagogastric Adenocarcinoma
ACH-001509	1.967168607532628	H357	Head and Neck Squamous Cell Carcinoma	Head and Neck	Head and Neck Squamous Cell Carcinoma
ACH-001510	0.0	H376	Head and Neck Squamous Cell Carcinoma	Head and Neck	Head and Neck Squamous Cell Carcinoma
ACH-001511	0.0	H413	Head and Neck Squamous Cell Carcinoma	Head and Neck	Head and Neck Squamous Cell Carcinoma
ACH-001513	0.0	HCA1	Cervical Adenocarcinoma	Cervix	Cervical Adenocarcinoma
ACH-001515	0.0	HCS2	Cervical Squamous Cell Carcinoma	Cervix	Cervical Squamous Cell Carcinoma
ACH-001516	0.0	HCSC1	Cervical Adenocarcinoma	Cervix	Cervical Adenocarcinoma
ACH-001517	0.0	HEC1	Endometrial Carcinoma	Uterus	Endometrial Carcinoma
ACH-001518	0.0	HEC116	Endometrial Carcinoma	Uterus	Endometrial Carcinoma
ACH-001519	0.0	HEMCSS	Chondrosarcoma	Bone	Chondrosarcoma
ACH-001520	3.356143810225275	HG3	B-Lymphoblastic Leukemia/Lymphoma	Lymphoid	B-Lymphoblastic Leukemia/Lymphoma
ACH-001521	0.0	HKA1	Cutaneous Squamous Cell Carcinoma	Skin	Cutaneous Squamous Cell Carcinoma
ACH-001522	3.776103988073164	HMY1	Melanoma	Skin	Melanoma
ACH-001523	3.1243281350022016	HSC1	Cutaneous Squamous Cell Carcinoma	Skin	Cutaneous Squamous Cell Carcinoma
ACH-001524	2.55581615506164	HSC5	Cutaneous Squamous Cell Carcinoma	Skin	Cutaneous Squamous Cell Carcinoma
ACH-001525	0.0	HT3	Cervical Adenocarcinoma	Cervix	Cervical Adenocarcinoma
ACH-001526	0.0	HUO9	Osteosarcoma	Bone	Osteosarcoma
ACH-001528	2.9616233282869446	IHH4	Well-Differentiated Thyroid Cancer	Thyroid	Well-Differentiated Thyroid Cancer
ACH-001529	2.0250287944915226	JAR	Gestational Trophoblastic Disease	Uterus	Gestational Trophoblastic Disease
ACH-001530	2.266036893995317	JEG3	Gestational Trophoblastic Disease	Uterus	Gestational Trophoblastic Disease
ACH-001532	3.14893410452634	JMURTK2	Rhabdoid Cancer	Kidney	Rhabdoid Cancer
ACH-001533	3.893362210763872	KARPAS1718	Non-Hodgkin Lymphoma	Lymphoid	Non-Hodgkin Lymphoma
ACH-001536	0.0	KKU100	Intraductal Papillary Neoplasm of the Bile Duct	Biliary Tract	Intraductal Papillary Neoplasm of the Bile Duct
ACH-001538	0.0	KKU213	Intraductal Papillary Neoplasm of the Bile Duct	Biliary Tract	Intraductal Papillary Neoplasm of the Bile Duct
ACH-001539	0.0	KML1	Non-Hodgkin Lymphoma	Lymphoid	Non-Hodgkin Lymphoma
ACH-001540	0.0	KMLS1	Liposarcoma	Soft Tissue	Liposarcoma
ACH-001541	0.0	KMS28PE	Non-Hodgkin Lymphoma	Lymphoid	Non-Hodgkin Lymphoma
ACH-001542	0.0	KON	Head and Neck Squamous Cell Carcinoma	Head and Neck	Head and Neck Squamous Cell Carcinoma
ACH-001543	0.0	KOSC2	Head and Neck Squamous Cell Carcinoma	Head and Neck	Head and Neck Squamous Cell Carcinoma
ACH-001547	0.0	LO68	Pleural Mesothelioma	Pleura	Pleural Mesothelioma
ACH-001548	0.0	LS	Neuroblastoma	Peripheral Nervous System	Neuroblastoma
ACH-001549	0.5459683691052926	LU135	Lung Neuroendocrine Tumor	Lung	Lung Neuroendocrine Tumor
ACH-001550	0.0426443374084937	MCC13	Merkel Cell Carcinoma	Skin	Merkel Cell Carcinoma
ACH-001551	0.0426443374084937	MCC142	Merkel Cell Carcinoma	Skin	Merkel Cell Carcinoma
ACH-001552	0.0426443374084937	MCC26	Merkel Cell Carcinoma	Skin	Merkel Cell Carcinoma
ACH-001554	0.0	MEL202	Ocular Melanoma	Eye	Ocular Melanoma
ACH-001555	0.0426443374084937	MERO14	Pleural Mesothelioma	Pleura	Pleural Mesothelioma
ACH-001556	3.782408564927373	MERO25	Pleural Mesothelioma	Pleura	Pleural Mesothelioma
ACH-001557	3.017921907997262	MERO41	Pleural Mesothelioma	Pleura	Pleural Mesothelioma
ACH-001558	3.196921733820329	MERO48A	Pleural Mesothelioma	Pleura	Pleural Mesothelioma
ACH-001559	0.01435529297707	MERO82	Pleural Mesothelioma	Pleura	Pleural Mesothelioma
ACH-001560	2.0426443374084937	MERO83	Pleural Mesothelioma	Pleura	Pleural Mesothelioma
ACH-001561	3.39231742277876	MERO84	Pleural Mesothelioma	Pleura	Pleural Mesothelioma
ACH-001562	2.84197311892718	MERO95	Pleural Mesothelioma	Pleura	Pleural Mesothelioma
ACH-001563	2.4594316186372973	MM127	Melanoma	Skin	Melanoma
ACH-001566	3.063502942306158	MM370	Melanoma	Skin	Melanoma
ACH-001567	3.710393192170516	MM383	Melanoma	Skin	Melanoma
ACH-001568	3.298658315564515	MM386	Melanoma	Skin	Melanoma
ACH-001569	3.2016338611696504	MM415	Melanoma	Skin	Melanoma
ACH-001570	3.316145742293356	MM426	Melanoma	Skin	Melanoma
ACH-001573	0.0	MOLM1	Myeloproliferative Neoplasms	Myeloid	Myeloproliferative Neoplasms
ACH-001574	3.949534933017012	MOLM14	Acute Myeloid Leukemia	Myeloid	Acute Myeloid Leukemia
ACH-001577	0.0	MUTZ8	Acute Myeloid Leukemia	Myeloid	Acute Myeloid Leukemia
ACH-001578	0.0	NCCIT	Non-Seminomatous Germ Cell Tumor	Testis	Non-Seminomatous Germ Cell Tumor
ACH-001603	2.693765712217783	NH12	Neuroblastoma	Peripheral Nervous System	Neuroblastoma
ACH-001605	2.927896453728821	NO10	Diffuse Glioma	CNS/Brain	Diffuse Glioma
ACH-001607	0.0	NOZ	Intracholecystic Papillary Neoplasm	Biliary Tract	Intracholecystic Papillary Neoplasm
ACH-001608	2.7398481026993275	NP2	Diffuse Glioma	CNS/Brain	Diffuse Glioma
ACH-001609	3.102658131363739	NP3	Diffuse Glioma	CNS/Brain	Diffuse Glioma
ACH-001610	3.358958825832329	NP5	Diffuse Glioma	CNS/Brain	Diffuse Glioma
ACH-001611	0.0	NP8	Diffuse Glioma	CNS/Brain	Diffuse Glioma
ACH-001613	0.0	OCIAML4	Acute Myeloid Leukemia	Myeloid	Acute Myeloid Leukemia
ACH-001616	0.0	OCILY18	Non-Hodgkin Lymphoma	Lymphoid	Non-Hodgkin Lymphoma
ACH-001617	3.9541963103868754	OCILY7	Non-Hodgkin Lymphoma	Lymphoid	Non-Hodgkin Lymphoma
ACH-001618	0.0	OCIM2	Acute Myeloid Leukemia	Myeloid	Acute Myeloid Leukemia
ACH-001619	0.0426443374084937	OCUG1	Intracholecystic Papillary Neoplasm	Biliary Tract	Intracholecystic Papillary Neoplasm
ACH-001622	3.4672794804599825	ONDA7	Diffuse Glioma	CNS/Brain	Diffuse Glioma
ACH-001623	0.0	ONDA8	Diffuse Glioma	CNS/Brain	Diffuse Glioma
ACH-001624	2.5459683691052923	ONDA9	Diffuse Glioma	CNS/Brain	Diffuse Glioma
ACH-001625	0.0	OSC19	Head and Neck Squamous Cell Carcinoma	Head and Neck	Head and Neck Squamous Cell Carcinoma
ACH-001626	0.0	OSC20	Head and Neck Squamous Cell Carcinoma	Head and Neck	Head and Neck Squamous Cell Carcinoma
ACH-001627	0.0	P4E6	Prostate Adenocarcinoma	Prostate	Prostate Adenocarcinoma
ACH-001628	0.0	PEA1	Ovarian Epithelial Tumor	Ovary/Fallopian Tube	Ovarian Epithelial Tumor
ACH-001630	0.0	PEO1	Ovarian Epithelial Tumor	Ovary/Fallopian Tube	Ovarian Epithelial Tumor
ACH-001632	0.0	PEO4	Ovarian Epithelial Tumor	Ovary/Fallopian Tube	Ovarian Epithelial Tumor
ACH-001634	3.1747259877061333	PGA1	Non-Hodgkin Lymphoma	Lymphoid	Non-Hodgkin Lymphoma
ACH-001636	0.0	RAMOS	Non-Hodgkin Lymphoma	Lymphoid	Non-Hodgkin Lymphoma
ACH-001638	3.305970520984386	RCK8	Non-Hodgkin Lymphoma	Lymphoid	Non-Hodgkin Lymphoma
ACH-001641	0.0	SAT	Head and Neck Squamous Cell Carcinoma	Head and Neck	Head and Neck Squamous Cell Carcinoma
ACH-001642	0.0	SCC3	Non-Hodgkin Lymphoma	Lymphoid	Non-Hodgkin Lymphoma
ACH-001645	0.0	SEKI	Melanoma	Skin	Melanoma
ACH-001647	3.439623137557117	SHI1	Acute Myeloid Leukemia	Myeloid	Acute Myeloid Leukemia
ACH-001648	2.823749360308273	SHMAC4	Prostate Adenocarcinoma	Prostate	Prostate Adenocarcinoma
ACH-001649	3.78345665436024	SHMAC5	Prostate Adenocarcinoma	Prostate	Prostate Adenocarcinoma
ACH-001650	0.01435529297707	SISO	Cervical Adenocarcinoma	Cervix	Cervical Adenocarcinoma
ACH-001651	0.0	SKGI	Cervical Squamous Cell Carcinoma	Cervix	Cervical Squamous Cell Carcinoma
ACH-001652	0.0	SKGII	Cervical Squamous Cell Carcinoma	Cervix	Cervical Squamous Cell Carcinoma
ACH-001653	0.0	SKGT2	Esophagogastric Adenocarcinoma	Esophagus/Stomach	Esophagogastric Adenocarcinoma
ACH-001654	0.0	SKGT4	Esophagogastric Adenocarcinoma	Esophagus/Stomach	Esophagogastric Adenocarcinoma
ACH-001655	0.0	SKN	Uterine Sarcoma/Mesenchymal	Uterus	Uterine Sarcoma/Mesenchymal
ACH-001656	0.0	SKNO1	Acute Myeloid Leukemia	Myeloid	Acute Myeloid Leukemia
ACH-001664	2.797012977836145	SNU638	Esophagogastric Adenocarcinoma	Esophagus/Stomach	Esophagogastric Adenocarcinoma
ACH-001668	3.500802053057157	SUSA	Non-Seminomatous Germ Cell Tumor	Testis	Non-Seminomatous Germ Cell Tumor
ACH-001669	1.839959587489532	TANOUE	B-Lymphoblastic Leukemia/Lymphoma	Lymphoid	B-Lymphoblastic Leukemia/Lymphoma
ACH-001670	0.0	TASK1	Embryonal Tumor	CNS/Brain	Embryonal Tumor
ACH-001673	3.9439213265534856	TFK1	Intraductal Papillary Neoplasm of the Bile Duct	Biliary Tract	Intraductal Papillary Neoplasm of the Bile Duct
ACH-001674	0.0	TGW	Neuroblastoma	Peripheral Nervous System	Neuroblastoma
ACH-001677	0.0	U2904	Non-Hodgkin Lymphoma	Lymphoid	Non-Hodgkin Lymphoma
ACH-001685	3.6814492653149578	UHO1	Hodgkin Lymphoma	Lymphoid	Hodgkin Lymphoma
ACH-001687	0.0	UMRC3	Renal Cell Carcinoma	Kidney	Renal Cell Carcinoma
ACH-001688	3.4436066514756147	UMRC7	Renal Cell Carcinoma	Kidney	Renal Cell Carcinoma
ACH-001690	0.0	UPCISCC026	Head and Neck Squamous Cell Carcinoma	Head and Neck	Head and Neck Squamous Cell Carcinoma
ACH-001692	0.0	UPCISCC040	Head and Neck Squamous Cell Carcinoma	Head and Neck	Head and Neck Squamous Cell Carcinoma
ACH-001694	0.0	UPCISCC074	Head and Neck Squamous Cell Carcinoma	Head and Neck	Head and Neck Squamous Cell Carcinoma
ACH-001696	0.0	UPCISCC111	Head and Neck Squamous Cell Carcinoma	Head and Neck	Head and Neck Squamous Cell Carcinoma
ACH-001698	0.0	UPCISCC116	Head and Neck Squamous Cell Carcinoma	Head and Neck	Head and Neck Squamous Cell Carcinoma
ACH-001699	2.137503523749935	UPCISCC131	Head and Neck Squamous Cell Carcinoma	Head and Neck	Head and Neck Squamous Cell Carcinoma
ACH-001701	1.2141248053528475	UPCISCC200	Head and Neck Squamous Cell Carcinoma	Head and Neck	Head and Neck Squamous Cell Carcinoma
ACH-001702	0.0	VAESBJ	Epithelioid Sarcoma	Soft Tissue	Epithelioid Sarcoma
ACH-001703	0.0	VAL	Non-Hodgkin Lymphoma	Lymphoid	Non-Hodgkin Lymphoma
ACH-001707	3.5921580021253603	WAOSEL	Non-Hodgkin Lymphoma	Lymphoid	Non-Hodgkin Lymphoma
ACH-001709	0.1634987322828795	WSUNHL	Non-Hodgkin Lymphoma	Lymphoid	Non-Hodgkin Lymphoma
ACH-001711	2.55581615506164	PFSK1	Embryonal Tumor	CNS/Brain	Embryonal Tumor
ACH-001712	2.994579724215748	HS860T	Osteosarcoma	Bone	Osteosarcoma
ACH-001715	0.0	CAL72	Osteosarcoma	Bone	Osteosarcoma
ACH-001716	0.0	GOTO	Neuroblastoma	Peripheral Nervous System	Neuroblastoma
ACH-001719	0.0	OCIC4P	Ovarian Epithelial Tumor	Ovary/Fallopian Tube	Ovarian Epithelial Tumor
ACH-001735	0.0	SEMK2	B-Lymphoblastic Leukemia/Lymphoma	Lymphoid	B-Lymphoblastic Leukemia/Lymphoma
ACH-001736	0.0	HB1119	B-Lymphoblastic Leukemia/Lymphoma	Lymphoid	B-Lymphoblastic Leukemia/Lymphoma
ACH-001737	4.627606838129649	CTV1DM	Non-Hodgkin Lymphoma	Lymphoid	Non-Hodgkin Lymphoma
ACH-001740	3.374343989038501	RH28	Rhabdomyosarcoma	Soft Tissue	Rhabdomyosarcoma
ACH-001743	3.970853654340484	RC2	Rhabdomyosarcoma	Soft Tissue	Rhabdomyosarcoma
ACH-001745	3.558267634055736	RHJT	Rhabdomyosarcoma	Soft Tissue	Rhabdomyosarcoma
ACH-001750	3.57773093149008	TTC442	Rhabdomyosarcoma	Soft Tissue	Rhabdomyosarcoma
ACH-001751	4.494415610397496	RH36	Rhabdomyosarcoma	Soft Tissue	Rhabdomyosarcoma
ACH-001765	0.0285691521967709	RH4	Rhabdomyosarcoma	Soft Tissue	Rhabdomyosarcoma
ACH-001786	0.0	SNU1544	Colorectal Adenocarcinoma	Bowel	Colorectal Adenocarcinoma
ACH-001791	0.0	LPS6	Liposarcoma	Soft Tissue	Liposarcoma
ACH-001793	0.0	LPS27	Liposarcoma	Soft Tissue	Liposarcoma
ACH-001794	0.0	93T449	Liposarcoma	Soft Tissue	Liposarcoma
ACH-001795	0.0	94T778	Liposarcoma	Soft Tissue	Liposarcoma
ACH-001796	2.350497247084133	95T1000	Liposarcoma	Soft Tissue	Liposarcoma
ACH-001799	0.0	LPS141	Liposarcoma	Soft Tissue	Liposarcoma
ACH-001802	0.0	LPS853	Liposarcoma	Soft Tissue	Liposarcoma
ACH-001804	0.0	LPS510	Liposarcoma	Soft Tissue	Liposarcoma
ACH-001807	2.2479275134435857	LPS067	Liposarcoma	Soft Tissue	Liposarcoma
ACH-001814	2.364572432295856	OS252	Osteosarcoma	Bone	Osteosarcoma
ACH-001818	3.1651079851445365	C396	Osteosarcoma	Bone	Osteosarcoma
ACH-001819	0.0	MFM223	Invasive Breast Carcinoma	Breast	Invasive Breast Carcinoma
ACH-001820	0.0	COLO824	Breast Neoplasm, NOS	Breast	Breast Neoplasm, NOS
ACH-001834	0.0	ICC10	Intraductal Papillary Neoplasm of the Bile Duct	Biliary Tract	Intraductal Papillary Neoplasm of the Bile Duct
ACH-001835	0.0	ICC106	Intraductal Papillary Neoplasm of the Bile Duct	Biliary Tract	Intraductal Papillary Neoplasm of the Bile Duct
ACH-001836	0.0	ICC108	Intraductal Papillary Neoplasm of the Bile Duct	Biliary Tract	Intraductal Papillary Neoplasm of the Bile Duct
ACH-001838	0.0	ICC12	Intraductal Papillary Neoplasm of the Bile Duct	Biliary Tract	Intraductal Papillary Neoplasm of the Bile Duct
ACH-001839	0.0	ICC137	Intraductal Papillary Neoplasm of the Bile Duct	Biliary Tract	Intraductal Papillary Neoplasm of the Bile Duct
ACH-001841	1.4489009511451278	ICC15	Intraductal Papillary Neoplasm of the Bile Duct	Biliary Tract	Intraductal Papillary Neoplasm of the Bile Duct
ACH-001842	0.0	ICC2	Intraductal Papillary Neoplasm of the Bile Duct	Biliary Tract	Intraductal Papillary Neoplasm of the Bile Duct
ACH-001843	0.0	ICC3	Intraductal Papillary Neoplasm of the Bile Duct	Biliary Tract	Intraductal Papillary Neoplasm of the Bile Duct
ACH-001844	0.0	ICC4	Intraductal Papillary Neoplasm of the Bile Duct	Biliary Tract	Intraductal Papillary Neoplasm of the Bile Duct
ACH-001845	1.807354922057604	ICC5	Intraductal Papillary Neoplasm of the Bile Duct	Biliary Tract	Intraductal Papillary Neoplasm of the Bile Duct
ACH-001846	0.0	ICC6	Intraductal Papillary Neoplasm of the Bile Duct	Biliary Tract	Intraductal Papillary Neoplasm of the Bile Duct
ACH-001848	0.0	ICC8	Intraductal Papillary Neoplasm of the Bile Duct	Biliary Tract	Intraductal Papillary Neoplasm of the Bile Duct
ACH-001849	0.0	ICC9	Intraductal Papillary Neoplasm of the Bile Duct	Biliary Tract	Intraductal Papillary Neoplasm of the Bile Duct
ACH-001850	0.0	G415	Intracholecystic Papillary Neoplasm	Biliary Tract	Intracholecystic Papillary Neoplasm
ACH-001852	2.811471030529836	HKGZCC	Intraductal Papillary Neoplasm of the Bile Duct	Biliary Tract	Intraductal Papillary Neoplasm of the Bile Duct
ACH-001853	0.0	KMCH1	Hepatocellular Carcinoma plus Intrahepatic Cholangiocarcinoma	Liver	Hepatocellular Carcinoma plus Intrahepatic Cholangiocarcinoma
ACH-001856	0.0	RBE	Intraductal Papillary Neoplasm of the Bile Duct	Biliary Tract	Intraductal Papillary Neoplasm of the Bile Duct
ACH-001857	0.0	SG231	Intraductal Papillary Neoplasm of the Bile Duct	Biliary Tract	Intraductal Papillary Neoplasm of the Bile Duct
ACH-001858	0.0	SSP25	Intraductal Papillary Neoplasm of the Bile Duct	Biliary Tract	Intraductal Papillary Neoplasm of the Bile Duct
ACH-001861	0.0	TGBC1TKB	Intracholecystic Papillary Neoplasm	Biliary Tract	Intracholecystic Papillary Neoplasm
ACH-001862	0.0	TGBC52TKB	Ampullary Carcinoma	Ampulla of Vater	Ampullary Carcinoma
ACH-001863	3.171527106038814	TKKK	Intraductal Papillary Neoplasm of the Bile Duct	Biliary Tract	Intraductal Papillary Neoplasm of the Bile Duct
ACH-001864	0.0	YSCCC	Intraductal Papillary Neoplasm of the Bile Duct	Biliary Tract	Intraductal Papillary Neoplasm of the Bile Duct
ACH-001959	2.582556003014061	CCLP1	Intraductal Papillary Neoplasm of the Bile Duct	Biliary Tract	Intraductal Papillary Neoplasm of the Bile Duct
ACH-001960	0.0	CCSW1	Intraductal Papillary Neoplasm of the Bile Duct	Biliary Tract	Intraductal Papillary Neoplasm of the Bile Duct
ACH-001961	0.0	GB2	Intracholecystic Papillary Neoplasm	Biliary Tract	Intracholecystic Papillary Neoplasm
ACH-001970	0.0	MM253	Melanoma	Skin	Melanoma
ACH-001973	2.908812907739547	MM485	Melanoma	Skin	Melanoma
ACH-001977	2.2357270598380583	NO36	Pleural Mesothelioma	Pleura	Pleural Mesothelioma
ACH-001982	2.853995647176393	NZM3	Melanoma	Skin	Melanoma
ACH-001991	0.0	NZOV9	Ovarian Epithelial Tumor	Ovary/Fallopian Tube	Ovarian Epithelial Tumor
ACH-001992	2.704871964456353	ONE58	Pleural Mesothelioma	Pleura	Pleural Mesothelioma
ACH-001993	0.0	NALM16	B-Lymphoblastic Leukemia/Lymphoma	Lymphoid	B-Lymphoblastic Leukemia/Lymphoma
ACH-001997	1.84799690655495	ECC2	Intraductal Papillary Neoplasm of the Bile Duct	Biliary Tract	Intraductal Papillary Neoplasm of the Bile Duct
ACH-001999	3.2265085298086795	9505BIK	Pancreatic Adenocarcinoma	Pancreas	Pancreatic Adenocarcinoma
ACH-002001	0.0	A375SKINCJ1	Melanoma	Skin	Melanoma
ACH-002002	0.0	A375SKINCJ2	Melanoma	Skin	Melanoma
ACH-002003	0.0	A375SKINCJ3	Melanoma	Skin	Melanoma
ACH-002004	0.0	UACC62SKINCJ1	Melanoma	Skin	Melanoma
ACH-002005	0.0	SKMEL19	Melanoma	Skin	Melanoma
ACH-002011	0.0	MP46	Ocular Melanoma	Eye	Ocular Melanoma
ACH-002014	1.232660756790275	MEL270	Ocular Melanoma	Eye	Ocular Melanoma
ACH-002015	0.0	MEL285	Ocular Melanoma	Eye	Ocular Melanoma
ACH-002016	0.0	MEL290	Ocular Melanoma	Eye	Ocular Melanoma
ACH-002017	0.0	OMM1	Ocular Melanoma	Eye	Ocular Melanoma
ACH-002018	2.8257856274647914	OMM25	Ocular Melanoma	Eye	Ocular Melanoma
ACH-002019	0.0	HOKUG	Glassy Cell Carcinoma of the Cervix	Cervix	Glassy Cell Carcinoma of the Cervix
ACH-002021	0.0	T3M3	Gestational Trophoblastic Disease	Uterus	Gestational Trophoblastic Disease
ACH-002023	0.0	TGBC18TKB	Ampullary Carcinoma	Ampulla of Vater	Ampullary Carcinoma
ACH-002024	0.0	ECC4	Colorectal Adenocarcinoma	Bowel	Colorectal Adenocarcinoma
ACH-002025	0.0	TT1TKB	Colorectal Adenocarcinoma	Bowel	Colorectal Adenocarcinoma
ACH-002026	0.0	HHUA	Endometrial Carcinoma	Uterus	Endometrial Carcinoma
ACH-002027	0.0	HOUAI	Endometrial Carcinoma	Uterus	Endometrial Carcinoma
ACH-002029	0.0	SAS	Head and Neck Squamous Cell Carcinoma	Head and Neck	Head and Neck Squamous Cell Carcinoma
ACH-002038	0.0	HSKTC	Ovarian Cancer, Other	Ovary/Fallopian Tube	Ovarian Cancer, Other
ACH-002039	0.0	PK8	Pancreatic Adenocarcinoma	Pancreas	Pancreatic Adenocarcinoma
ACH-002040	0.0	HMVII	Mucosal Melanoma of the Vulva/Vagina	Vulva/Vagina	Mucosal Melanoma of the Vulva/Vagina
ACH-002041	0.0	HOTHC	Anaplastic Thyroid Cancer	Thyroid	Anaplastic Thyroid Cancer
ACH-002042	0.0	T3M5	Head and Neck Squamous Cell Carcinoma	Head and Neck	Head and Neck Squamous Cell Carcinoma
ACH-002044	1.5008020530571575	HSQ89	Head and Neck Squamous Cell Carcinoma	Head and Neck	Head and Neck Squamous Cell Carcinoma
ACH-002045	3.130930869826449	HO1U1	Head and Neck Squamous Cell Carcinoma	Head and Neck	Head and Neck Squamous Cell Carcinoma
ACH-002046	0.0	HTMMT	Endometrial Carcinoma	Uterus	Endometrial Carcinoma
ACH-002048	2.805292455600712	RMSYM	Rhabdomyosarcoma	Soft Tissue	Rhabdomyosarcoma
ACH-002055	2.513490745588118	TL1	Non-Hodgkin Lymphoma	Lymphoid	Non-Hodgkin Lymphoma
ACH-002059	0.0	P30OHK	B-Lymphoblastic Leukemia/Lymphoma	Lymphoid	B-Lymphoblastic Leukemia/Lymphoma
ACH-002061	0.01435529297707	P2URK562	Myeloproliferative Neoplasms	Myeloid	Myeloproliferative Neoplasms
ACH-002062	0.0	SLVL	Non-Hodgkin Lymphoma	Lymphoid	Non-Hodgkin Lymphoma
ACH-002065	2.9164766444377164	HSPSS	Nerve Sheath Tumor	Peripheral Nervous System	Nerve Sheath Tumor
ACH-002066	0.0	HSSCH2	Nerve Sheath Tumor	Peripheral Nervous System	Nerve Sheath Tumor
ACH-002067	3.1842802944193824	NOS1	Osteosarcoma	Bone	Osteosarcoma
ACH-002069	0.0	HSOS1	Osteosarcoma	Bone	Osteosarcoma
ACH-002080	1.632268215499513	TN2	Neuroblastoma	Peripheral Nervous System	Neuroblastoma
ACH-002084	0.0	MMAC	Melanoma	Skin	Melanoma
ACH-002446	0.0	CCLFUPGI0005T	Esophagogastric Adenocarcinoma	Esophagus/Stomach	Esophagogastric Adenocarcinoma
ACH-002458	0.0	HT144SKINFV1	Melanoma	Skin	Melanoma
ACH-002459	0.0	HT144SKINFV3	Melanoma	Skin	Melanoma
ACH-002460	0.0	HT144SKINFV2	Melanoma	Skin	Melanoma
ACH-002461	2.715893370547605	RVH421SKINFV1	Melanoma	Skin	Melanoma
ACH-002462	0.0	RPE1SS48	Non-Cancerous	Eye	Non-Cancerous
ACH-002463	0.0	RPE1SS77	Non-Cancerous	Eye	Non-Cancerous
ACH-002464	0.0	RPE1SS6	Non-Cancerous	Eye	Non-Cancerous
ACH-002465	0.0	RPE1SS119	Non-Cancerous	Eye	Non-Cancerous
ACH-002466	0.0	RPE1SS111	Non-Cancerous	Eye	Non-Cancerous
ACH-002467	0.0	RPE1SS51	Non-Cancerous	Eye	Non-Cancerous
ACH-002471	0.01435529297707	PSS008	Osteosarcoma	Bone	Osteosarcoma
ACH-002475	0.0	HAP1	Myeloproliferative Neoplasms	Myeloid	Myeloproliferative Neoplasms
ACH-002508	0.0	WM3211	Melanoma	Skin	Melanoma
ACH-002509	0.0	WM4235	Melanoma	Skin	Melanoma
ACH-002510	0.0	M040416	Melanoma	Skin	Melanoma
ACH-002511	0.0	M140325	Melanoma	Skin	Melanoma
ACH-002512	0.070389327891398	MM160113	Melanoma	Skin	Melanoma
ACH-002647	0.0	CCC5	Intraductal Papillary Neoplasm of the Bile Duct	Biliary Tract	Intraductal Papillary Neoplasm of the Bile Duct
ACH-002659	0.8953026213333066	JVE127	Colorectal Adenocarcinoma	Bowel	Colorectal Adenocarcinoma
ACH-002664	0.0	JVE253	Colorectal Adenocarcinoma	Bowel	Colorectal Adenocarcinoma
ACH-002669	0.0	KP363T	Colorectal Adenocarcinoma	Bowel	Colorectal Adenocarcinoma
ACH-002672	0.0	MAPACHS77	Pancreatic Adenocarcinoma	Pancreas	Pancreatic Adenocarcinoma
ACH-002680	0.0	170MGBA	Diffuse Glioma	CNS/Brain	Diffuse Glioma
ACH-002687	0.0	WM3772F	Ocular Melanoma	Eye	Ocular Melanoma
ACH-002693	0.0	S462	Nerve Sheath Tumor	Peripheral Nervous System	Nerve Sheath Tumor
ACH-002710	0.0	MPNST724	Nerve Sheath Tumor	Peripheral Nervous System	Nerve Sheath Tumor
ACH-002785	0.0	NCCLMS1C1	Leiomyosarcoma	Soft Tissue	Leiomyosarcoma
ACH-002800	2.853995647176393	NCCMPNST2C1	Nerve Sheath Tumor	Peripheral Nervous System	Nerve Sheath Tumor
ACH-002834	0.0	PSS131R	Osteosarcoma	Bone	Osteosarcoma
ACH-002847	0.0	YUHOIN0650	Melanoma	Skin	Melanoma
ACH-002926	0.0	UPMD1	Ocular Melanoma	Eye	Ocular Melanoma
